# Supplementary material for: SOX11 and SOX4 drive the reactivation of an embryonic gene program during murine wound repair
Source: Nat Commun. 2019 Sep 6;10:4042. doi: 10.1038/s41467-019-11880-9 (PMC6731344; doi:10.1038/s41467-019-11880-9)
Supplement: Supplementary file 4 — Source Data [file 41467_2019_11880_MOESM4_ESM.xlsx]

## Sheet: Figure 1a
Figure 1a	Analyzed dual-color microarray data for epidermal cells at embryonic day 13.5 (E13.5) relative to epidermal basal cells at postnatal day 4 (P4)
ProbeID	EntrezGeneID	GeneSymbol	E13vsP4_1	E13vsP4_2		FC	pv	padj
A_51_P504815	20863	Stfa3	-8.61574	-9.07753		-500	2.34404e-10	4.10145e-06
A_52_P487686	100034684	BC100530	-8.41724	-8.99918		-500	4.12385e-10	4.60395e-06
A_55_P1963017	20861	Stfa1	-8.06364	-8.44475		-333.333	2.939e-10	4.10145e-06
A_52_P127877	14246	Flg	-7.68448	-7.68388		-200	2.5425e-10	4.10145e-06
A_55_P1981999	100038854	BC117090	-7.69745	-7.78219		-200	2.50161e-10	4.10145e-06
A_51_P279100	19224	Ptgs1	-7.09164	-7.5801		-166.667	9.88285e-10	5.17818e-06
A_55_P1982291	12722	Clca1	-6.87976	-6.68719		-111.111	7.4425e-10	5.17818e-06
A_55_P2170289	NA	NA	-6.78797	-6.55688		-100	9.0418e-10	5.17818e-06
A_55_P2004867	18788	Serpinb2	-6.4919	-6.79643		-100	1.11317e-09	5.17818e-06
A_66_P139618	20862	Stfa2	-6.71018	-6.40778		-90.9091	1.21409e-09	5.21323e-06
A_66_P101935	16688	Krt6b	-6.10075	-6.93892		-90.9091	9.42175e-09	6.27e-06
A_55_P2141395	68468	Ly6g6c	-6.37277	-6.38991		-83.3333	9.65003e-10	5.17818e-06
A_51_P265806	80797	Clca2	-6.40255	-6.28051		-83.3333	1.0844e-09	5.17818e-06
A_66_P126147	72432	Spink5	-6.6462	-6.11583		-83.3333	3.13543e-09	5.85606e-06
A_51_P415546	116746	Defb6	-6.06722	-6.61803		-83.3333	3.53945e-09	5.85606e-06
A_55_P2033362	13654	Egr2	-6.12073	-6.46836		-76.9231	1.85163e-09	5.70083e-06
A_66_P130759	NA	NA	-6.22353	-6.07562		-71.4286	1.39805e-09	5.57431e-06
A_51_P281089	20200	S100a6	-5.79288	-6.3344		-66.6667	4.71209e-09	5.93149e-06
A_51_P461040	74175	Crct1	-6.25522	-5.7731		-66.6667	4.00539e-09	5.93149e-06
A_55_P2178578	214523	Tmprss4	-5.53827	-6.61014		-66.6667	4.12639e-08	1.14596e-05
A_51_P154842	243262	Oas1f	-5.99072	-5.99313		-62.5	1.51299e-09	5.63044e-06
A_55_P2117959	13120	Cyp4b1	-5.93667	-6.07451		-62.5	1.63379e-09	5.69998e-06
A_52_P523368	76943	Psapl1	-5.8522	-6.16004		-62.5	2.31461e-09	5.85606e-06
A_66_P119518	53857	Tuba8	-5.823	-5.95999		-58.8235	1.87224e-09	5.70083e-06
A_51_P187602	20724	Serpinb5	-5.70471	-6.12001		-58.8235	3.58748e-09	5.85606e-06
A_52_P496956	94180	Acsbg1	-5.77478	-5.75808		-55.5556	1.99405e-09	5.70083e-06
A_51_P416669	16678	Krt1	-5.61858	-5.99459		-55.5556	3.59625e-09	5.85606e-06
A_51_P446570	170442	Bbox1	-5.55402	-6.10196		-55.5556	6.41125e-09	5.94831e-06
A_51_P471659	11685	Alox12e	-5.66087	-5.76936		-52.6316	2.24959e-09	5.85606e-06
A_51_P268234	76527	Il34	-5.82029	-5.57244		-52.6316	2.91229e-09	5.85606e-06
A_51_P429212	74091	Npl	-5.57745	-5.78872		-52.6316	2.74012e-09	5.85606e-06
A_55_P1957733	67859	2310002J15Rik	-5.42195	-5.82343		-50	4.91009e-09	5.93149e-06
A_66_P131645	101055828	LOC101055828	-5.8607	-5.43113		-50	5.23394e-09	5.93149e-06
A_52_P576720	80796	Calm4	-5.43679	-5.70779		-47.619	3.60037e-09	5.85606e-06
A_55_P2238965	231293	Cwh43	-5.56241	-5.64142		-47.619	2.5266e-09	5.85606e-06
A_52_P343627	63954	Rbp7	-5.47136	-5.55235		-45.4545	2.84178e-09	5.85606e-06
A_55_P1971006	76974	Urah	-5.24346	-5.71475		-45.4545	7.4995e-09	5.94831e-06
A_51_P441898	70810	Krt25	-5.27172	-5.68743		-45.4545	6.1868e-09	5.94831e-06
A_55_P2044653	13088	Cyp2b10	-5.7448	-5.24248		-45.4545	8.23646e-09	5.94831e-06
A_52_P398925	268885	Stfa2l1	-5.85231	-5.14064		-45.4545	1.87795e-08	8.3392e-06
A_55_P2046064	237310	Il22ra2	-5.25113	-5.59156		-43.4783	5.27819e-09	5.93149e-06
A_55_P1979714	56538	Klk11	-5.13416	-5.81344		-43.4783	1.6927e-08	8.17794e-06
A_55_P2171116	16854	Lgals3	-5.43202	-5.29427		-41.6667	3.67177e-09	5.85606e-06
A_52_P91043	71338	Tprg	-5.41804	-5.29583		-41.6667	3.63052e-09	5.85606e-06
A_55_P1972381	14621	Gjb4	-5.44898	-5.35527		-41.6667	3.31759e-09	5.85606e-06
A_51_P108226	66107	1100001G20Rik	-6.01212	-4.69306		-41.6667	2.67793e-07	2.94853e-05
A_55_P1964672	70843	Krt28	-4.63457	-6.13265		-41.6667	4.95924e-07	4.25892e-05
A_51_P364639	56735	Krt71	-5.15261	-5.44253		-40	5.41974e-09	5.93206e-06
A_51_P288876	56277	Tmem45a	-4.79113	-5.88585		-40	1.13263e-07	1.89864e-05
A_51_P453909	13107	Cyp2f2	-5.2433	-5.25567		-38.4615	3.90304e-09	5.93149e-06
A_55_P2170169	68668	Klk5	-5.05457	-5.45639		-38.4615	7.96549e-09	5.94831e-06
A_55_P1964348	71584	Gdpd2	-5.33751	-5.05778		-37.037	6.0517e-09	5.94831e-06
A_30_P01028766	NA	NA	-5.09793	-5.21821		-35.7143	4.74787e-09	5.93149e-06
A_55_P2045682	54354	Rassf5	-5.21147	-5.06453		-35.7143	5.05325e-09	5.93149e-06
A_55_P2068734	20301	Ccl27a	-5.27922	-5.08156		-35.7143	5.17816e-09	5.93149e-06
A_55_P2064771	17067	Ly6c1	-5.01916	-5.30666		-35.7143	6.47484e-09	5.94831e-06
A_30_P01018914	NA	NA	-4.91279	-5.45433		-35.7143	1.44463e-08	7.68004e-06
A_52_P63680	171168	Acer1	-5.16637	-5.0442		-34.4828	5.12164e-09	5.93149e-06
A_51_P131561	76509	Plet1	-5.14578	-5.07369		-34.4828	4.85329e-09	5.93149e-06
A_51_P212754	21810	Tgfbi	-5.2069	-5.04008		-34.4828	5.31296e-09	5.93149e-06
A_55_P1989673	24059	Slco2a1	-5.27541	-4.95937		-34.4828	7.44066e-09	5.94831e-06
A_55_P2158018	386454	Rnf39	-4.78485	-5.32553		-33.3333	1.72192e-08	8.21532e-06
A_52_P547662	18441	P2ry1	-4.8965	-5.08383		-32.2581	6.64008e-09	5.94831e-06
A_51_P265495	110454	Ly6a	-4.92256	-5.12475		-32.2581	6.505e-09	5.94831e-06
A_51_P470079	16178	Il1r2	-4.86183	-5.16031		-32.2581	8.24561e-09	5.94831e-06
A_55_P2190994	386463	Cdsn	-5.13994	-4.89528		-32.2581	7.16415e-09	5.94831e-06
A_55_P2068723	20301	Ccl27a	-5.18361	-4.88403		-32.2581	8.00624e-09	5.94831e-06
A_52_P267824	72361	Ces2g	-4.83878	-5.20108		-32.2581	9.76007e-09	6.33508e-06
A_51_P476018	20680	Sox7	-4.78376	-5.28335		-32.2581	1.52247e-08	7.80034e-06
A_66_P114244	76968	2310046K23Rik	-4.85248	-5.09693		-31.25	7.61401e-09	5.94831e-06
A_51_P172155	15109	Hal	-4.99792	-4.93147		-31.25	5.9399e-09	5.94831e-06
A_55_P2050415	NA	NA	-5.07919	-4.81959		-31.25	8.17589e-09	5.94831e-06
A_55_P2113051	14282	Fosb	-5.41939	-4.50373		-31.25	9.11543e-08	1.72486e-05
A_52_P224641	242285	Sdr16c5	-4.88534	-4.99126		-30.303	6.37988e-09	5.94831e-06
A_51_P302327	16858	Lgals7	-5.03551	-4.83809		-30.303	7.30273e-09	5.94831e-06
A_51_P394115	67758	Aadac	-4.75873	-5.05274		-30.303	9.48523e-09	6.27e-06
A_55_P2032946	100042295	Gm3776	-4.59742	-5.28143		-30.303	3.58822e-08	1.06542e-05
A_52_P262219	14281	Fos	-4.98512	-4.80546		-29.4118	7.51543e-09	5.94831e-06
A_55_P2038747	101772	Ano1	-4.81939	-4.92398		-29.4118	7.02056e-09	5.94831e-06
A_55_P2174143	20754	Sprr1b	-4.51517	-5.25324		-29.4118	4.85757e-08	1.25719e-05
A_55_P2009732	109314	Prr9	-4.42767	-5.28828		-29.4118	8.41437e-08	1.6309e-05
A_55_P2157735	13505	Dsc1	-4.85695	-4.8158		-28.5714	7.06685e-09	5.94831e-06
A_55_P1973970	223915	Krt73	-4.62039	-5.0499		-28.5714	1.58336e-08	7.8915e-06
A_51_P335460	20259	Scin	-5.06138	-4.58491		-28.5714	1.89838e-08	8.3392e-06
A_52_P441294	12661	Chl1	-4.34742	-5.36026		-28.5714	1.59219e-07	2.25891e-05
A_51_P204350	71888	Krt33a	-3.80045	-5.84065		-28.5714	6.07995e-06	0.000226259
A_55_P1977787	68625	Wdr65	-4.83695	-4.7323		-27.7778	7.98643e-09	5.94831e-06
A_51_P279552	12390	Cav2	-4.52725	-5.07853		-27.7778	2.5828e-08	9.14473e-06
A_51_P187491	71920	Epgn	-5.198	-4.42917		-27.7778	6.12197e-08	1.36097e-05
A_52_P329414	494124	Calm5	-4.7685	-4.73874		-27.027	7.96246e-09	5.94831e-06
A_51_P412926	16675	Krt27	-4.66893	-4.81397		-27.027	8.94758e-09	6.16621e-06
A_55_P2130478	242286	Sdr16c6	-3.83695	-5.70733		-27.027	3.93836e-06	0.000167676
A_55_P2021953	258593	Olfr700	-4.75307	-4.70594		-26.3158	8.31171e-09	5.94831e-06
A_51_P250058	13819	Epas1	-4.59203	-4.81313		-26.3158	1.08232e-08	6.702e-06
A_55_P2121735	NA	NA	-4.9165	-4.48309		-26.3158	1.96458e-08	8.42515e-06
A_55_P2055742	109254	Adtrp	-4.46713	-4.97791		-26.3158	2.5003e-08	9.09937e-06
A_52_P1035965	229574	Flg2	-5.18852	-4.28491		-26.3158	1.20447e-07	1.97748e-05
A_55_P2102065	100042314	Gm10639	-4.18639	-5.1432		-25.641	1.67411e-07	2.31207e-05
A_51_P137452	13108	Cyp2g1	-5.39183	-3.93721		-25.641	1.16094e-06	7.46599e-05
A_55_P2177290	406220	Krt77	-4.64934	-4.62153		-25	9.5259e-09	6.27e-06
A_55_P1970144	71781	Slc16a14	-4.72084	-4.56042		-25	1.06696e-08	6.702e-06
A_51_P378210	14915	Guca2a	-4.26939	-5.01709		-25	7.24283e-08	1.47019e-05
A_51_P110672	19882	Mst1r	-4.70889	-4.52718		-24.3902	1.14374e-08	6.80967e-06
A_55_P2007756	16666	Krt16	-4.4387	-4.79922		-24.3902	1.75842e-08	8.31836e-06
A_55_P2154208	78781	Zc3hav1	-4.32849	-4.87166		-24.3902	3.40481e-08	1.03352e-05
A_52_P250400	219257	Pcdh20	-4.91369	-4.32473		-24.3902	3.946e-08	1.11812e-05
A_51_P430900	19252	Dusp1	-5.0496	-4.16691		-24.3902	1.3414e-07	2.09157e-05
A_55_P2132104	NA	NA	-4.5597	-4.55447		-23.8095	1.07193e-08	6.702e-06
A_51_P150120	211666	Mgst2	-4.69897	-4.45551		-23.8095	1.37683e-08	7.48136e-06
A_55_P1975155	207839	Galnt6	-4.76261	-4.35544		-23.8095	2.23557e-08	8.78815e-06
A_51_P170059	66203	Lce1m	-4.93282	-4.24597		-23.8095	6.12279e-08	1.36097e-05
A_51_P351194	72383	Cnfn	-4.63527	-4.46499		-23.2558	1.24727e-08	7.25246e-06
A_55_P1997421	408196	Gm5416	-4.40306	-4.65274		-23.2558	1.50847e-08	7.80034e-06
A_51_P367866	13653	Egr1	-4.9043	-4.20525		-23.2558	6.79226e-08	1.41772e-05
A_55_P2000062	16362	Irf1	-4.96916	-4.10268		-23.2558	1.40238e-07	2.13304e-05
A_51_P199168	12683	Cidea	-4.53032	-4.48986		-22.7273	1.16349e-08	6.83654e-06
A_55_P2158990	16476	Jun	-4.95078	-4.03263		-22.7273	1.86374e-07	2.47704e-05
A_55_P2086334	53622	Krt85	-3.42499	-5.61187		-22.7273	1.42349e-05	0.000416679
A_51_P185763	30936	Slc46a2	-4.50074	-4.41735		-22.2222	1.29543e-08	7.36139e-06
A_51_P495269	16939	Lor	-4.65498	-4.31916		-22.2222	2.01013e-08	8.50058e-06
A_55_P2174582	76974	Urah	-4.44964	-4.42108		-21.7391	1.30556e-08	7.36139e-06
A_52_P270429	69134	Fam25c	-4.34199	-4.52875		-21.7391	1.53897e-08	7.80972e-06
A_55_P2111715	73748	Gadl1	-4.85705	-4.01196		-21.7391	1.50548e-07	2.23036e-05
A_55_P2156855	71934	Car13	-4.38582	-4.45424		-21.2766	1.36396e-08	7.48136e-06
A_66_P106231	233038	Nccrp1	-4.58448	-4.26608		-21.2766	2.11274e-08	8.6238e-06
A_55_P1995135	69743	Casz1	-4.11945	-4.69477		-21.2766	5.22663e-08	1.28527e-05
A_55_P2115657	242286	Sdr16c6	-3.74924	-5.07505		-21.2766	1.06857e-06	7.07793e-05
A_55_P1958487	74176	Tgm5	-4.43363	-4.35778		-20.8333	1.42624e-08	7.65518e-06
A_51_P109449	16995	Ltb4r1	-4.40267	-4.33653		-20.8333	1.47812e-08	7.78396e-06
A_51_P519251	56312	Nupr1	-4.26298	-4.51194		-20.8333	1.88554e-08	8.3392e-06
A_55_P2070045	71146	Golga7b	-4.53209	-4.20997		-20.8333	2.33081e-08	8.97297e-06
A_52_P354682	74559	Elovl7	-4.0997	-4.65234		-20.8333	5.036e-08	1.26628e-05
A_66_P106783	228151	4833423E24Rik	-4.02353	-4.75853		-20.8333	1.02143e-07	1.81584e-05
A_51_P414208	73719	Lce1c	-4.85367	-3.88562		-20.8333	2.78352e-07	3.01706e-05
A_51_P360435	16530	Kcnk7	-4.31984	-4.37408		-20.4082	1.52315e-08	7.80034e-06
A_55_P1961152	18991	Pou3f1	-4.52027	-4.17469		-20.4082	2.59022e-08	9.14473e-06
A_51_P472726	213019	Pdlim2	-4.30117	-4.34924		-20	1.57375e-08	7.8915e-06
A_51_P475748	16447	Ivl	-4.20427	-4.4583		-20	2.09106e-08	8.6238e-06
A_55_P2273929	330108	Gm20558	-4.46738	-4.16801		-20	2.39192e-08	9.04402e-06
A_51_P239654	15370	Nr4a1	-4.51513	-4.1053		-20	3.36358e-08	1.03352e-05
A_51_P422751	23844	Clca3	-4.70257	-3.9428		-20	1.26478e-07	2.03462e-05
A_51_P117739	14205	Figf	-4.22935	-4.37416		-19.6078	1.7915e-08	8.32321e-06
A_55_P2085340	100504285	Abhd12b	-4.22345	-4.38905		-19.6078	1.834e-08	8.32321e-06
A_55_P1966774	628900	Serpina3i	-4.37114	-4.23006		-19.6078	1.78576e-08	8.32321e-06
A_51_P246924	67971	Tppp3	-4.12325	-4.43903		-19.6078	2.65592e-08	9.20844e-06
A_51_P363947	12575	Cdkn1a	-4.11703	-4.44432		-19.6078	2.74425e-08	9.34067e-06
A_55_P2149363	234797	6430548M08Rik	-4.07028	-4.53536		-19.6078	4.11081e-08	1.14596e-05
A_51_P157462	19733	Rgn	-4.07097	-4.53582		-19.6078	4.10362e-08	1.14596e-05
A_52_P52849	55987	Cpxm2	-4.52984	-4.00366		-19.2308	5.45279e-08	1.32339e-05
A_55_P2119552	108816	4933409K07Rik	-4.57608	-3.95841		-19.2308	7.76402e-08	1.52449e-05
A_55_P2038217	224079	Atp13a4	-4.78497	-3.7369		-19.2308	4.61127e-07	4.07287e-05
A_51_P343517	17068	Ly6d	-4.47903	-3.99292		-18.8679	4.95353e-08	1.25719e-05
A_52_P59206	73720	Cst6	-4.29064	-4.11927		-18.5185	2.1934e-08	8.68779e-06
A_51_P406466	213121	Ankrd35	-3.88159	-4.56629		-18.5185	1.09373e-07	1.86614e-05
A_55_P1982533	83603	Elovl4	-3.35239	-5.08203		-18.5185	5.94212e-06	0.000222465
A_55_P1983448	20198	S100a4	-4.16275	-4.22251		-18.1818	1.9772e-08	8.42515e-06
A_55_P1983450	20198	S100a4	-4.16338	-4.14693		-17.8571	2.07388e-08	8.6238e-06
A_55_P2039416	20393	Sgk1	-4.20959	-4.12072		-17.8571	2.11652e-08	8.6238e-06
A_55_P2023294	213208	Il20rb	-4.29376	-4.03754		-17.8571	2.7748e-08	9.3874e-06
A_55_P2093774	12661	Chl1	-3.98242	-4.33246		-17.8571	3.60806e-08	1.06564e-05
A_51_P208603	13371	Dio2	-3.96041	-4.36633		-17.8571	4.24978e-08	1.1572e-05
A_55_P1989653	108115	Slco4a1	-4.47867	-3.84847		-17.8571	9.71876e-08	1.77291e-05
A_55_P2140592	73712	Dmkn	-3.74159	-4.56388		-17.8571	2.17835e-07	2.63164e-05
A_55_P1995045	78781	Zc3hav1	-4.19305	-4.07468		-17.5439	2.30086e-08	8.91918e-06
A_66_P127224	16661	Krt10	-3.96364	-4.31425		-17.5439	3.73066e-08	1.08333e-05
A_55_P2000409	442827	Rab44	-3.87124	-4.38921		-17.5439	6.66304e-08	1.40354e-05
A_51_P380078	215384	Fcgbp	-4.57637	-3.70903		-17.5439	2.67253e-07	2.94853e-05
A_55_P2023314	69743	Casz1	-4.08478	-4.14851		-17.2414	2.25798e-08	8.81416e-06
A_55_P2025765	11501	Adam8	-4.16873	-4.03786		-17.2414	2.46268e-08	9.04402e-06
NA	NA	NA	-4.20469	-4.02714		-17.2414	2.58101e-08	9.14473e-06
A_55_P1973930	223917	Krt79	-4.34691	-3.85662		-17.2414	6.32218e-08	1.36259e-05
A_55_P2002757	17060	Blnk	-4.21377	-3.96624		-16.9492	3.09949e-08	9.88668e-06
A_55_P1964960	77125	Il33	-3.71472	-4.43044		-16.9492	1.60824e-07	2.26702e-05
A_51_P259694	641361	Pinlyp	-3.70795	-4.47211		-16.9492	1.90553e-07	2.49691e-05
A_55_P2133405	73712	Dmkn	-3.57492	-4.57994		-16.9492	5.27542e-07	4.44161e-05
A_66_P102467	69743	Casz1	-4.04294	-4.08372		-16.6667	2.4487e-08	9.04402e-06
A_66_P106611	14675	Gna14	-4.11477	-3.99574		-16.6667	2.6402e-08	9.20844e-06
A_55_P1963094	68723	Hrnr	-4.4078	-3.70601		-16.6667	1.56095e-07	2.25152e-05
A_51_P222657	12257	Tspo	-4.00495	-4.05789		-16.3934	2.60478e-08	9.14473e-06
A_51_P171999	11816	Apoe	-4.11041	-3.95782		-16.3934	2.86326e-08	9.57066e-06
A_55_P2142226	238393	Serpina3f	-4.13521	-3.93854		-16.3934	3.06485e-08	9.83234e-06
A_51_P326191	20715	Serpina3g	-4.18719	-3.86739		-16.3934	4.14959e-08	1.1467e-05
A_51_P501248	20698	Sphk1	-3.81956	-4.2594		-16.3934	5.90008e-08	1.34877e-05
A_52_P481279	381738	Drc1	-4.39879	-3.66518		-16.3934	1.85821e-07	2.47559e-05
A_55_P2017174	71869	Serpinb12	-3.19607	-4.87141		-16.3934	6.76801e-06	0.000243897
A_55_P2156155	73748	Gadl1	-3.97715	-4.03306		-16.129	2.73355e-08	9.34067e-06
A_52_P475111	13510	Dsg1a	-4.10174	-3.94054		-16.129	2.96779e-08	9.74441e-06
A_55_P1971889	14066	F3	-4.09809	-3.93134		-16.129	3.02788e-08	9.82669e-06
A_55_P2022724	100043272	5430417L22Rik	-3.87359	-4.15072		-16.129	3.81145e-08	1.09549e-05
A_51_P243667	71872	Aox4	-4.2224	-3.80113		-16.129	5.8196e-08	1.34596e-05
A_51_P167263	12507	Cd5	-3.91693	-4.05448		-15.873	3.05571e-08	9.83234e-06
A_52_P252180	67127	Lce1a1	-4.0736	-3.88361		-15.873	3.3582e-08	1.03352e-05
A_55_P2130970	671535	Parp10	-4.15401	-3.82601		-15.873	4.53603e-08	1.21151e-05
A_66_P111426	73722	Lce1a2	-4.38375	-3.58231		-15.873	2.68224e-07	2.94853e-05
A_52_P506995	76509	Plet1	-4.43349	-3.55494		-15.873	3.62211e-07	3.55342e-05
A_30_P01025870	NA	NA	-3.87364	-4.0612		-15.625	3.41144e-08	1.03352e-05
A_30_P01022929	NA	NA	-3.77644	-4.1599		-15.625	5.5648e-08	1.33893e-05
A_52_P452689	11910	Atf3	-4.16321	-3.76302		-15.625	5.9227e-08	1.34877e-05
A_51_P391955	76747	Dapl1	-3.70129	-4.23111		-15.625	9.28604e-08	1.74531e-05
A_55_P2082989	226421	5430435G22Rik	-3.59309	-4.34942		-15.625	2.27216e-07	2.70608e-05
A_51_P401907	433016	Gm5483	-4.44783	-3.4637		-15.625	5.99284e-07	4.81333e-05
A_55_P2071226	54450	Il1f5	-4.05643	-3.82939		-15.3846	3.84765e-08	1.09581e-05
A_55_P1986828	69547	Nkpd1	-4.0916	-3.80587		-15.3846	4.36174e-08	1.17622e-05
A_55_P2029558	11555	Adrb2	-4.06176	-3.79786		-15.1515	4.2781e-08	1.15926e-05
A_55_P2054563	332131	Krt78	-4.0908	-3.76963		-15.1515	4.95481e-08	1.25719e-05
A_51_P424272	17752	Mt4	-3.72587	-4.09785		-15.1515	5.94396e-08	1.34877e-05
A_55_P2023818	58861	Cysltr1	-4.18772	-3.6606		-15.1515	9.91395e-08	1.78923e-05
A_51_P140237	14200	Fhl2	-3.62119	-4.20921		-15.1515	1.27221e-07	2.03796e-05
A_52_P489295	11504	Adamts1	-4.46378	-3.3654		-15.1515	1.02367e-06	6.89285e-05
A_55_P2011106	16477	Junb	-3.91662	-3.88088		-14.9254	3.28106e-08	1.02894e-05
A_55_P2097478	14544	Gda	-3.74771	-4.05114		-14.9254	4.99365e-08	1.26131e-05
A_52_P334562	22337	Vdr	-3.6846	-4.13547		-14.9254	7.7238e-08	1.5235e-05
A_51_P139678	20753	Sprr1a	-3.64767	-4.14994		-14.9254	9.46858e-08	1.76182e-05
A_51_P359046	57277	Slurp1	-4.19452	-3.59703		-14.9254	1.36763e-07	2.10891e-05
A_51_P419226	66166	S100a14	-3.53485	-4.24562		-14.9254	2.17894e-07	2.63164e-05
A_55_P2080220	13090	Cyp2b19	-4.31837	-3.4882		-14.9254	3.48556e-07	3.46823e-05
A_55_P2017347	16693	Krtap11-1	-3.13236	-4.66108		-14.9254	5.2514e-06	0.000204849
A_55_P2023523	23801	Aloxe3	-3.89165	-3.85808		-14.7059	3.42524e-08	1.03352e-05
A_55_P2006008	66222	Serpinb1a	-3.88005	-3.88424		-14.7059	3.36133e-08	1.03352e-05
A_55_P2162562	100504112	Gm6537	-3.84508	-3.9138		-14.7059	3.45719e-08	1.03755e-05
A_55_P2070079	16859	Lgals9	-4.02119	-3.75221		-14.7059	4.6838e-08	1.23328e-05
A_51_P391805	50722	Dkkl1	-3.68863	-4.05342		-14.7059	6.26487e-08	1.36097e-05
A_52_P131062	16703	Krtap8-1	-3.05027	-4.68602		-14.7059	7.92374e-06	0.000272195
A_55_P2055638	227753	Gsn	-3.80105	-3.91724		-14.4928	3.74558e-08	1.08333e-05
A_51_P225903	229562	Sprr4	-3.5042	-4.2206		-14.4928	2.34582e-07	2.76257e-05
A_51_P437240	13731	Emp2	-3.32215	-4.37796		-14.4928	9.69634e-07	6.64122e-05
A_51_P173678	75750	Slc10a6	-3.8273	-3.83748		-14.2857	3.68617e-08	1.08128e-05
A_51_P272876	212943	Fam46a	-3.86694	-3.78905		-14.2857	3.82689e-08	1.09549e-05
A_55_P2040678	71733	Susd2	-4.04316	-3.64026		-14.2857	7.4526e-08	1.48664e-05
A_51_P221510	76886	Fam81a	-3.57798	-4.10568		-14.2857	1.15475e-07	1.92939e-05
A_51_P131888	69543	Capns2	-3.10039	-4.58651		-14.2857	4.98037e-06	0.00019731
A_55_P2013948	227753	Gsn	-3.74118	-3.88004		-14.0845	4.21445e-08	1.15412e-05
A_51_P112308	69068	1810011O10Rik	-3.69407	-3.92461		-14.0845	4.95285e-08	1.25719e-05
A_51_P389265	116939	Pnpla3	-3.68508	-3.93224		-14.0845	5.14233e-08	1.27578e-05
A_55_P2011819	239618	Pdzrn4	-4.01717	-3.62938		-14.0845	7.34744e-08	1.48214e-05
A_55_P2037812	114301	Palmd	-3.51246	-4.1093		-14.0845	1.5944e-07	2.25891e-05
A_51_P445841	97998	Deptor	-3.77014	-3.81049		-13.8889	4.01749e-08	1.13263e-05
A_51_P441914	15486	Hsd17b2	-3.73735	-3.85513		-13.8889	4.21776e-08	1.15412e-05
A_55_P2129945	71884	Chit1	-3.67135	-3.92344		-13.8889	5.31077e-08	1.30023e-05
A_55_P2004746	331524	Xkrx	-3.55749	-4.04749		-13.8889	1.08124e-07	1.85711e-05
A_52_P154741	16857	Lgals6	-5.57572	-2.00174		-13.8889	0.000796826	0.00788685
A_55_P2068459	193740	Hspa1a	-3.83212	-3.71519		-13.6986	4.39649e-08	1.17989e-05
A_51_P234881	83603	Elovl4	-3.11188	-4.45038		-13.6986	3.28086e-06	0.000148653
A_52_P573336	282619	Sbsn	-3.63388	-3.8868		-13.5135	5.70487e-08	1.34368e-05
A_52_P321140	13214	Defb1	-3.89424	-3.60476		-13.5135	6.36292e-08	1.36353e-05
A_52_P495869	16658	Mafb	-3.40355	-4.11067		-13.5135	2.74508e-07	2.98701e-05
A_55_P2141479	19848	Rnu2-10	-3.22156	-4.2374		-13.3333	1.0308e-06	6.90049e-05
A_52_P402677	78753	Lipm	-3.08961	-4.3762		-13.3333	2.95617e-06	0.000138786
A_55_P1989185	625123	Gm6557	-3.03439	-4.43322		-13.3333	4.46038e-06	0.000183076
A_55_P2080074	101055828	LOC101055828	-3.73845	-3.69811		-13.1579	4.60506e-08	1.22409e-05
A_65_P08971	14066	F3	-3.55853	-3.88118		-13.1579	7.35483e-08	1.48214e-05
A_55_P2052655	223227	Sox21	-3.97436	-3.4651		-13.1579	1.3557e-07	2.09824e-05
A_52_P682382	20249	Scd1	-4.0294	-3.40252		-13.1579	2.14592e-07	2.63164e-05
A_52_P222073	59289	Ackr2	-4.0399	-3.37949		-13.1579	2.48383e-07	2.84702e-05
A_51_P378856	56421	Pfkp	-3.5986	-3.7954		-12.987	5.73139e-08	1.34425e-05
A_52_P468068	99681	Tchh	-3.08268	-4.32594		-12.987	2.64697e-06	0.000128484
A_51_P336049	16671	Krt33b	-2.72245	-4.68543		-12.987	2.91644e-05	0.000685755
A_55_P2066697	217333	Trim47	-3.59505	-3.76713		-12.8205	5.66151e-08	1.34368e-05
A_55_P2135095	73719	Lce1c	-3.78128	-3.56178		-12.8205	6.29029e-08	1.36097e-05
A_55_P2016462	15945	Cxcl10	-3.81603	-3.54446		-12.8205	6.94679e-08	1.42565e-05
A_55_P2009217	19858	Rnu3b1	-3.47901	-3.89745		-12.8205	1.04724e-07	1.83264e-05
A_66_P115152	383548	Serpinb3b	-3.3006	-4.04537		-12.8205	3.75843e-07	3.62975e-05
A_55_P1994418	66561	2310042E22Rik	-2.73367	-4.62265		-12.8205	2.46282e-05	0.000613097
A_51_P518600	68775	Atp6v1c2	-3.87577	-3.456		-12.6582	1.09821e-07	1.86614e-05
A_51_P155152	11732	Ank	-3.37053	-3.95322		-12.6582	2.00067e-07	2.54395e-05
A_55_P2055854	19013	Ppara	-4.03567	-3.27926		-12.6582	4.06226e-07	3.77303e-05
A_52_P488437	27260	Plek2	-3.57164	-3.72508		-12.5	5.86096e-08	1.34636e-05
A_55_P2119463	14590	Ggh	-3.42989	-3.85131		-12.5	1.15977e-07	1.92939e-05
A_66_P137911	73748	Gadl1	-3.93811	-3.3649		-12.5	1.9675e-07	2.53653e-05
A_51_P308796	14283	Fosl1	-4.08565	-3.20896		-12.5	6.81091e-07	5.22431e-05
A_52_P311168	332131	Krt78	-3.63045	-3.61879		-12.3457	5.48061e-08	1.32438e-05
A_52_P98614	20538	Slc6a2	-3.54026	-3.70481		-12.3457	6.26897e-08	1.36097e-05
A_51_P438853	66957	Serpinb11	-3.71827	-3.54429		-12.3457	6.2565e-08	1.36097e-05
A_52_P604629	215418	Csrnp1	-3.86834	-3.39361		-12.3457	1.41974e-07	2.14773e-05
A_51_P131408	27279	Tnfrsf12a	-3.37981	-3.86987		-12.3457	1.51794e-07	2.23036e-05
A_55_P2078123	19883	Rora	-3.67983	-3.54683		-12.1951	6.1033e-08	1.36097e-05
A_55_P1974645	12496	Entpd2	-3.50219	-3.7318		-12.1951	7.1434e-08	1.4553e-05
A_55_P2072373	17698	Msn	-3.73386	-3.47617		-12.1951	7.78345e-08	1.52449e-05
A_51_P495560	21818	Tgm3	-3.37266	-3.86073		-12.1951	1.53124e-07	2.23036e-05
A_52_P114905	320802	Ifitm10	-3.59604	-3.59396		-12.0482	5.80596e-08	1.34596e-05
A_51_P517870	18018	Nfatc1	-3.49852	-3.67038		-12.0482	6.83702e-08	1.41877e-05
A_51_P349546	235505	Cd109	-3.244	-3.93235		-12.0482	3.51796e-07	3.48821e-05
A_51_P245090	11828	Aqp3	-3.03521	-4.13764		-12.0482	1.91699e-06	0.000103743
A_30_P01021337	NA	NA	-3.58212	-3.55614		-11.9048	6.13193e-08	1.36097e-05
A_51_P235687	11690	Alox5ap	-3.62714	-3.5059		-11.9048	6.60004e-08	1.39553e-05
A_51_P172054	14456	Gas6	-3.64486	-3.49485		-11.9048	6.80657e-08	1.41772e-05
A_55_P2122020	16600	Klf4	-3.01541	-4.12789		-11.9048	2.05288e-06	0.00010821
A_51_P143712	58865	Tdh	-3.26869	-3.85113		-11.7647	2.44006e-07	2.81899e-05
A_55_P2140022	53617	Krt35	-2.99138	-4.11125		-11.7647	2.19936e-06	0.000112944
A_55_P1955009	229333	C130079G13Rik	-3.36745	-3.70514		-11.6279	1.09885e-07	1.86614e-05
A_55_P2074942	15567	Slc6a4	-3.32015	-3.74739		-11.6279	1.46025e-07	2.19711e-05
A_51_P478172	NA	NA	-3.31034	-3.78192		-11.6279	1.65976e-07	2.31207e-05
A_51_P207591	11752	Anxa8	-3.57297	-3.47679		-11.4943	6.98723e-08	1.4287e-05
A_52_P99888	66102	Cxcl16	-3.61185	-3.42737		-11.4943	7.95019e-08	1.5463e-05
A_55_P1959818	94346	Tmem40	-3.29773	-3.76353		-11.4943	1.67748e-07	2.31207e-05
A_55_P1959500	234673	Ces2e	-3.75634	-3.29679		-11.4943	1.65462e-07	2.31207e-05
A_30_P01020518	NA	NA	-3.18423	-3.85766		-11.4943	3.78396e-07	3.63444e-05
A_51_P125345	68720	Lce1b	-4.00682	-3.0474		-11.4943	1.21028e-06	7.65485e-05
A_55_P1976972	70843	Krt28	-2.65862	-4.37258		-11.4943	1.95456e-05	0.000519797
A_55_P2181743	270162	Elmod1	-3.66162	-3.36253		-11.3636	1.0378e-07	1.83017e-05
A_66_P104945	75706	Krt24	-4.23024	-2.77436		-11.3636	8.48303e-06	0.000286468
A_51_P194853	103655	Sec14l4	-3.51705	-3.45241		-11.236	7.39416e-08	1.48471e-05
A_55_P2092219	71907	Serpina9	-3.42172	-3.55936		-11.236	7.84922e-08	1.532e-05
A_55_P2159264	16880	Lifr	-3.38454	-3.58054		-11.236	8.74838e-08	1.67898e-05
A_55_P2045896	14573	Gdnf	-3.53072	-3.43259		-11.1111	7.6411e-08	1.51628e-05
A_51_P312121	22436	Xdh	-3.5188	-3.43205		-11.1111	7.66002e-08	1.51628e-05
A_55_P2156304	16517	Kcnj16	-3.58541	-3.35691		-11.1111	9.54431e-08	1.76247e-05
A_55_P1986296	21346	Tagln2	-3.32386	-3.62692		-11.1111	1.12973e-07	1.89864e-05
A_55_P1961938	69602	Otop3	-3.66795	-3.28564		-11.1111	1.41659e-07	2.14773e-05
A_55_P2166501	12505	Cd44	-2.96632	-3.97654		-11.1111	1.66268e-06	9.39397e-05
A_52_P585907	271844	Pla2g4f	-2.83177	-4.10484		-11.1111	4.67195e-06	0.000189117
A_55_P2186005	20698	Sphk1	-3.16474	-3.74958		-10.989	3.02862e-07	3.14239e-05
A_51_P252859	16007	Cyr61	-3.89276	-3.0272		-10.989	9.41522e-07	6.5126e-05
A_55_P1997756	16193	Il6	-4.01964	-2.9113		-10.989	2.49098e-06	0.000123793
A_52_P172910	71869	Serpinb12	-2.782	-4.13637		-10.989	6.42469e-06	0.000235015
A_55_P2053439	16447	Ivl	-3.19876	-3.68263		-10.8696	2.14664e-07	2.63164e-05
A_51_P516133	50708	Hist1h1c	-3.1635	-3.71862		-10.8696	2.79216e-07	3.02056e-05
A_52_P488427	67815	Sec14l2	-3.49493	-3.36092		-10.7527	8.88308e-08	1.69236e-05
A_52_P381665	17355	Aff1	-3.51777	-3.33375		-10.7527	9.62332e-08	1.76705e-05
A_55_P1953273	100042539	Gm3893	-3.62368	-3.2243		-10.7527	1.66642e-07	2.31207e-05
A_66_P118124	17178	Fxyd3	-3.18127	-3.67865		-10.7527	2.30414e-07	2.73078e-05
A_52_P95577	329919	Skint2	-3.45482	-3.3655		-10.6383	8.78277e-08	1.67898e-05
A_55_P2064063	12365	Casp14	-3.30674	-3.50937		-10.6383	1.0325e-07	1.82969e-05
A_51_P453963	109254	Adtrp	-3.53044	-3.30218		-10.6383	1.06807e-07	1.84584e-05
A_55_P2118525	670558	H60c	-3.63066	-3.19543		-10.6383	1.91837e-07	2.50786e-05
A_55_P1979508	69454	Clic3	-3.17935	-3.63412		-10.6383	2.07813e-07	2.60158e-05
A_55_P2051778	54200	Sult2b1	-3.31512	-3.47519		-10.5263	9.86407e-08	1.78773e-05
A_52_P374897	11847	Arg2	-3.1839	-3.61974		-10.5263	1.96772e-07	2.53653e-05
A_55_P2157033	56175	Bace2	-3.14704	-3.63983		-10.5263	2.44423e-07	2.81899e-05
A_55_P2115906	211924	Dsg1c	-2.83987	-3.95794		-10.5263	2.9613e-06	0.000138793
A_51_P180974	109042	Prkcdbp	-3.30047	-3.45285		-10.4167	1.01371e-07	1.81367e-05
A_55_P2141884	21346	Tagln2	-3.2925	-3.46204		-10.4167	1.03933e-07	1.83017e-05
A_55_P2039086	80859	Nfkbiz	-3.55843	-3.21034		-10.4167	1.5457e-07	2.24111e-05
A_51_P150489	83492	Gsdmc	-3.10134	-3.67486		-10.4167	3.34235e-07	3.34962e-05
A_55_P2173737	18415	Hspa4l	-2.97482	-3.78942		-10.4167	8.94969e-07	6.32544e-05
A_51_P267441	66198	Them5	-2.94545	-3.82566		-10.4167	1.16448e-06	7.48014e-05
A_55_P2151225	170651	Krtap16-1	-2.2006	-4.56379		-10.4167	0.000152018	0.0023053
A_55_P2033725	17173	Ascl2	-3.37182	-3.36251		-10.3093	9.24611e-08	1.74367e-05
A_55_P2040893	21953	Tnni2	-3.24194	-3.50047		-10.3093	1.25479e-07	2.03025e-05
A_55_P2034300	94346	Tmem40	-3.15022	-3.57544		-10.3093	2.06003e-07	2.60158e-05
A_55_P2092864	13731	Emp2	-3.36236	-3.3534		-10.2041	9.4287e-08	1.76027e-05
A_51_P220135	18018	Nfatc1	-3.33212	-3.3803		-10.2041	9.56678e-08	1.76247e-05
A_51_P502964	208795	Tmem63a	-3.48409	-3.20751		-10.2041	1.38223e-07	2.11954e-05
A_55_P2097391	212943	Fam46a	-3.51205	-3.19359		-10.2041	1.5186e-07	2.23036e-05
A_55_P2072656	12716	Ckmt1	-3.59129	-3.10197		-10.2041	2.66255e-07	2.94853e-05
A_55_P2084965	626834	Klk13	-2.98084	-3.71541		-10.2041	6.9137e-07	5.27227e-05
A_55_P2121682	11686	Alox12b	-3.28048	-3.38388		-10.101	1.04861e-07	1.83264e-05
A_55_P2137309	216858	Kctd11	-3.26172	-3.41338		-10.101	1.09987e-07	1.86614e-05
A_52_P90363	76933	Ifi27l2a	-3.12152	-3.54357		-10.101	2.17298e-07	2.63164e-05
A_51_P346668	27056	Irf5	-3.08285	-3.58272		-10.101	2.84829e-07	3.05659e-05
A_55_P2125208	214855	Arid5a	-3.74432	-2.93103		-10.101	9.76562e-07	6.66414e-05
A_55_P2125786	72267	Lrrc8e	-2.86443	-3.79834		-10.101	1.62444e-06	9.32826e-05
A_55_P1983368	66938	Sh3d21	-3.31268	-3.33134		-10	1.01884e-07	1.81584e-05
A_55_P2068892	16194	Il6ra	-3.43994	-3.20429		-10	1.32272e-07	2.08574e-05
A_51_P249578	66533	2310050C09Rik	-3.47849	-3.17354		-10	1.54992e-07	2.2414e-05
A_51_P182311	93675	Clec2i	-3.7702	-2.88103		-10	1.36875e-06	8.35339e-05
A_51_P368210	105653	Phyhip	-3.32066	-3.28834		-9.90099	1.06137e-07	1.83996e-05
A_55_P1999483	13507	Dsc3	-3.19255	-3.42864		-9.90099	1.35695e-07	2.09824e-05
A_55_P1962084	319192	Hist2h2aa2	-3.49156	-3.11606		-9.90099	1.99029e-07	2.53653e-05
A_51_P378550	75475	Oplah	-3.53848	-3.07577		-9.90099	2.63464e-07	2.94402e-05
A_51_P150876	72434	Lypd3	-2.85264	-3.75646		-9.90099	1.51948e-06	8.90022e-05
A_55_P2092475	622935	Krtap20-2	-2.17299	-4.44589		-9.90099	0.000140198	0.00217136
A_55_P2070009	16661	Krt10	-3.30823	-3.28585		-9.80392	1.07564e-07	1.85319e-05
A_55_P2350617	56857	Slc37a2	-3.64232	-2.93587		-9.80392	6.98445e-07	5.3117e-05
A_51_P294807	13830	Stom	-3.67026	-2.90382		-9.80392	8.96456e-07	6.32571e-05
A_55_P2131925	433619	Kprp	-3.74221	-2.8556		-9.80392	1.43293e-06	8.61936e-05
A_51_P206475	76585	Lce1i	-3.41057	-3.14202		-9.70874	1.57285e-07	2.25891e-05
A_51_P499698	67855	Asprv1	-2.89477	-3.66373		-9.70874	9.20895e-07	6.43909e-05
A_55_P2115900	225256	Dsg1b	-2.65625	-3.90188		-9.70874	6.20132e-06	0.000229248
A_55_P2002578	13849	Ephx1	-3.34907	-3.1938		-9.61538	1.27416e-07	2.03796e-05
A_52_P987201	239618	Pdzrn4	-3.17691	-3.34567		-9.61538	1.32977e-07	2.09096e-05
A_55_P2080070	101055828	LOC101055828	-3.48793	-3.02978		-9.61538	2.87675e-07	3.05873e-05
A_55_P1987146	78249	Gpr115	-2.63128	-3.88576		-9.61538	6.69392e-06	0.000242009
A_55_P2126578	NA	NA	-2.04101	-4.49194		-9.61538	0.000233263	0.00319454
A_52_P554594	332937	Tfap2e	-3.10905	-3.38778		-9.52381	1.71275e-07	2.34908e-05
A_51_P146223	64661	Krtdap	-2.68876	-3.80906		-9.52381	4.08242e-06	0.000171845
A_52_P512575	74318	Hopx	-2.74881	-3.71875		-9.43396	2.31383e-06	0.000117205
A_51_P474701	14121	Fbp1	-2.30862	-4.17248		-9.43396	5.32267e-05	0.00105698
A_55_P1958906	12821	Col17a1	-3.38548	-3.05314		-9.34579	2.10415e-07	2.61594e-05
A_55_P2165364	14622	Gjb5	-3.02358	-3.42844		-9.34579	2.58402e-07	2.92582e-05
A_55_P1969650	19419	Rasgrp1	-2.81494	-3.63578		-9.34579	1.27986e-06	7.96468e-05
A_51_P468456	20197	S100a3	-2.76139	-3.6819		-9.34579	1.94212e-06	0.000104644
A_55_P2033120	76650	Srxn1	-3.15468	-3.27988		-9.25926	1.37742e-07	2.11816e-05
A_51_P137709	70405	Calml3	-3.14902	-3.26988		-9.25926	1.39423e-07	2.12643e-05
A_55_P2050226	252837	Ackr4	-3.29456	-3.11444		-9.25926	1.53429e-07	2.23036e-05
A_55_P2021810	11838	Arc	-3.11048	-3.31796		-9.25926	1.57792e-07	2.25891e-05
A_52_P390944	53374	Chst3	-3.79869	-2.61807		-9.25926	5.62522e-06	0.000215231
A_51_P104897	16440	Itpr3	-3.17254	-3.22334		-9.17431	1.34904e-07	2.09763e-05
A_52_P610987	114304	Slc28a3	-3.46926	-2.93695		-9.17431	4.24621e-07	3.86664e-05
A_51_P142515	71914	Antxr2	-3.51139	-2.88536		-9.17431	6.15553e-07	4.8947e-05
A_55_P2071221	54450	Il1f5	-2.99044	-3.36638		-9.09091	2.61972e-07	2.93645e-05
A_55_P2082688	11636	Ak1	-3.38511	-2.97226		-9.09091	2.94358e-07	3.07704e-05
A_55_P2359797	257632	Nod2	-3.4945	-2.88353		-9.09091	5.92166e-07	4.78369e-05
A_51_P488739	80885	Niacr1	-2.79353	-3.57187		-9.09091	1.17969e-06	7.53064e-05
A_51_P272147	85308	Emc9	-3.12998	-3.22285		-9.00901	1.45744e-07	2.19711e-05
A_55_P2147956	619288	Fam71a	-3.20609	-3.12551		-9.00901	1.47702e-07	2.20452e-05
A_52_P486279	78977	Popdc3	-3.34827	-2.9993		-9.00901	2.44093e-07	2.81899e-05
A_55_P2140042	16660	Krt31	-2.74009	-3.60817		-9.00901	1.73769e-06	9.72365e-05
A_51_P177762	103142	Rdh9	-3.03515	-3.28191		-8.92857	1.93757e-07	2.52704e-05
A_52_P137765	16905	Lmna	-3.02833	-3.28266		-8.92857	1.98447e-07	2.53653e-05
A_51_P401184	109222	Rarres1	-3.31388	-3.01546		-8.92857	2.16578e-07	2.63164e-05
A_55_P2052240	12931	Crlf1	-3.80765	-2.49646		-8.92857	1.03709e-05	0.000328554
A_55_P2101585	13136	Cd55	-2.97013	-3.33319		-8.84956	2.67394e-07	2.94853e-05
A_66_P137605	214763	Mb21d1	-2.917	-3.37015		-8.84956	3.64499e-07	3.56335e-05
A_30_P01019445	NA	NA	-3.40498	-2.89104		-8.84956	4.48239e-07	3.99061e-05
A_51_P181565	15200	Hbegf	-2.84436	-3.44306		-8.84956	6.24148e-07	4.94192e-05
A_30_P01024586	NA	NA	-3.61782	-2.672		-8.84956	2.54609e-06	0.000125331
A_51_P510141	69611	Lce1d	-3.66585	-2.6331		-8.84956	3.57906e-06	0.000157417
A_55_P1981994	16667	Krt17	-3.04811	-3.22868		-8.77193	1.77955e-07	2.42283e-05
A_55_P1960351	12805	Cntn1	-3.03961	-3.22632		-8.77193	1.82061e-07	2.44887e-05
A_66_P116076	110308	Krt5	-2.8676	-3.38606		-8.77193	4.77928e-07	4.162e-05
A_51_P212390	69540	Klk10	-2.7399	-3.53193		-8.77193	1.38389e-06	8.41503e-05
A_55_P1962906	235633	Als2cl	-3.16298	-3.07896		-8.69565	1.63845e-07	2.30377e-05
A_55_P2008061	16439	Itpr2	-3.16312	-3.0702		-8.69565	1.66724e-07	2.31207e-05
A_55_P2043627	69627	Fam89a	-3.06133	-3.179		-8.69565	1.69622e-07	2.33213e-05
A_55_P2078960	58865	Tdh	-2.95087	-3.29421		-8.69565	2.69388e-07	2.94853e-05
A_55_P1966537	NA	NA	-1.89282	-4.35205		-8.69565	0.000315592	0.0039938
A_52_P49321	101401	Adamts9	-3.29474	-2.91452		-8.62069	3.13317e-07	3.20466e-05
A_55_P2171066	NA	NA	-3.53297	-2.68091		-8.62069	1.88865e-06	0.000102655
A_51_P265571	11535	Adm	-3.56838	-2.63646		-8.62069	2.64434e-06	0.000128484
A_55_P2006812	16693	Krtap11-1	-2.48259	-3.72813		-8.62069	9.00307e-06	0.000299678
A_30_P01033124	NA	NA	-3.07747	-3.12462		-8.54701	1.67446e-07	2.31207e-05
A_51_P340829	212439	AA986860	-2.94503	-3.25802		-8.54701	2.59554e-07	2.92698e-05
A_51_P426739	76282	Gpt	-3.31767	-2.86858		-8.54701	4.02855e-07	3.7605e-05
A_55_P2043062	328779	Hs3st6	-3.32605	-2.86102		-8.54701	4.25309e-07	3.86664e-05
A_51_P314397	68337	Crip2	-3.14807	-3.02465		-8.47458	1.84439e-07	2.46896e-05
A_55_P1995141	69743	Casz1	-3.18403	-2.9945		-8.47458	2.02079e-07	2.5637e-05
A_55_P2163774	12925	Crip1	-2.91422	-3.25697		-8.47458	2.92497e-07	3.07086e-05
A_55_P2069724	209294	Csta	-3.34773	-2.82061		-8.47458	5.43551e-07	4.51984e-05
A_55_P2096422	16324	Inhbb	-2.72431	-3.43278		-8.47458	1.11947e-06	7.28319e-05
A_30_P01017550	NA	NA	-2.92098	-3.21921		-8.40336	2.68211e-07	2.94853e-05
A_52_P650180	223473	Nipal2	-2.80484	-3.32726		-8.40336	5.56763e-07	4.60431e-05
A_55_P2011286	74318	Hopx	-2.65801	-3.4841		-8.40336	1.841e-06	0.000100751
A_51_P207988	19219	Ptger4	-3.92264	-2.22502		-8.40336	4.56299e-05	0.000946599
A_55_P2069592	327958	Pitpnm3	-3.0408	-3.0665		-8.33333	1.85302e-07	2.47458e-05
A_55_P1953545	14312	Brd2	-2.94905	-3.16349		-8.33333	2.28431e-07	2.71303e-05
A_51_P432460	68458	Ppp1r14a	-3.25237	-2.85893		-8.33333	3.65308e-07	3.56501e-05
A_51_P257419	16870	Lhx2	-2.7748	-3.35082		-8.33333	6.86568e-07	5.24999e-05
A_30_P01018472	NA	NA	-2.82125	-3.2622		-8.26446	4.40906e-07	3.95277e-05
A_55_P2018330	545611	Gm13298	-3.42953	-2.63403		-8.19672	1.7765e-06	9.85747e-05
A_52_P258557	320718	Slc26a9	-3.01922	-3.02665		-8.13008	1.98444e-07	2.53653e-05
A_55_P1965338	11752	Anxa8	-3.06981	-2.97413		-8.13008	2.0791e-07	2.60158e-05
A_55_P2181251	214239	A430105I19Rik	-3.08566	-2.95453		-8.13008	2.17063e-07	2.63164e-05
A_51_P470715	12700	Cish	-3.10101	-2.95553		-8.13008	2.17031e-07	2.63164e-05
A_51_P286488	15937	Ier3	-2.94252	-3.10159		-8.13008	2.24574e-07	2.68436e-05
A_51_P391445	15979	Ifngr1	-3.17216	-2.88508		-8.13008	2.86926e-07	3.05659e-05
A_51_P502225	30805	Slc22a4	-3.18615	-2.85781		-8.13008	3.25212e-07	3.28276e-05
A_55_P1967196	16780	Lamb3	-3.2306	-2.81968		-8.13008	4.14708e-07	3.81374e-05
A_55_P2119764	68637	1110025L11Rik	-1.7755	-4.26343		-8.13008	0.000414478	0.00487086
A_55_P2146663	94089	Trim7	-3.07044	-2.94663		-8.06452	2.21039e-07	2.65347e-05
A_52_P426740	11891	Rab27a	-2.89544	-3.13709		-8.06452	2.65326e-07	2.94853e-05
A_51_P212308	13052	Cxadr	-3.24679	-2.7781		-8.06452	5.19347e-07	4.39095e-05
A_55_P2077098	69693	Pof1b	-2.65567	-3.3722		-8.06452	1.3415e-06	8.28359e-05
A_66_P121976	269356	Slc4a11	-2.62013	-3.39143		-8.06452	1.70859e-06	9.58547e-05
A_51_P496432	14081	Acsl1	-2.61323	-3.40856		-8.06452	1.86283e-06	0.000101548
A_55_P2171378	67182	Pdzk1ip1	-3.49156	-2.53499		-8.06452	3.57688e-06	0.000157417
A_51_P255657	70134	2210011C24Rik	-2.97976	-3.02847		-8	2.09767e-07	2.6137e-05
A_55_P2041592	107605	Rdh1	-3.07811	-2.91992		-8	2.36736e-07	2.77924e-05
A_55_P2025490	21936	Tnfrsf18	-2.89274	-3.10195		-8	2.59438e-07	2.92698e-05
A_55_P2004606	321018	Serpina4-ps1	-2.89064	-3.11385		-8	2.63702e-07	2.94402e-05
A_55_P2101920	70967	Eva1c	-3.15739	-2.8318		-8	3.44136e-07	3.43146e-05
A_55_P2000943	78593	Nrip3	-2.80664	-3.18515		-8	4.00718e-07	3.74681e-05
A_55_P2110081	217149	Cisd3	-3.19911	-2.79148		-8	4.3997e-07	3.95277e-05
A_51_P436878	55942	Sertad1	-3.33144	-2.67857		-8	1.06029e-06	7.05062e-05
A_30_P01031414	NA	NA	-2.67205	-3.31947		-8	1.06018e-06	7.05062e-05
A_55_P2099742	24047	Ccl19	-2.97469	-2.9968		-7.93651	2.17053e-07	2.63164e-05
A_52_P552194	16164	Il13ra1	-2.93542	-3.03864		-7.93651	2.27361e-07	2.70608e-05
A_55_P1985950	170745	Xpnpep2	-3.08127	-2.89412		-7.93651	2.54857e-07	2.89154e-05
A_55_P2152009	57816	Tesc	-3.28805	-2.68138		-7.93651	9.26577e-07	6.46479e-05
A_55_P2389900	237175	Gpr64	-3.30699	-2.68091		-7.93651	9.78439e-07	6.6688e-05
A_51_P202801	56325	Abcb9	-2.4953	-3.48062		-7.93651	4.25785e-06	0.000177504
A_51_P444447	12609	Cebpd	-3.10312	-2.86236		-7.87402	2.86556e-07	3.05659e-05
A_55_P2017645	21355	Tap2	-3.09582	-2.85787		-7.87402	2.88813e-07	3.06002e-05
A_51_P150653	13924	Ptprv	-3.14943	-2.81488		-7.87402	3.63395e-07	3.55879e-05
A_55_P2057528	80981	Arl4d	-2.69067	-3.25854		-7.87402	8.16875e-07	5.88371e-05
A_55_P2096023	NA	NA	-3.29612	-2.65896		-7.87402	1.0623e-06	7.05096e-05
A_55_P2166488	12505	Cd44	-2.86973	-3.05108		-7.8125	2.69213e-07	2.94853e-05
A_55_P2124498	50905	Il17rb	-3.10299	-2.82878		-7.8125	3.22165e-07	3.2579e-05
A_52_P207335	67063	Tmem246	-2.73654	-3.18957		-7.8125	5.52507e-07	4.57589e-05
A_55_P2106666	11515	Adcy9	-2.90378	-3.00843		-7.75194	2.45057e-07	2.82048e-05
A_55_P1956812	69640	Fam83g	-3.05061	-2.86744		-7.75194	2.70938e-07	2.95969e-05
A_55_P2095213	105352	Dusp22	-2.74124	-3.16704		-7.75194	5.14727e-07	4.36666e-05
A_55_P1962400	16181	Il1rn	-2.73964	-3.18017		-7.75194	5.33393e-07	4.47737e-05
A_55_P1975874	229672	Bcl2l15	-2.5844	-3.31466		-7.75194	1.64906e-06	9.39339e-05
A_51_P245368	18669	Abcb1b	-3.60333	-2.31086		-7.75194	1.49512e-05	0.000429538
A_65_P05872	NA	NA	-2.91737	-2.98033		-7.69231	2.41042e-07	2.80317e-05
A_55_P2408588	11865	Arntl	-2.98663	-2.91015		-7.69231	2.43533e-07	2.81899e-05
A_55_P2071176	215257	Il1f9	-2.82143	-3.05979		-7.69231	3.15163e-07	3.21035e-05
A_55_P2058903	81535	Sgpp1	-2.63499	-3.25871		-7.69231	1.08319e-06	7.12187e-05
A_55_P1986247	14343	Fut1	-2.57057	-3.31191		-7.69231	1.75918e-06	9.81013e-05
A_55_P1978316	237360	Adamts14	-3.37284	-2.52005		-7.69231	2.73885e-06	0.000132025
A_55_P2119761	100040214	Gm10228	-1.61709	-4.26871		-7.69231	0.000687908	0.00709267
A_55_P2086128	338521	Fa2h	-3.65607	-2.20457		-7.63359	2.79808e-05	0.000666631
A_55_P1998943	246730	Oas1a	-2.88257	-2.95736		-7.57576	2.60455e-07	2.93122e-05
A_51_P201480	20848	Stat3	-3.01437	-2.8233		-7.57576	3.02541e-07	3.14239e-05
A_51_P237383	58809	Rnase4	-3.05523	-2.78737		-7.57576	3.53049e-07	3.48821e-05
A_52_P290783	212998	BC016579	-2.66203	-3.17063		-7.57576	7.52213e-07	5.56149e-05
A_55_P2051094	19885	Rorc	-2.99036	-2.82464		-7.5188	2.98055e-07	3.10986e-05
A_51_P307964	16663	Krt13	-2.96548	-2.83913		-7.46269	2.85799e-07	3.05659e-05
A_52_P641758	110175	Ggct	-2.82867	-2.96198		-7.46269	2.93218e-07	3.07086e-05
A_55_P2013840	68239	Krt42	-2.75799	-3.04511		-7.46269	3.88221e-07	3.66788e-05
A_52_P29953	109050	Fam212b	-2.71841	-3.08728		-7.46269	4.85845e-07	4.2047e-05
A_51_P134812	69065	Chac1	-2.62847	-3.17541		-7.46269	8.97505e-07	6.32571e-05
A_55_P2030524	22359	Vldlr	-2.80481	-2.97623		-7.40741	3.13456e-07	3.20466e-05
A_51_P363187	14825	Cxcl1	-3.02792	-2.75755		-7.40741	3.80635e-07	3.63444e-05
A_55_P2066996	12390	Cav2	-2.71591	-3.06339		-7.40741	4.70834e-07	4.1195e-05
A_55_P2048499	NA	NA	-1.55486	-4.22261		-7.40741	0.000794729	0.00787269
A_55_P2045891	231207	Cpeb2	-2.88018	-2.88709		-7.35294	2.76935e-07	3.00755e-05
A_30_P01025103	NA	NA	-2.8735	-2.87485		-7.35294	2.83365e-07	3.04773e-05
A_52_P355169	21923	Tnc	-2.83762	-2.92475		-7.35294	2.89022e-07	3.06002e-05
A_51_P514405	56485	Slc2a5	-2.94692	-2.81545		-7.35294	3.02814e-07	3.14239e-05
A_55_P1975718	328505	Skint7	-2.80357	-2.94529		-7.35294	3.12011e-07	3.20466e-05
A_30_P01019709	NA	NA	-2.69216	-3.05739		-7.35294	5.14531e-07	4.36666e-05
A_66_P120567	16952	Anxa1	-2.20921	-3.55041		-7.35294	2.13415e-05	0.000552041
A_52_P86693	52668	Ifi27	-2.88612	-2.85658		-7.29927	2.86558e-07	3.05659e-05
A_51_P275435	71874	2310007B03Rik	-2.48758	-3.24212		-7.29927	2.22922e-06	0.000114162
A_51_P126275	16688	Krt6b	-2.21443	-3.51914		-7.29927	1.92871e-05	0.000516375
A_55_P2024115	100040201	Gm10229	-1.5681	-4.16888		-7.29927	0.00072217	0.00734687
A_55_P1973352	100503910	Gm19958	-4.3152	-1.41259		-7.29927	0.00131657	0.0113554
A_51_P138044	56458	Foxo1	-2.93293	-2.79141		-7.24638	3.2148e-07	3.25687e-05
A_51_P128667	23936	Lynx1	-2.98502	-2.73822		-7.24638	3.88991e-07	3.66788e-05
A_55_P2000863	639634	Aadacl2	-2.64061	-3.06919		-7.24638	6.605e-07	5.1208e-05
A_55_P2020612	80981	Arl4d	-2.57771	-3.12851		-7.24638	1.02554e-06	6.89285e-05
A_55_P2092826	16952	Anxa1	-2.12186	-3.59622		-7.24638	3.56743e-05	0.000794326
A_51_P185757	69743	Casz1	-2.87503	-2.82436		-7.19424	3.04795e-07	3.1471e-05
A_55_P2244142	50794	Klf13	-2.72954	-2.96929		-7.19424	3.94718e-07	3.70887e-05
A_30_P01018665	NA	NA	-3.31728	-2.37958		-7.19424	4.88781e-06	0.000195436
A_51_P497100	16855	Lgals4	-3.74014	-1.95035		-7.19424	0.000100384	0.00170268
A_55_P2071906	NA	NA	-2.80772	-2.87516		-7.14286	3.14112e-07	3.2055e-05
A_55_P2105256	217333	Trim47	-2.87559	-2.79654		-7.14286	3.20971e-07	3.25687e-05
A_55_P1974967	97122	Hist2h4	-2.75567	-2.92153		-7.14286	3.53064e-07	3.48821e-05
A_55_P1956627	71862	Gpr160	-2.45692	-3.21337		-7.14286	2.41533e-06	0.00012092
A_30_P01029218	NA	NA	-3.3125	-2.35539		-7.14286	5.47466e-06	0.000211715
A_55_P1990495	20850	Stat5a	-2.63408	-3.01521		-7.0922	6.11214e-07	4.88106e-05
A_51_P511250	100342	Fam46b	-2.28672	-3.36812		-7.0922	9.11141e-06	0.000301716
A_55_P2140780	78785	Clip4	-2.84408	-2.79116		-7.04225	3.30505e-07	3.31819e-05
A_52_P377160	207839	Galnt6	-2.89096	-2.73864		-7.04225	3.67108e-07	3.5701e-05
A_51_P213691	20276	Scnn1a	-2.70514	-2.918		-7.04225	4.10295e-07	3.7919e-05
A_30_P01026224	NA	NA	-2.64406	-2.9892		-7.04225	5.59874e-07	4.61636e-05
A_30_P01031208	NA	NA	-2.95275	-2.66058		-6.99301	4.96936e-07	4.26106e-05
A_51_P467110	13482	Dpp4	-2.52279	-3.08972		-6.99301	1.22391e-06	7.70239e-05
A_30_P01024922	NA	NA	-3.09818	-2.50786		-6.99301	1.34941e-06	8.31404e-05
A_30_P01022593	NA	NA	-3.13873	-2.46794		-6.99301	1.84955e-06	0.000101021
A_51_P124345	240058	Cpne5	-2.66593	-2.93128		-6.94444	4.74779e-07	4.14104e-05
A_55_P2142028	78785	Clip4	-2.58497	-2.99781		-6.94444	7.34464e-07	5.49468e-05
A_55_P2122604	12409	Cbr2	-2.82928	-2.73928		-6.89655	3.68801e-07	3.58032e-05
A_55_P2146590	69068	1810011O10Rik	-2.91283	-2.66481		-6.89655	4.67646e-07	4.11094e-05
A_55_P2002577	13849	Ephx1	-2.91785	-2.66313		-6.89655	4.72782e-07	4.13007e-05
A_52_P351378	225443	Gm94	-2.48754	-3.07953		-6.89655	1.42586e-06	8.60466e-05
A_55_P2017636	21825	Thbs1	-3.08697	-2.48426		-6.89655	1.47849e-06	8.74193e-05
A_55_P1983858	64929	Scel	-2.34904	-3.22764		-6.89655	4.45651e-06	0.000183052
A_30_P01017577	NA	NA	-3.3728	-2.19881		-6.89655	1.44037e-05	0.000418982
A_52_P51078	13036	Ctsh	-2.69302	-2.855		-6.84932	4.1275e-07	3.802e-05
NA	NA	NA	-2.86251	-2.68075		-6.84932	4.2871e-07	3.89123e-05
A_30_P01024051	NA	NA	-2.6701	-2.87962		-6.84932	4.47165e-07	3.99061e-05
A_51_P258806	74253	Klrg2	-2.40373	-3.1402		-6.84932	2.60483e-06	0.00012688
A_52_P387009	112407	Egln3	-2.72231	-2.81257		-6.80272	3.84996e-07	3.66114e-05
A_55_P2032808	94089	Trim7	-2.82184	-2.71423		-6.80272	3.90826e-07	3.67897e-05
A_55_P2073094	24102	Trex2	-2.6632	-2.87592		-6.80272	4.56046e-07	4.04721e-05
A_55_P2064043	12505	Cd44	-2.63364	-2.90385		-6.80272	5.17947e-07	4.3873e-05
A_30_P01019195	NA	NA	-2.92656	-2.60685		-6.80272	5.91113e-07	4.78211e-05
A_52_P216672	259277	Klk8	-2.76068	-2.75187		-6.75676	3.80886e-07	3.63444e-05
A_30_P01025798	NA	NA	-2.93958	-2.58169		-6.75676	6.69206e-07	5.16677e-05
A_55_P2185821	13113	Cyp3a13	-2.99569	-2.52469		-6.75676	9.67227e-07	6.63287e-05
A_30_P01025000	NA	NA	-2.91223	-2.58891		-6.71141	6.22023e-07	4.93911e-05
A_55_P2053988	13819	Epas1	-2.96279	-2.53003		-6.71141	8.789e-07	6.22774e-05
A_30_P01018328	NA	NA	-2.78963	-2.68636		-6.66667	4.20196e-07	3.85032e-05
A_30_P01021671	NA	NA	-2.66952	-2.80084		-6.66667	4.368e-07	3.93903e-05
A_66_P117610	100047133	Gm16894	-2.8575	-2.61022		-6.66667	5.37045e-07	4.48778e-05
A_30_P01032410	NA	NA	-2.92009	-2.55019		-6.66667	7.4038e-07	5.50155e-05
A_55_P2033481	545611	Gm13298	-2.93164	-2.54155		-6.66667	7.84948e-07	5.71644e-05
A_55_P1966749	74134	Cyp2s1	-2.7534	-2.69196		-6.62252	4.22803e-07	3.86273e-05
A_66_P135106	108116	Slco3a1	-2.63251	-2.82171		-6.62252	4.8668e-07	4.20541e-05
A_55_P2085574	18032	Nfix	-2.77538	-2.66694		-6.57895	4.41155e-07	3.95277e-05
A_52_P920129	14677	Gnai1	-2.79826	-2.64378		-6.57895	4.67508e-07	4.11094e-05
A_30_P01031735	NA	NA	-2.64158	-2.80043		-6.57895	4.70563e-07	4.1195e-05
A_52_P46085	78388	Mvp	-2.56989	-2.86919		-6.57895	6.31734e-07	4.9833e-05
A_51_P477419	18029	Nfic	-2.99677	-2.44653		-6.57895	1.42305e-06	8.60466e-05
A_55_P2033480	545611	Gm13298	-2.9911	-2.44163		-6.57895	1.43838e-06	8.63354e-05
A_51_P463452	14081	Acsl1	-2.41551	-3.02653		-6.57895	1.79838e-06	9.90207e-05
A_55_P2009952	17436	Me1	-2.36719	-3.06293		-6.57895	2.55296e-06	0.000125335
A_52_P237652	72386	2610035D17Rik	-2.75453	-2.66299		-6.53595	4.48217e-07	3.99061e-05
A_51_P239766	18799	Plcd1	-2.5975	-2.82124		-6.53595	5.4412e-07	4.51984e-05
A_51_P430929	208659	Fam20a	-3.05548	-2.36087		-6.53595	2.58667e-06	0.000126326
A_51_P426875	68616	Gdpd3	-2.80713	-2.59682		-6.49351	5.40083e-07	4.50642e-05
A_30_P01020677	NA	NA	-2.86713	-2.52328		-6.49351	7.60113e-07	5.60505e-05
A_55_P2011101	270328	Gsdmc3	-2.51744	-2.88438		-6.49351	8.01554e-07	5.79579e-05
A_52_P547456	67828	Lce1f	-2.97954	-2.42317		-6.49351	1.5343e-06	8.96514e-05
A_55_P2171413	17436	Me1	-2.31012	-3.09594		-6.49351	3.78833e-06	0.00016317
A_52_P125485	328258	Slc25a48	-3.26667	-2.1386		-6.49351	1.4848e-05	0.000427762
A_52_P386627	73914	Irak3	-2.6467	-2.7316		-6.45161	4.69082e-07	4.11708e-05
A_55_P2263053	15109	Hal	-3.065	-2.30663		-6.45161	3.54236e-06	0.000156562
A_30_P01019540	NA	NA	-3.27432	-2.10748		-6.45161	1.77305e-05	0.000486903
A_55_P1966450	406219	Krt83	-1.83176	-3.53911		-6.45161	0.000114041	0.00187453
A_51_P263246	18218	Dusp8	-2.72933	-2.62519		-6.41026	4.9249e-07	4.23595e-05
A_55_P1989663	108116	Slco3a1	-2.55913	-2.80473		-6.41026	6.12274e-07	4.88254e-05
A_55_P1966445	64818	Krt81	-2.27944	-3.0861		-6.41026	4.34251e-06	0.000180092
A_55_P2095894	234797	6430548M08Rik	-2.57863	-2.76126		-6.36943	5.58494e-07	4.61179e-05
A_55_P1999364	53622	Krt85	-2.46565	-2.8855		-6.36943	1.01133e-06	6.82626e-05
A_65_P19780	16601	Klf9	-2.89966	-2.43603		-6.36943	1.19615e-06	7.6048e-05
A_55_P2104899	223227	Sox21	-2.63502	-2.69212		-6.32911	4.92207e-07	4.23595e-05
A_51_P279163	234779	Plcg2	-2.57173	-2.76011		-6.32911	5.70068e-07	4.65911e-05
A_30_P01028071	NA	NA	-2.77208	-2.55951		-6.32911	5.96355e-07	4.80363e-05
A_55_P2054942	212632	Iffo2	-2.81294	-2.51356		-6.32911	7.3179e-07	5.49049e-05
NA	NA	NA	-2.72033	-2.59044		-6.28931	5.37015e-07	4.48778e-05
A_55_P2025514	116939	Pnpla3	-2.56024	-2.74072		-6.28931	5.85819e-07	4.75997e-05
A_55_P1996504	26357	Abcg2	-2.7676	-2.53383		-6.28931	6.47944e-07	5.05859e-05
A_55_P2074694	384214	Ephx4	-2.51434	-2.79028		-6.28931	7.10178e-07	5.37166e-05
A_66_P124052	51800	Bok	-2.34543	-2.95425		-6.28931	2.14435e-06	0.000111132
A_51_P103560	637079	Gm16486	-2.33296	-2.97746		-6.28931	2.43104e-06	0.00012138
A_51_P292550	218865	Chdh	-2.55669	-2.72833		-6.25	5.89723e-07	4.77779e-05
A_30_P01028787	NA	NA	-2.77375	-2.51954		-6.25	6.85037e-07	5.24547e-05
A_52_P446677	230726	Rhbdl2	-2.5058	-2.78667		-6.25	7.30486e-07	5.48808e-05
A_55_P2063256	16855	Lgals4	-3.47454	-1.80685		-6.25	0.000112605	0.00185984
A_55_P1997003	321018	Serpina4-ps1	-2.56071	-2.71687		-6.21118	5.81561e-07	4.7461e-05
A_55_P2181527	320116	Fndc9	-2.74023	-2.53576		-6.21118	6.32051e-07	4.9833e-05
A_51_P144264	16598	Klf2	-2.84409	-2.42186		-6.21118	1.14036e-06	7.36761e-05
A_55_P1980883	13848	Ephb6	-2.88962	-2.38081		-6.21118	1.52992e-06	8.95194e-05
A_55_P2045765	329360	Gm757	-3.02967	-2.24318		-6.21118	4.51301e-06	0.000184422
A_52_P463962	71369	Krtap16-3	-1.63251	-3.64584		-6.21118	0.000303272	0.00387914
A_52_P608322	17133	Maff	-2.93204	-2.31929		-6.17284	2.32064e-06	0.000117337
A_30_P01028040	NA	NA	-2.61704	-2.61323		-6.13497	5.51238e-07	4.57216e-05
A_51_P405397	13601	Ecm1	-2.57531	-2.66492		-6.13497	5.65462e-07	4.64186e-05
A_30_P01030334	NA	NA	-2.53426	-2.70738		-6.13497	6.26358e-07	4.9524e-05
A_55_P2114863	23945	Mgll	-2.78697	-2.44343		-6.13497	9.38033e-07	6.50459e-05
A_55_P2009001	93746	Gprc5d	-2.16298	-3.07372		-6.13497	7.82173e-06	0.00026985
A_55_P1977224	93735	Wnt16	-2.61447	-2.60163		-6.09756	5.62269e-07	4.62245e-05
A_55_P2421597	21923	Tnc	-2.65548	-2.55402		-6.09756	5.95792e-07	4.80363e-05
A_30_P01024815	NA	NA	-2.75184	-2.46569		-6.09756	8.17965e-07	5.88397e-05
A_55_P2009988	228775	Trib3	-2.37626	-2.84562		-6.09756	1.41853e-06	8.58823e-05
A_55_P2075070	94226	S1pr5	-2.30434	-2.90717		-6.09756	2.35445e-06	0.000118403
A_55_P2034067	242702	Myom3	-2.2438	-2.9806		-6.09756	3.9348e-06	0.000167667
A_55_P2133997	74591	Abca12	-1.9861	-3.2365		-6.09756	2.96368e-05	0.00069278
A_30_P01023065	NA	NA	-2.66888	-2.52376		-6.06061	6.41607e-07	5.03021e-05
A_30_P01020135	NA	NA	-2.7676	-2.43581		-6.06061	9.40831e-07	6.5126e-05
A_30_P01029006	NA	NA	-2.93733	-2.26233		-6.06061	3.17479e-06	0.000145817
A_51_P491635	70274	Ly6g6e	-2.06937	-3.13047		-6.06061	1.49045e-05	0.000428636
A_55_P1958537	17760	Map6	-2.00237	-3.18975		-6.06061	2.44027e-05	0.000608993
A_55_P2022082	50794	Klf13	-2.57833	-2.60561		-6.0241	5.88909e-07	4.77779e-05
A_66_P139546	16012	Igfbp6	-2.49213	-2.68954		-6.0241	7.08068e-07	5.36296e-05
A_51_P370458	77914	Krtap17-1	-2.11114	-3.07805		-6.0241	1.04246e-05	0.000329323
A_55_P2126662	12389	Cav1	-1.95025	-3.23951		-6.0241	3.56075e-05	0.000793471
A_55_P1962404	394435	Ugt1a6b	-2.5914	-2.57626		-5.98802	6.00559e-07	4.81664e-05
A_52_P223704	14073	Faah	-2.36259	-2.79356		-5.98802	1.35999e-06	8.34239e-05
A_51_P415688	14701	Gng12	-2.18804	-2.97755		-5.98802	5.26376e-06	0.000205188
A_30_P01022868	NA	NA	-2.98247	-2.18279		-5.98802	5.48739e-06	0.000211715
A_51_P126198	13143	Dapk2	-2.67242	-2.47698		-5.95238	7.37162e-07	5.49468e-05
A_30_P01023251	NA	NA	-2.81092	-2.34156		-5.95238	1.55735e-06	9.0179e-05
A_51_P256827	20201	S100a8	-2.19043	-2.95984		-5.95238	4.95335e-06	0.000196518
A_30_P01020763	NA	NA	-3.15116	-1.9914		-5.95238	2.34601e-05	0.000594177
A_55_P2023707	100072	Camta1	-2.54678	-2.57739		-5.91716	6.39489e-07	5.02408e-05
A_55_P2101216	11670	Aldh3a1	-2.52314	-2.60787		-5.91716	6.52979e-07	5.08368e-05
A_51_P446796	100072	Camta1	-2.61224	-2.51996		-5.91716	6.56122e-07	5.10103e-05
A_55_P2232988	56788	Scube2	-2.66397	-2.47214		-5.91716	7.45815e-07	5.52151e-05
A_30_P01024948	NA	NA	-2.38941	-2.74202		-5.91716	1.10075e-06	7.19636e-05
A_55_P1961466	13190	Dct	-2.88173	-2.2526		-5.91716	2.89234e-06	0.000137057
A_30_P01025818	NA	NA	-2.96082	-2.16916		-5.91716	5.56881e-06	0.000213941
A_55_P2102998	100042539	Gm3893	-2.89638	-2.21852		-5.88235	3.59792e-06	0.000157893
A_55_P1959879	56216	Stx1b	-2.39692	-2.70712		-5.84795	1.01524e-06	6.84444e-05
A_55_P1960916	112407	Egln3	-2.71946	-2.38391		-5.84795	1.08921e-06	7.14744e-05
A_55_P2124751	107581	Col16a1	-2.71811	-2.37912		-5.84795	1.10915e-06	7.23294e-05
A_55_P2319717	18988	Pou2f3	-2.33327	-2.76462		-5.84795	1.47413e-06	8.73542e-05
A_52_P149577	53868	Rab25	-2.14468	-2.94869		-5.84795	6.14943e-06	0.000228236
A_55_P1971244	407790	Ndufa4l2	-2.55287	-2.52599		-5.81395	6.79936e-07	5.22431e-05
A_55_P2004248	494504	Apcdd1	-2.42022	-2.65095		-5.81395	8.79143e-07	6.22774e-05
A_51_P481159	109857	Cbr3	-2.24046	-2.84156		-5.81395	2.78521e-06	0.000133443
A_55_P2046877	15220	Foxq1	-1.90585	-3.17634		-5.81395	3.82561e-05	0.000834415
A_55_P2143522	83554	Fstl3	-2.46013	-2.59743		-5.78035	7.6397e-07	5.61865e-05
A_52_P498193	216188	Aldh1l2	-2.31943	-2.73751		-5.78035	1.49284e-06	8.76255e-05
A_55_P2364738	72324	Plxdc1	-2.30579	-2.75064		-5.78035	1.63267e-06	9.35103e-05
A_51_P315890	52150	Kcnk6	-2.10267	-2.95607		-5.78035	7.8668e-06	0.000270902
A_51_P333518	269016	Sh3rf2	-2.00208	-3.05943		-5.78035	1.76316e-05	0.000484834
A_55_P1958532	15460	Hr	-2.37875	-2.65939		-5.74713	1.03098e-06	6.90049e-05
A_55_P2122334	18029	Nfic	-2.88918	-2.15749		-5.74713	4.89488e-06	0.000195436
A_55_P2183438	12394	Runx1	-2.54688	-2.48549		-5.71429	7.36056e-07	5.49468e-05
A_30_P01033574	NA	NA	-2.52743	-2.49632		-5.71429	7.34918e-07	5.49468e-05
A_51_P398260	72948	Tppp	-2.55602	-2.48059		-5.71429	7.38548e-07	5.49687e-05
A_55_P2063312	23945	Mgll	-2.54772	-2.48174		-5.71429	7.41149e-07	5.50155e-05
A_55_P2007738	100042498	Mir22hg	-2.66841	-2.3572		-5.71429	1.13449e-06	7.33815e-05
A_55_P2010121	80718	Rab27b	-2.11362	-2.91577		-5.71429	6.65692e-06	0.000241671
A_51_P497317	216198	Tcp11l2	-2.36346	-2.64594		-5.68182	1.07797e-06	7.10432e-05
A_55_P2122605	12409	Cbr2	-2.71659	-2.29079		-5.68182	1.63993e-06	9.36978e-05
A_55_P2056739	107581	Col16a1	-2.75574	-2.25787		-5.68182	2.08315e-06	0.000108676
A_51_P302566	109731	Maob	-2.23409	-2.78578		-5.68182	2.51466e-06	0.000124332
A_52_P592909	67800	Dgat2	-1.94839	-3.06661		-5.68182	2.37261e-05	0.00059847
A_55_P2084089	73988	4930438A08Rik	-2.44705	-2.5529		-5.64972	7.98279e-07	5.7796e-05
A_55_P2112599	56048	Lgals8	-2.4184	-2.5769		-5.64972	8.58328e-07	6.11132e-05
A_55_P2149763	21356	Tapbp	-2.66272	-2.33301		-5.64972	1.24379e-06	7.80111e-05
A_55_P1997696	66857	Plbd1	-2.30327	-2.69335		-5.64972	1.48466e-06	8.74193e-05
A_30_P01022603	NA	NA	-2.1763	-2.81221		-5.64972	3.62583e-06	0.000158743
A_55_P2010116	80718	Rab27b	-2.15423	-2.84559		-5.64972	4.44286e-06	0.00018276
A_55_P1961499	17067	Ly6c1	-2.04199	-2.94879		-5.64972	1.06961e-05	0.000335809
NA	NA	NA	-2.48444	-2.49863		-5.61798	7.75165e-07	5.66368e-05
A_55_P2068066	268480	Rapgefl1	-2.46145	-2.51785		-5.61798	7.90633e-07	5.74661e-05
A_51_P282211	57260	Ltb4r2	-2.5284	-2.4452		-5.61798	8.11538e-07	5.85282e-05
A_52_P108401	252974	Tspear	-2.64708	-2.33394		-5.61798	1.21365e-06	7.66372e-05
A_51_P255699	17392	Mmp3	-2.0702	-2.90542		-5.61798	8.18892e-06	0.000278461
A_30_P01022502	NA	NA	-2.9634	-2.01618		-5.61798	1.27643e-05	0.00038562
A_55_P2180944	77056	Tmco4	-2.60975	-2.35454		-5.58659	1.0765e-06	7.103e-05
A_55_P2081116	69627	Fam89a	-2.27928	-2.6777		-5.58659	1.6111e-06	9.28103e-05
A_51_P151732	18772	Pkp1	-2.23771	-2.72913		-5.58659	2.17294e-06	0.000112103
A_55_P2127672	94180	Acsbg1	-2.02048	-2.93849		-5.58659	1.16856e-05	0.000360188
A_52_P104658	16687	Krt6a	-1.67385	-3.2882		-5.58659	0.000142728	0.00220271
A_51_P380991	16672	Krt34	-1.44832	-3.5233		-5.58659	0.000514792	0.00574252
A_51_P242201	67111	Naaa	-2.44091	-2.50592		-5.55556	8.31941e-07	5.96912e-05
A_55_P2003746	20248	Serpinb3a	-2.23692	-2.7061		-5.55556	2.0781e-06	0.000108663
A_66_P138319	93732	Acox2	-3.05821	-1.88237		-5.55556	3.26059e-05	0.000739575
A_51_P502872	72275	2200002D01Rik	-2.36739	-2.5599		-5.52486	9.98838e-07	6.76652e-05
A_55_P1954086	50706	Postn	-2.60924	-2.32965		-5.52486	1.18186e-06	7.53064e-05
A_51_P109369	67731	Fbxo32	-2.39966	-2.51941		-5.49451	9.08455e-07	6.37872e-05
A_30_P01031603	NA	NA	-2.39092	-2.52791		-5.49451	9.28065e-07	6.46479e-05
A_55_P2142251	97114	Hist2h3c2	-2.71398	-2.19899		-5.49451	2.5509e-06	0.000125335
A_51_P234692	66961	Neat1	-2.86667	-2.05624		-5.49451	7.97092e-06	0.000272972
A_55_P2094444	69826	Ms4a10	-2.39276	-2.50482		-5.46448	9.28819e-07	6.46479e-05
A_55_P1957967	101437	Dhx32	-2.33804	-2.55962		-5.46448	1.10096e-06	7.19636e-05
A_30_P01019037	NA	NA	-2.63091	-2.27209		-5.46448	1.54089e-06	8.96867e-05
A_66_P113556	93735	Wnt16	-2.66037	-2.2347		-5.46448	1.91998e-06	0.000103752
A_55_P2127303	14794	Spsb2	-2.49956	-2.38401		-5.43478	9.51223e-07	6.55533e-05
A_51_P472518	12333	Capn1	-2.32572	-2.5618		-5.43478	1.15104e-06	7.4194e-05
A_51_P320022	11982	Atp10a	-2.60746	-2.27502		-5.43478	1.47094e-06	8.72578e-05
A_55_P1973789	545541	Gm5849	-2.77429	-2.1041		-5.43478	4.84025e-06	0.0001941
A_55_P2011026	63872	Zfp296	-2.06676	-2.82508		-5.43478	6.74999e-06	0.000243405
A_52_P453884	56458	Foxo1	-2.48686	-2.38912		-5.40541	9.44345e-07	6.51598e-05
A_55_P2016842	17436	Me1	-2.2905	-2.5657		-5.37634	1.3158e-06	8.14292e-05
A_52_P175157	17258	Mef2a	-2.26999	-2.57815		-5.37634	1.44672e-06	8.65728e-05
A_52_P383653	66871	Cpne8	-2.60147	-2.24392		-5.34759	1.66701e-06	9.39943e-05
A_55_P1968365	NA	NA	-2.73723	-2.10072		-5.34759	4.49142e-06	0.000183809
A_51_P450573	21813	Tgfbr2	-2.43839	-2.38133		-5.31915	9.93705e-07	6.74217e-05
A_55_P2094691	20670	Sox15	-2.33471	-2.49265		-5.31915	1.08964e-06	7.14744e-05
A_51_P249118	18670	Abcb4	-3.32745	-1.49601		-5.31915	0.000324702	0.00408501
A_55_P2015941	320253	42797	-2.31402	-2.48726		-5.29101	1.15884e-06	7.4611e-05
A_55_P2054261	75697	C2cd4b	-2.30775	-2.49298		-5.29101	1.18313e-06	7.53064e-05
A_30_P01029720	NA	NA	-2.61434	-2.19131		-5.29101	2.16396e-06	0.000111847
A_30_P01027568	NA	NA	-2.69469	-2.10761		-5.29101	3.90664e-06	0.000167157
A_55_P1976204	12575	Cdkn1a	-2.7018	-2.1041		-5.29101	4.04717e-06	0.000171409
A_55_P2038987	14457	Gas7	-1.73055	-3.07249		-5.29101	7.16814e-05	0.00132057
A_55_P2015032	107250	Kazald1	-2.43939	-2.35623		-5.26316	1.0475e-06	7.00272e-05
A_55_P2165234	69462	2300005B03Rik	-2.54136	-2.2561		-5.26316	1.46817e-06	8.72464e-05
A_55_P1991219	20848	Stat3	-2.61844	-2.1687		-5.26316	2.42933e-06	0.00012138
A_55_P2077048	209378	Itih5	-2.02603	-2.76537		-5.26316	7.21233e-06	0.000255133
A_30_P01021631	NA	NA	-2.58643	-2.17882		-5.20833	2.18317e-06	0.000112527
A_51_P507622	233011	Itpkc	-2.67735	-2.08986		-5.20833	4.11593e-06	0.000172809
A_55_P2015074	75750	Slc10a6	-2.37331	-2.37863		-5.18135	1.08024e-06	7.11088e-05
A_55_P2063316	23945	Mgll	-2.61073	-2.12901		-5.18135	2.90633e-06	0.000137376
A_52_P614731	14701	Gng12	-2.0289	-2.72248		-5.18135	6.36658e-06	0.000233195
A_55_P2031692	14867	Gstm6	-2.86565	-1.88636		-5.18135	1.98976e-05	0.000525653
A_52_P423810	17748	Mt1	-3.06715	-1.67323		-5.18135	9.34495e-05	0.00161001
A_55_P2095880	18032	Nfix	-2.38318	-2.35496		-5.15464	1.10657e-06	7.22455e-05
A_66_P106385	13137	Daf2	-2.29199	-2.43268		-5.15464	1.23614e-06	7.76185e-05
A_66_P121086	26410	Map3k8	-2.47303	-2.26189		-5.15464	1.36587e-06	8.35093e-05
A_51_P415395	75697	C2cd4b	-2.25914	-2.46992		-5.15464	1.37677e-06	8.39006e-05
A_51_P345367	16913	Psmb8	-2.2061	-2.5261		-5.15464	1.76775e-06	9.83826e-05
A_30_P01022686	NA	NA	-2.31224	-2.41174		-5.12821	1.18058e-06	7.53064e-05
A_52_P75777	329252	Lgr6	-2.63966	-2.07814		-5.12821	4.00999e-06	0.000170092
A_55_P2177273	16494	Kcna6	-1.98384	-2.73907		-5.12821	8.48262e-06	0.000286468
A_51_P489996	13518	Dst	-2.4308	-2.27173		-5.10204	1.31088e-06	8.12682e-05
A_55_P2035757	667933	Gm8884	-2.63077	-2.07199		-5.10204	4.05761e-06	0.000171546
A_52_P566129	71781	Slc16a14	-2.34797	-2.34439		-5.07614	1.17981e-06	7.53064e-05
A_52_P99411	16432	Itm2b	-2.2895	-2.39466		-5.07614	1.25949e-06	7.873e-05
A_51_P474459	12702	Socs3	-2.39638	-2.28616		-5.07614	1.26912e-06	7.90997e-05
A_51_P322265	71520	Grap	-2.27173	-2.41831		-5.07614	1.31174e-06	8.12682e-05
A_30_P01024139	NA	NA	-2.48137	-2.20891		-5.07614	1.66609e-06	9.39943e-05
A_51_P319460	18414	Osmr	-2.57397	-2.11745		-5.07614	2.86005e-06	0.000136221
A_51_P254855	19225	Ptgs2	-2.73522	-1.95417		-5.07614	9.87641e-06	0.000318125
A_55_P2041723	68041	Mid1ip1	-2.08128	-2.59174		-5.05051	3.55069e-06	0.000156579
A_55_P2134082	78785	Clip4	-1.26047	-3.40875		-5.05051	0.000899122	0.008578
A_30_P01031390	NA	NA	-2.3325	-2.33272		-5.02513	1.22856e-06	7.72294e-05
A_55_P2175444	NA	NA	-2.41142	-2.24243		-5.02513	1.43124e-06	8.61847e-05
A_51_P312437	66375	Dhrs7	-2.08148	-2.57326		-5.02513	3.41313e-06	0.000152593
A_30_P01030095	NA	NA	-2.60551	-2.05378		-5.02513	4.21427e-06	0.000176213
A_52_P153291	252837	Ackr4	-2.2931	-2.34668		-5	1.29426e-06	8.04051e-05
A_51_P465292	140483	Hnmt	-2.44015	-2.20202		-5	1.65644e-06	9.39339e-05
A_55_P2024155	235320	Zbtb16	-1.58952	-3.05757		-5	0.000136225	0.00212943
A_51_P406557	329828	AI464131	-2.40106	-2.23424		-4.97512	1.46673e-06	8.72464e-05
A_55_P2153621	66395	Ahnak	-2.05569	-2.57806		-4.97512	3.92981e-06	0.000167583
A_55_P2109122	68024	Hist1h2bc	-2.58703	-2.03576		-4.97512	4.4419e-06	0.00018276
A_51_P271984	235135	Tmem45b	-3.01445	-1.62116		-4.97512	0.000107833	0.00179494
A_51_P201884	109620	Dsp	-2.21732	-2.39702		-4.9505	1.54556e-06	8.97762e-05
A_55_P2041738	16169	Il15ra	-2.21081	-2.40988		-4.9505	1.58342e-06	9.1584e-05
A_52_P411376	228677	Sptlc3	-1.96645	-2.64182		-4.9505	7.30894e-06	0.000256599
A_55_P2164932	74548	Gsdmc4	-2.44943	-2.1474		-4.92611	2.06308e-06	0.000108281
A_55_P2064292	12836	Col7a1	-2.53177	-2.07343		-4.92611	3.27259e-06	0.000148542
A_52_P547612	238257	Tmem30b	-2.00619	-2.60026		-4.92611	5.34696e-06	0.00020785
A_52_P119060	56318	Acpp	-2.45216	-2.1276		-4.90196	2.24795e-06	0.000114701
A_51_P509669	227620	Uap1l1	-1.99923	-2.58336		-4.90196	5.33635e-06	0.000207691
A_55_P2062190	14862	Gstm1	-2.31128	-2.25982		-4.87805	1.43477e-06	8.62114e-05
A_55_P2110615	56857	Slc37a2	-2.2508	-2.32549		-4.87805	1.44367e-06	8.656e-05
A_55_P2120254	69534	Avpi1	-2.38172	-2.18799		-4.87805	1.69438e-06	9.51527e-05
A_55_P2008258	214048	Larp1b	-2.2407	-2.32256		-4.85437	1.48066e-06	8.74193e-05
A_52_P249856	231214	Cc2d2a	-2.54862	-2.0158		-4.85437	4.53032e-06	0.000184992
A_51_P440238	71522	Ggt6	-2.00915	-2.55579		-4.85437	4.76274e-06	0.000191819
A_55_P2111790	14579	Gem	-2.64458	-1.91881		-4.85437	9.53997e-06	0.000310713
A_51_P264695	12971	Crym	-1.49101	-3.06132		-4.85437	0.000215659	0.00300882
A_51_P433000	66371	Chmp4c	-2.17226	-2.37413		-4.83092	1.78201e-06	9.87819e-05
A_55_P2065562	11670	Aldh3a1	-2.40689	-2.13743		-4.83092	2.06166e-06	0.000108281
A_30_P01018888	NA	NA	-3.00582	-1.54216		-4.83092	0.000154229	0.0023306
A_55_P1975370	11812	Apoc1	-2.20497	-2.31879		-4.80769	1.62086e-06	9.31802e-05
A_55_P2061338	216867	Slc16a11	-2.08546	-2.44686		-4.80769	2.68305e-06	0.000129893
A_55_P1981704	244608	Ccdc113	-2.49428	-2.03013		-4.80769	3.77309e-06	0.000162823
A_66_P114627	67860	S100a16	-1.85442	-2.6767		-4.80769	1.47147e-05	0.000424571
A_51_P473229	22724	Zbtb7b	-1.8501	-2.67847		-4.80769	1.51344e-05	0.000433683
A_66_P121495	107272	Psat1	-1.8025	-2.73502		-4.80769	2.25933e-05	0.000576936
A_51_P258768	74090	Paqr5	-1.66592	-2.85809		-4.80769	6.21501e-05	0.00118892
A_51_P367060	15982	Ifrd1	-2.52597	-1.98653		-4.78469	5.0224e-06	0.000198693
A_55_P2149931	212285	Arap2	-1.96855	-2.5477		-4.78469	5.78953e-06	0.000219103
A_55_P2005525	16694	Krtap12-1	-2.55029	-1.96896		-4.78469	5.81074e-06	0.000219608
A_51_P135118	268905	Krtap13-1	-1.93646	-2.58074		-4.78469	7.42109e-06	0.00025972
A_51_P428578	66270	Fam134b	-2.12934	-2.37806		-4.7619	2.08095e-06	0.000108663
A_55_P2012037	72267	Lrrc8e	-1.89108	-2.60799		-4.7619	1.0148e-05	0.000324254
A_52_P273821	67469	Abhd5	-1.74817	-2.75834		-4.7619	3.20633e-05	0.00073113
A_55_P2023953	56378	Arpc3	-0.941965	-3.56626		-4.7619	0.0030129	0.0210967
A_51_P248122	170770	Bbc3	-2.23144	-2.25612		-4.73934	1.61582e-06	9.29863e-05
A_51_P302377	14181	Fgfbp1	-2.21027	-2.27464		-4.73934	1.65036e-06	9.39339e-05
A_55_P1978506	15019	H2-Q8	-2.20458	-2.28286		-4.73934	1.65963e-06	9.39339e-05
A_51_P480136	12958	Cryba2	-2.96121	-1.52693		-4.73934	0.000152418	0.00230863
A_55_P1979973	74137	Nuak2	-1.48916	-3.00348		-4.73934	0.000196487	0.00279992
A_55_P2074796	12580	Cdkn2c	-2.18378	-2.28904		-4.71698	1.73845e-06	9.72365e-05
A_30_P01031734	NA	NA	-2.30238	-2.17609		-4.71698	1.76347e-06	9.82424e-05
A_66_P139387	19116	Prlr	-2.12556	-2.34408		-4.71698	2.07117e-06	0.000108456
A_52_P339996	21366	Slc6a6	-2.46762	-2.0064		-4.71698	4.03629e-06	0.000171078
A_30_P01021253	NA	NA	-1.96292	-2.51614		-4.71698	5.56225e-06	0.000213836
A_51_P223776	217166	Nr1d1	-1.78193	-2.69273		-4.71698	2.27777e-05	0.000579598
A_55_P2270412	414098	C230096K16Rik	-3.15188	-1.32538		-4.71698	0.000507296	0.00568174
A_55_P2178800	394430	Ugt1a10	-2.29015	-2.1706		-4.69484	1.79873e-06	9.90207e-05
A_51_P105380	76770	2010005H15Rik	-2.33685	-2.13115		-4.69484	2.0258e-06	0.000107391
A_30_P01026830	NA	NA	-2.43737	-2.02952		-4.69484	3.42184e-06	0.000152808
A_55_P2163003	13512	Dsg3	-1.96467	-2.50331		-4.69484	5.36168e-06	0.000208277
A_51_P438821	66824	Pycard	-1.7254	-2.74114		-4.69484	3.47724e-05	0.000777968
A_52_P31543	12227	Btg2	-2.93528	-1.53064		-4.69484	0.000142551	0.00220181
A_51_P211765	225870	Rin1	-2.13396	-2.31876		-4.6729	1.9985e-06	0.000106449
A_52_P125363	19660	Rbp2	-2.34941	-2.10407		-4.6729	2.24589e-06	0.0001147
A_30_P01027140	NA	NA	-2.05738	-2.38941		-4.6729	2.81554e-06	0.00013456
A_55_P2106106	319430	C5ar2	-1.72427	-2.72912		-4.6729	3.39987e-05	0.000765258
A_51_P214269	13835	Epha1	-0.57507	-3.8773		-4.6729	0.00952719	0.0493979
A_55_P2166486	12505	Cd44	-2.2038	-2.22508		-4.65116	1.76974e-06	9.83952e-05
A_30_P01025159	NA	NA	-2.18219	-2.25414		-4.65116	1.78938e-06	9.8896e-05
A_52_P369123	381217	Fam189a2	-2.16301	-2.26486		-4.62963	1.85893e-06	0.000101434
A_51_P115005	13614	Edn1	-2.50649	-1.91587		-4.62963	6.98515e-06	0.000249308
A_30_P01017646	NA	NA	-3.28269	-1.14067		-4.62963	0.00121724	0.0107038
A_55_P2038242	71325	Tchhl1	-0.945613	-3.48007		-4.62963	0.00280749	0.0199932
A_51_P438967	93695	Gpnmb	-0.512948	-3.90958		-4.62963	0.0111554	0.0553268
A_55_P2319035	105332	AW011956	-2.33685	-2.06848		-4.60829	2.55193e-06	0.000125335
A_55_P2011678	67182	Pdzk1ip1	-2.35791	-2.04633		-4.60829	2.84766e-06	0.000135746
A_55_P1989816	22724	Zbtb7b	-2.04472	-2.35836		-4.60829	2.86846e-06	0.000136273
A_55_P2023076	11867	Arpc1b	-2.03734	-2.37149		-4.60829	3.00563e-06	0.000140399
A_30_P01028919	NA	NA	-3.08566	-1.32693		-4.60829	0.000459017	0.00525272
A_55_P2006084	666028	Gm7897	-3.14536	-1.26517		-4.60829	0.000642801	0.00675646
A_55_P2120016	105866	Krt72	-1.24111	-3.16367		-4.60829	0.000724538	0.0073629
A_55_P2107292	19206	Ptch1	-2.36242	-2.03119		-4.58716	3.05374e-06	0.000141652
A_51_P262171	15944	Irgm1	-2.14954	-2.23251		-4.56621	1.96556e-06	0.000105328
A_55_P2009762	102626	Mapkapk3	-1.93257	-2.44996		-4.56621	5.66875e-06	0.000216144
A_55_P2071596	19013	Ppara	-2.58768	-1.78974		-4.56621	1.68727e-05	0.000469264
A_55_P2027213	622935	Krtap20-2	-1.31124	-3.0647		-4.56621	0.000475964	0.00540235
A_52_P423222	18025	Nfe2l3	-2.1771	-2.19564		-4.54545	1.93317e-06	0.000104363
A_55_P1960145	78785	Clip4	-2.23475	-2.13712		-4.54545	2.02299e-06	0.000107344
A_55_P2148906	74325	Cltb	-1.70327	-2.66174		-4.54545	3.24494e-05	0.000737222
A_55_P1987811	NA	NA	-1.01942	-3.34806		-4.54545	0.00198783	0.0154308
A_55_P2047621	77996	Cutal	-2.17114	-2.18876		-4.52489	1.97282e-06	0.000105484
A_55_P1966432	14862	Gstm1	-2.23674	-2.11789		-4.52489	2.12522e-06	0.000110263
A_52_P590625	244202	Nlrp10	-2.25625	-2.09334		-4.52489	2.27084e-06	0.000115574
A_55_P2103206	18218	Dusp8	-2.26221	-2.09004		-4.52489	2.29398e-06	0.000116411
A_66_P138055	13507	Dsc3	-1.9825	-2.37049		-4.52489	3.84453e-06	0.000165335
A_55_P2063257	16855	Lgals4	-2.72993	-1.63228		-4.52489	5.56194e-05	0.00109053
A_52_P343306	14960	H2-Aa	-3.3688	-0.992798		-4.52489	0.00221303	0.016752
A_55_P2100824	NA	NA	-2.17657	-2.16868		-4.5045	2.01717e-06	0.000107136
A_51_P113178	109050	Fam212b	-2.19871	-2.14325		-4.5045	2.05747e-06	0.000108281
A_51_P391159	11727	Ang	-2.2709	-2.07653		-4.5045	2.39997e-06	0.000120259
A_55_P2122329	18029	Nfic	-2.34286	-1.99712		-4.5045	3.46288e-06	0.000154148
A_65_P16796	215632	Psd4	-1.94214	-2.39517		-4.5045	4.86318e-06	0.00019488
A_55_P1977431	12424	Cck	-2.67126	-1.66658		-4.5045	4.04863e-05	0.000869894
A_55_P1997310	116972	Fam57a	-1.38601	-2.95037		-4.5045	0.000287588	0.00373945
A_51_P284503	68740	Krtap22-2	-1.2664	-3.07693		-4.5045	0.000584155	0.00630108
A_51_P200561	71653	4930506M07Rik	-2.18023	-2.15147		-4.4843	2.0691e-06	0.00010845
A_51_P506417	16664	Krt14	-2.19744	-2.13324		-4.4843	2.10558e-06	0.000109744
A_51_P279712	100532	Rell1	-2.11892	-2.2152		-4.4843	2.14615e-06	0.000111132
A_30_P01030637	NA	NA	-2.30366	-2.0226		-4.4843	2.98274e-06	0.000139447
A_51_P149455	11363	Acadl	-2.01205	-2.31206		-4.4843	3.13821e-06	0.000144417
A_55_P2107288	21813	Tgfbr2	-2.34759	-1.98382		-4.4843	3.69896e-06	0.00016081
A_51_P130757	66190	Acer3	-1.94933	-2.38047		-4.4843	4.57604e-06	0.000186317
A_55_P2067453	74257	Tspan17	-1.94767	-2.3815		-4.4843	4.62131e-06	0.000187339
A_55_P2122830	22673	Zfp185	-1.91366	-2.41931		-4.4843	5.87771e-06	0.000221242
A_55_P2120354	56506	Cib2	-2.30862	-2.00617		-4.46429	3.20557e-06	0.000146629
A_30_P01018666	NA	NA	-2.34012	-1.98053		-4.46429	3.7173e-06	0.00016123
A_51_P314465	68694	Lce1e	-2.35796	-1.96035		-4.46429	4.18612e-06	0.000175168
A_55_P2034475	116872	Serpinb7	-2.50398	-1.81242		-4.46429	1.218e-05	0.000372141
A_52_P421344	74090	Paqr5	-1.72531	-2.59576		-4.46429	2.45598e-05	0.000612033
A_55_P2175341	66180	Leprel4	-1.70608	-2.60649		-4.46429	2.80132e-05	0.000667117
A_52_P78931	52372	D6Ertd527e	-2.64573	-1.66972		-4.46429	3.74979e-05	0.000823434
A_55_P2150044	53886	Cdkl2	-2.18067	-2.11908		-4.44444	2.20971e-06	0.000113372
A_55_P1978511	15018	H2-Q7	-2.27829	-2.0197		-4.44444	2.96049e-06	0.000138793
A_55_P2040860	194974	Sun3	-1.97755	-2.32911		-4.44444	3.714e-06	0.000161212
A_52_P12623	171388	Bnipl	-1.95145	-2.35411		-4.44444	4.34073e-06	0.000180092
A_66_P138462	20762	Sprr2h	-2.60997	-1.70029		-4.44444	2.91593e-05	0.000685755
A_55_P2056342	66447	Mgst3	-2.01337	-2.27531		-4.42478	3.02854e-06	0.000140998
A_55_P2166555	434782	Gm5637	-1.92102	-2.37463		-4.42478	5.20784e-06	0.000203719
A_51_P461779	269643	Ppp2r2c	-1.11955	-3.16923		-4.42478	0.00116896	0.0103835
A_51_P140641	232146	Eva1a	-2.10534	-2.17284		-4.40529	2.29672e-06	0.000116445
A_30_P01022175	NA	NA	-2.09593	-2.18735		-4.40529	2.31951e-06	0.000117337
A_30_P01025480	NA	NA	-2.2932	-1.98189		-4.40529	3.49719e-06	0.000155427
A_55_P2178972	319980	A430027H14Rik	-2.31239	-1.96115		-4.40529	3.91404e-06	0.000167294
A_55_P2009022	NA	NA	-4.02292	-0.249682		-4.40529	0.0203544	0.0850699
A_55_P1969750	20866	Stim1	-2.15917	-2.10104		-4.38596	2.35162e-06	0.000118368
A_55_P2015599	NA	NA	-2.05715	-2.21103		-4.38596	2.55514e-06	0.000125335
A_55_P2056542	18080	Nin	-2.24669	-2.02102		-4.38596	2.89661e-06	0.000137143
A_30_P01029414	NA	NA	-2.11565	-2.13125		-4.36681	2.36734e-06	0.000118945
A_55_P2110351	223650	Eppk1	-2.06333	-2.19049		-4.36681	2.52514e-06	0.000124648
A_55_P1996578	14184	Fgfr3	-2.01348	-2.23954		-4.36681	2.96905e-06	0.000138923
A_55_P1991920	101437	Dhx32	-1.93648	-2.32041		-4.36681	4.43006e-06	0.00018276
A_55_P2053838	21929	Tnfaip3	-2.44001	-1.81445		-4.36681	1.04011e-05	0.000329065
A_55_P2139375	NA	NA	-2.54319	-1.71218		-4.36681	2.32875e-05	0.000590075
A_51_P215077	66447	Mgst3	-2.05954	-2.17649		-4.34783	2.56935e-06	0.000125835
A_55_P2129316	NA	NA	-1.914	-2.32282		-4.34783	4.94561e-06	0.00019649
A_30_P01022407	NA	NA	-2.74535	-1.49429		-4.34783	0.000117408	0.00191186
A_55_P2145611	16679	Krt86	-1.30631	-2.9384		-4.34783	0.000403494	0.00477495
A_55_P2001660	76585	Lce1i	-2.40833	-1.82471		-4.329	9.18017e-06	0.0003032
A_55_P2003053	13190	Dct	-2.44053	-1.79192		-4.329	1.17761e-05	0.000362347
A_55_P2106039	53608	Map3k6	-1.65622	-2.56713		-4.329	3.35794e-05	0.000758574
A_52_P601688	17250	Abcc1	-2.05817	-2.16211		-4.31034	2.60101e-06	0.00012688
A_55_P2037997	17364	Trpm1	-2.18072	-2.03693		-4.31034	2.73666e-06	0.000132025
A_66_P110161	223650	Eppk1	-2.01706	-2.1951		-4.31034	2.90645e-06	0.000137376
A_55_P1985623	76408	Abcc3	-2.2304	-1.98782		-4.31034	3.25341e-06	0.000148252
A_51_P333622	72097	2010300C02Rik	-1.94375	-2.27644		-4.31034	4.05144e-06	0.00017146
A_30_P01020271	NA	NA	-1.79771	-2.41823		-4.31034	1.08552e-05	0.000339848
A_55_P2020348	22724	Zbtb7b	-1.77462	-2.44264		-4.31034	1.30121e-05	0.000390089
A_30_P01024163	NA	NA	-2.49689	-1.7197		-4.31034	2.00135e-05	0.000528214
A_52_P282762	17874	Myd88	-2.08282	-2.116		-4.29185	2.57274e-06	0.000125866
A_51_P330044	74519	Cyp2j9	-2.15457	-2.05277		-4.29185	2.65153e-06	0.000128594
A_55_P1989321	20229	Sat1	-1.92645	-2.27791		-4.29185	4.38376e-06	0.000181264
A_55_P1978241	11876	Artn	-2.30168	-1.9007		-4.29185	5.10401e-06	0.000200941
A_55_P1984098	15235	Mst1	-2.10245	-2.09405		-4.2735	2.56985e-06	0.000125835
A_55_P2047310	18591	Pdgfb	-2.18331	-2.00489		-4.2735	3.02559e-06	0.000140978
A_51_P386612	69656	Pir	-1.90235	-2.29096		-4.2735	4.9856e-06	0.000197377
A_30_P01025615	NA	NA	-2.39636	-1.79489		-4.2735	1.05084e-05	0.000331375
A_55_P2012759	75665	Ccdc64	-1.72168	-2.4633		-4.2735	1.82957e-05	0.000497703
A_55_P2045607	404545	Ano7	-1.5538	-2.63126		-4.2735	6.77418e-05	0.00126723
A_55_P2048767	216616	Efemp1	-2.01398	-2.16502		-4.25532	2.94629e-06	0.000138672
A_55_P2091676	14102	Fas	-2.25577	-1.9194		-4.25532	4.40756e-06	0.000181978
A_55_P2074291	50762	Fbxo6	-1.86373	-2.32074		-4.25532	6.30918e-06	0.000232249
A_55_P2071811	72205	Eml2	-1.8155	-2.36091		-4.25532	8.73452e-06	0.000293263
A_55_P2037023	58175	Rgs20	-1.70997	-2.46621		-4.25532	1.96592e-05	0.000521825
A_55_P2018697	52815	Ldhd	-2.03873	-2.12817		-4.23729	2.80366e-06	0.000134107
A_51_P426195	18158	Nppb	-2.16316	-2.0019		-4.23729	3.06047e-06	0.000141652
A_55_P2136880	17872	Ppp1r15a	-2.28573	-1.87543		-4.23729	5.62551e-06	0.000215231
A_51_P270558	70157	2210409D07Rik	-1.83332	-2.32996		-4.23729	7.49032e-06	0.000261744
A_51_P454196	72281	Sh2d4a	-1.82098	-2.33978		-4.23729	8.1376e-06	0.00027715
A_55_P2110086	19419	Rasgrp1	-2.50754	-1.65991		-4.23729	2.86142e-05	0.000676524
A_52_P255849	116972	Fam57a	-1.27292	-2.89216		-4.23729	0.000436439	0.00505445
A_55_P2022342	20866	Stim1	-2.08757	-2.06621		-4.21941	2.7641e-06	0.00013267
A_52_P330289	234515	Inpp4b	-2.09402	-2.06077		-4.21941	2.76811e-06	0.000132748
A_51_P293339	22057	Tob1	-2.15813	-1.99696		-4.21941	3.11127e-06	0.000143414
A_55_P2128591	19144	Klk6	-2.21307	-1.9372		-4.21941	3.92674e-06	0.00016758
A_65_P01418	75607	Wnk2	-2.25127	-1.90055		-4.21941	4.77089e-06	0.000192009
A_55_P2044937	84111	Gpr87	-1.54368	-2.61182		-4.21941	6.85252e-05	0.00127803
A_52_P530291	18712	Pim1	-2.61201	-1.53688		-4.21941	7.10888e-05	0.00131193
A_51_P155313	14873	Gsto1	-1.99061	-2.15471		-4.20168	3.17646e-06	0.000145817
A_55_P2094445	69826	Ms4a10	-2.21442	-1.92344		-4.20168	4.15946e-06	0.000174182
A_51_P341379	229211	Acad9	-1.91751	-2.2247		-4.20168	4.30369e-06	0.000179147
A_55_P2078670	12411	Cbs	-2.29795	-1.83795		-4.20168	6.90548e-06	0.000247255
A_55_P2177233	67469	Abhd5	-1.78007	-2.3651		-4.20168	1.06504e-05	0.000334749
A_55_P2082684	268482	Krt12	-1.75352	-2.38734		-4.20168	1.29095e-05	0.000387806
A_55_P2065113	100415785	Gm11559	-1.39184	-2.74782		-4.20168	0.000196623	0.00279992
A_55_P2013038	97848	Serpinb6c	-2.00897	-2.11756		-4.1841	3.05388e-06	0.000141652
A_55_P2080248	665095	Cyp2j8	-1.96151	-2.17166		-4.1841	3.50759e-06	0.000155642
A_51_P216702	101351	Eogt	-2.18643	-1.94491		-4.1841	3.7489e-06	0.000162349
A_30_P01023578	NA	NA	-2.09785	-2.01642		-4.16667	3.04209e-06	0.000141393
A_55_P2027999	15275	Hk1	-2.13653	-1.98613		-4.16667	3.23404e-06	0.00014761
A_30_P01031428	NA	NA	-1.7053	-2.41847		-4.16667	1.8072e-05	0.000493299
A_51_P507778	74032	Sdr42e1	-1.6707	-2.44887		-4.16667	2.35037e-05	0.000594361
A_55_P2048794	12521	Cd82	-1.22556	-2.88961		-4.16667	0.000536141	0.00592037
A_55_P1981366	16782	Lamc2	-2.17017	-1.9338		-4.14938	3.88246e-06	0.000166582
A_55_P2052290	107272	Psat1	-1.70773	-2.39828		-4.14938	1.70314e-05	0.000472508
A_55_P2032167	26388	Ifi202b	-2.51356	-1.59692		-4.14938	4.11371e-05	0.000880488
A_51_P314107	57911	Gsdma	-2.10505	-1.99278		-4.13223	3.21749e-06	0.000146975
A_55_P2053704	384997	Pglyrp4	-1.98621	-2.10562		-4.13223	3.27575e-06	0.000148542
A_52_P679105	76453	Prss23	-2.31216	-1.7835		-4.13223	9.39191e-06	0.000307307
A_51_P483280	19122	Prnp	-2.00286	-2.08442		-4.11523	3.18436e-06	0.000146059
A_55_P1956130	NA	NA	-1.99119	-2.08638		-4.11523	3.27451e-06	0.000148542
A_55_P1966833	327959	Xaf1	-1.93063	-2.14738		-4.11523	3.89845e-06	0.000167011
A_55_P2140240	NA	NA	-2.24103	-1.83669		-4.11523	6.34558e-06	0.000233037
A_52_P253179	16009	Igfbp3	-2.3746	-1.70944		-4.11523	1.60016e-05	0.000451809
A_55_P2069969	100042314	Gm10639	-1.629	-2.45612		-4.11523	3.0166e-05	0.000701332
A_55_P2021266	15442	Hpse	-2.46245	-1.62415		-4.11523	3.14478e-05	0.000721614
A_55_P2111855	74246	Gale	-2.0313	-2.03662		-4.09836	3.1882e-06	0.000146115
A_51_P369803	16912	Psmb9	-2.06497	-2.00104		-4.09836	3.26136e-06	0.000148335
A_65_P19395	14964	H2-D1	-2.08947	-1.98427		-4.09836	3.32732e-06	0.000149665
A_55_P1982891	101533	Klk9	-1.96751	-2.09437		-4.08163	3.47648e-06	0.00015463
A_30_P01021250	NA	NA	-1.84158	-2.21115		-4.08163	5.95269e-06	0.000222711
A_55_P1976869	72479	Hsdl2	-1.71846	-2.33837		-4.08163	1.40706e-05	0.000412951
A_55_P2146413	546849	Gm13178	-2.65662	-1.40602		-4.08163	0.000154276	0.00233068
A_55_P2112882	69117	Adh6a	-2.73356	-1.3296		-4.08163	0.000259536	0.00345888
A_52_P1197913	17873	Gadd45b	-2.08493	-1.96486		-4.06504	3.52109e-06	0.000155993
A_55_P2005982	NA	NA	-1.83205	-2.21692		-4.06504	6.27254e-06	0.000231268
A_51_P299805	71706	Slc46a3	-2.27945	-1.76375		-4.06504	9.79032e-06	0.000316448
A_55_P1955147	227541	Camk1d	-1.58502	-2.45591		-4.06504	3.85305e-05	0.000837682
A_51_P170807	53608	Map3k6	-1.57274	-2.47689		-4.06504	4.32647e-05	0.000910609
A_55_P1987290	19847	Rnu1b6	-1.43984	-2.60743		-4.06504	0.000117571	0.00191395
A_55_P2125154	432985	Gm5476	-0.949541	-3.09808		-4.06504	0.0020526	0.0158061
A_55_P1991351	20196	S100a13	-2.0893	-1.94643		-4.04858	3.70954e-06	0.000161144
A_52_P658122	23872	Ets2	-2.14665	-1.89391		-4.04858	4.47918e-06	0.000183443
A_55_P2163098	105349	Akr1c18	-1.86823	-2.16267		-4.04858	5.02649e-06	0.000198714
A_55_P2142033	78785	Clip4	-2.25885	-1.77199		-4.04858	9.03174e-06	0.000300275
A_55_P2165869	12608	Cebpb	-1.77285	-2.26332		-4.04858	9.06381e-06	0.000300752
A_55_P1985768	117160	Ttyh2	-1.97446	-2.04976		-4.03226	3.52973e-06	0.000156128
A_55_P2115392	15235	Mst1	-2.1343	-1.88672		-4.03226	4.57909e-06	0.000186317
A_51_P273609	228550	Itpka	-1.62225	-2.40209		-4.03226	2.76854e-05	0.000662705
A_55_P1953583	70008	Ace2	-1.25166	-2.77211		-4.03226	0.000399912	0.00474261
A_52_P167411	83813	Tnk1	-2.02506	-1.98259		-4.01606	3.56549e-06	0.000157087
A_51_P302942	75668	Rasl10a	-2.02611	-1.97988		-4.01606	3.58145e-06	0.000157417
A_55_P2142863	80285	Parp9	-1.89926	-2.1144		-4.01606	4.33757e-06	0.000180092
A_52_P207303	110075	Bmp3	-1.86167	-2.15342		-4.01606	5.12978e-06	0.000201513
A_55_P2054491	20530	Slc31a2	-1.83833	-2.17628		-4.01606	5.8005e-06	0.00021937
A_55_P2052281	68846	Rnf208	-1.75596	-2.24999		-4.01606	9.66075e-06	0.000313531
A_55_P2116272	13097	Cyp2c38	-1.65815	-2.35744		-4.01606	2.04834e-05	0.000536305
A_55_P2043509	140483	Hnmt	-2.10091	-1.89707		-4	4.36215e-06	0.000180509
A_55_P2071354	320159	Fam179a	-2.21872	-1.78023		-4	8.09632e-06	0.000276419
A_30_P01027709	NA	NA	-2.7028	-1.29688		-4	0.000288345	0.00374667
A_51_P234113	107607	Nod1	-1.98953	-2.00241		-3.98406	3.63512e-06	0.000158901
A_55_P2145617	74127	Krt80	-1.95074	-2.0417		-3.98406	3.77508e-06	0.000162823
A_30_P01026381	NA	NA	-2.08815	-1.90177		-3.98406	4.28839e-06	0.000178643
A_55_P2013823	53897	Gal3st1	-1.88978	-2.09602		-3.98406	4.47488e-06	0.000183415
A_51_P106799	19016	Pparg	-1.82282	-2.17088		-3.98406	6.186e-06	0.000229094
A_30_P01025368	NA	NA	-1.7344	-2.25096		-3.98406	1.08352e-05	0.000339411
A_55_P2082235	NA	NA	-1.66549	-2.31917		-3.98406	1.80845e-05	0.000493399
A_51_P186856	110308	Krt5	-1.96442	-2.01429		-3.96825	3.76107e-06	0.000162749
A_51_P451346	23849	Klf6	-2.03926	-1.94289		-3.96825	3.86155e-06	0.00016594
A_55_P2076906	259300	Ehd2	-1.94016	-2.04047		-3.96825	3.88595e-06	0.000166604
A_55_P2093770	NA	NA	-1.89988	-2.07424		-3.96825	4.32088e-06	0.000179729
A_66_P104815	13601	Ecm1	-1.8415	-2.13028		-3.96825	5.48708e-06	0.000211715
A_52_P452667	192212	Prom2	-1.75538	-2.22006		-3.96825	9.19986e-06	0.0003032
A_55_P2016459	15945	Cxcl10	-2.77561	-1.20504		-3.96825	0.000498023	0.00560148
A_55_P2140036	16673	Krt36	-0.947556	-3.0312		-3.96825	0.00194855	0.015204
A_55_P2256943	241052	C230030N03Rik	-2.10163	-1.86293		-3.95257	4.95278e-06	0.000196518
A_52_P676271	22145	Tuba4a	-1.84045	-2.12317		-3.95257	5.48336e-06	0.000211715
A_55_P2010778	16157	Il11ra1	-2.13511	-1.832		-3.95257	5.73495e-06	0.000217818
A_30_P01032357	NA	NA	-2.20985	-1.75675		-3.95257	8.98409e-06	0.000299225
A_55_P2092859	11746	Anxa4	-1.94396	-2.00299		-3.92157	3.99428e-06	0.000169813
A_55_P1954860	NA	NA	-1.93078	-2.0116		-3.92157	4.08517e-06	0.000171845
A_51_P237752	19285	Ptrf	-1.91034	-2.03809		-3.92157	4.23303e-06	0.000176744
A_55_P1953489	433926	Lrrc8b	-2.20794	-1.73857		-3.92157	9.82593e-06	0.000317044
A_30_P01031360	NA	NA	-2.20788	-1.73455		-3.92157	1.00303e-05	0.000321968
A_55_P2365902	402769	C130033p17rik	-2.21692	-1.73017		-3.92157	1.04205e-05	0.000329323
A_55_P2091592	171388	Bnipl	-1.62553	-2.32067		-3.92157	2.26684e-05	0.000578059
A_30_P01019135	NA	NA	-2.34797	-1.59687		-3.92157	2.82711e-05	0.000671621
A_30_P01020532	NA	NA	-2.05784	-1.87295		-3.90625	4.74182e-06	0.000191252
A_55_P2182483	16423	Cd47	-1.79527	-2.13232		-3.90625	6.72637e-06	0.000242867
A_55_P1960566	56449	Ybx3	-1.6898	-2.24555		-3.90625	1.36065e-05	0.000403147
A_55_P2124976	195733	Grhl1	-1.24146	-2.69013		-3.90625	0.000368391	0.00447088
A_52_P518076	78373	Nudt17	-2.00693	-1.9186		-3.89105	4.2333e-06	0.000176744
A_30_P01026161	NA	NA	-2.14389	-1.7804		-3.89105	7.29431e-06	0.000256246
A_66_P105422	74365	Lonrf3	-2.00195	-1.90613		-3.87597	4.39405e-06	0.000181554
A_30_P01033354	NA	NA	-2.01615	-1.89353		-3.87597	4.50409e-06	0.000184193
A_55_P2014124	14620	Gjb3	-1.82355	-2.07933		-3.861	5.72646e-06	0.00021775
A_52_P589169	72061	2010111I01Rik	-1.78872	-2.11254		-3.861	6.79407e-06	0.00024442
A_55_P1999715	NA	NA	-1.78148	-2.12121		-3.861	7.07913e-06	0.000251537
A_51_P447258	11686	Alox12b	-2.16421	-1.73794		-3.861	9.20029e-06	0.0003032
A_51_P463440	170439	Elovl6	-2.16663	-1.7361		-3.861	9.31843e-06	0.000305411
A_55_P2027240	217364	Engase	-2.21166	-1.68325		-3.861	1.32172e-05	0.000395178
A_52_P259402	13512	Dsg3	-1.67021	-2.22253		-3.861	1.44676e-05	0.000420404
A_30_P01018786	NA	NA	-1.66084	-2.23362		-3.861	1.55517e-05	0.000442689
A_30_P01024516	NA	NA	-1.64335	-2.25094		-3.861	1.77183e-05	0.000486903
A_55_P2169445	98682	Mfsd6	-1.61823	-2.28009		-3.861	2.16387e-05	0.000557918
A_55_P2038007	13007	Csrp1	-1.54446	-2.35709		-3.861	3.87376e-05	0.000841063
A_55_P2037817	114301	Palmd	-2.37246	-1.52558		-3.861	4.45613e-05	0.00093023
A_52_P318438	17936	Nab1	-1.75494	-2.12721		-3.84615	8.0602e-06	0.000275394
A_52_P516097	243813	Leng9	-1.74332	-2.14629		-3.84615	8.73451e-06	0.000293263
A_55_P2143765	394435	Ugt1a6b	-1.98094	-1.89592		-3.83142	4.60136e-06	0.000186802
A_55_P2163128	68380	0610042G04Rik	-1.77045	-2.09938		-3.81679	7.28181e-06	0.00025613
A_51_P225224	56213	Htra1	-1.75444	-2.114		-3.81679	7.95582e-06	0.000272622
A_51_P498483	242506	Frmd3	-2.13306	-1.73237		-3.81679	9.05043e-06	0.000300717
A_52_P375312	270152	Amica1	-2.18179	-1.67942		-3.81679	1.27831e-05	0.000385711
A_65_P06147	14184	Fgfr3	-1.53226	-2.32697		-3.81679	3.8834e-05	0.0008425
A_55_P2123262	231002	Plekhn1	-1.91339	-1.936		-3.80228	4.68069e-06	0.000189334
A_55_P1982404	14758	Gpm6b	-1.99997	-1.84873		-3.80228	5.20629e-06	0.000203719
A_52_P558988	68526	Gpr155	-1.79143	-2.06768		-3.80228	6.48773e-06	0.000236855
A_55_P1967978	18019	Nfatc2	-2.07048	-1.78449		-3.80228	6.69089e-06	0.000242009
A_51_P160824	121021	Cspg4	-2.1711	-1.68526		-3.80228	1.21715e-05	0.000372084
A_66_P137102	66674	Spryd7	-1.63943	-2.21214		-3.80228	1.67594e-05	0.000467296
A_30_P01032113	NA	NA	-2.39618	-1.45276		-3.80228	7.04742e-05	0.00130393
A_52_P338956	104816	Aspg	-1.29166	-2.56251		-3.80228	0.000231495	0.00317579
A_52_P162957	212398	Frat2	-1.90066	-1.93695		-3.78788	4.79914e-06	0.000192867
A_55_P2106074	215001	Wfikkn1	-1.98495	-1.85818		-3.78788	5.09473e-06	0.000200876
A_55_P1962039	11750	Anxa7	-1.81161	-2.03644		-3.78788	5.91055e-06	0.000221729
A_51_P506328	13110	Cyp2j6	-1.9479	-1.88189		-3.77358	4.93809e-06	0.000196471
A_51_P177984	106581	Itfg3	-1.8763	-1.95329		-3.77358	4.97678e-06	0.000197307
A_55_P2028259	217344	Rhbdf2	-1.85633	-1.97327		-3.77358	5.16178e-06	0.000202485
A_55_P2066559	19011	Endou	-1.81182	-2.02511		-3.77358	5.89469e-06	0.000221647
A_66_P127463	545641	Gm5860	-2.05416	-1.77598		-3.77358	6.8636e-06	0.000246071
A_51_P115471	239552	Apol8	-2.10638	-1.72101		-3.77358	9.23901e-06	0.000304122
A_51_P416137	20530	Slc31a2	-1.69084	-2.14351		-3.77358	1.13075e-05	0.000350276
A_55_P1986531	106722	AU023871	-1.66761	-2.16754		-3.77358	1.32714e-05	0.000395737
A_52_P1174	330217	Gal3st4	-2.19666	-1.63937		-3.77358	1.62749e-05	0.000456066
A_51_P502456	630499	H2-K2	-1.89308	-1.93317		-3.7594	4.90507e-06	0.000195436
A_55_P2077618	234356	Csgalnact1	-1.95669	-1.86627		-3.7594	5.09048e-06	0.000200876
A_51_P482633	56613	Rps6ka4	-1.81783	-2.00517		-3.7594	5.76664e-06	0.000218593
A_66_P121636	319713	Ablim3	-1.70776	-2.11333		-3.7594	9.94304e-06	0.000319718
A_30_P01031145	NA	NA	-1.67275	-2.14395		-3.7594	1.24193e-05	0.000378209
A_55_P2167803	320712	Abi3bp	-1.54441	-2.27684		-3.7594	3.25254e-05	0.00073865
A_51_P311904	19229	Ptk2b	-1.3751	-2.4458		-3.7594	0.000119584	0.00193824
A_51_P222280	56489	Ikbke	-1.90008	-1.90756		-3.74532	5.03518e-06	0.000198916
A_55_P1995195	14284	Fosl2	-1.97152	-1.84054		-3.74532	5.415e-06	0.00020991
A_55_P2051334	630499	H2-K2	-1.83394	-1.97243		-3.74532	5.52276e-06	0.000212905
A_55_P2155582	18080	Nin	-2.0365	-1.77825		-3.74532	6.737e-06	0.000243094
A_55_P2005853	67991	Nacc2	-2.06707	-1.73959		-3.74532	8.11919e-06	0.000276861
A_51_P407165	67469	Abhd5	-1.56852	-2.24407		-3.74532	2.64891e-05	0.000642332
A_52_P304720	12931	Crlf1	-1.88908	-1.90985		-3.73134	5.12448e-06	0.000201446
A_51_P383530	319742	Mpzl3	-1.91596	-1.88233		-3.73134	5.14754e-06	0.000202068
A_55_P2158314	100303735	7330403C04Rik	-1.92556	-1.87346		-3.73134	5.17963e-06	0.000203042
A_55_P2038882	80885	Niacr1	-1.71609	-2.08318		-3.73134	9.20121e-06	0.0003032
A_55_P2005213	234671	Ces2c	-2.18776	-1.60891		-3.73134	1.88931e-05	0.000509238
A_55_P2088018	225288	Fhod3	-1.60765	-2.18936		-3.73134	1.9082e-05	0.000513092
A_55_P1958597	26568	Slc27a3	-2.19244	-1.60457		-3.73134	1.95238e-05	0.000519775
A_52_P93467	20971	Sdc4	-2.22874	-1.56681		-3.73134	2.59061e-05	0.000632869
A_55_P2103698	100038882	Isg15	-1.44046	-2.36095		-3.73134	7.00039e-05	0.00129867
A_52_P678895	67117	Dynlt3	-1.62789	-2.16233		-3.71747	1.62503e-05	0.000455834
A_55_P1985360	230815	Man1c1	-2.20622	-1.58745		-3.71747	2.20535e-05	0.000566259
A_51_P101460	109620	Dsp	-1.53215	-2.25542		-3.71747	3.33005e-05	0.000753494
A_51_P346893	56219	Extl1	-1.95064	-1.82646		-3.7037	5.72295e-06	0.00021775
A_30_P01020344	NA	NA	-1.82161	-1.95687		-3.7037	5.78568e-06	0.000219103
A_52_P231170	230316	Megf9	-1.80094	-1.97508		-3.7037	6.14329e-06	0.00022816
A_55_P2124110	225049	Ttc7	-1.98596	-1.79341		-3.7037	6.29648e-06	0.000231997
A_55_P2072801	76942	Lypd5	-1.7904	-1.98574		-3.7037	6.36476e-06	0.000233195
A_30_P01020768	NA	NA	-2.15246	-1.62653		-3.7037	1.60821e-05	0.000452935
A_51_P308029	69894	2010107G23Rik	-1.50105	-2.2766		-3.7037	4.15383e-05	0.000885003
A_52_P356419	100503361	Tmem95	-2.32348	-1.45972		-3.7037	5.80073e-05	0.00112666
A_55_P2026639	670496	Gm11564	-1.20171	-2.57239		-3.7037	0.000369051	0.00447454
A_55_P2064792	56378	Arpc3	-0.856287	-2.91664		-3.7037	0.00248375	0.0182452
A_55_P2170454	14858	Gsta2	-1.85715	-1.91041		-3.69004	5.48811e-06	0.000211715
A_55_P2091551	216445	Arhgap9	-1.84241	-1.92823		-3.69004	5.57574e-06	0.000214006
A_52_P432570	218865	Chdh	-1.68143	-2.0863		-3.69004	1.09204e-05	0.000341313
A_55_P1971599	12032	Bcan	-2.12847	-1.6383		-3.69004	1.44954e-05	0.000420554
A_55_P2098925	209232	Wfdc5	-2.60068	-1.17165		-3.69004	0.000446767	0.00514737
A_55_P2043982	17772	Mtm1	-1.8017	-1.95721		-3.67647	6.16166e-06	0.000228386
A_55_P2071132	79201	Tnfrsf23	-1.75671	-2.00256		-3.67647	7.24862e-06	0.000255756
A_55_P2022074	21847	Klf10	-1.74339	-2.01456		-3.67647	7.69197e-06	0.000266692
A_51_P346165	68262	Agpat4	-2.04044	-1.71344		-3.67647	8.92168e-06	0.000297501
A_52_P22763	17756	Map2	-2.08592	-1.67447		-3.67647	1.12971e-05	0.000350148
A_51_P444954	268591	Serpina5	-1.64686	-2.10881		-3.67647	1.34317e-05	0.000399238
A_55_P2101191	66412	Arrdc4	-1.63548	-2.1238		-3.67647	1.45995e-05	0.000422477
A_55_P2083449	66674	Spryd7	-1.59862	-2.15464		-3.67647	1.87761e-05	0.000506819
A_51_P169693	69550	Bst2	-0.941623	-2.81516		-3.67647	0.00162248	0.0132546
A_30_P01022315	NA	NA	-1.89118	-1.85526		-3.663	5.66284e-06	0.000216067
A_55_P2159259	16880	Lifr	-1.87448	-1.86916		-3.663	5.65793e-06	0.000216067
A_55_P2033795	16204	Fabp6	-1.84526	-1.90206		-3.663	5.70604e-06	0.000217269
A_55_P2051825	71932	Ephx3	-1.96976	-1.77799		-3.663	6.66158e-06	0.000241671
A_51_P421140	67951	Tubb6	-1.77766	-1.97237		-3.663	6.66785e-06	0.000241692
A_55_P2131238	230603	Ttc39a	-1.99622	-1.75485		-3.663	7.28776e-06	0.000256178
A_66_P109519	13661	Ehf	-2.39096	-1.355		-3.663	0.000119441	0.00193659
A_55_P2180869	77090	Ocel1	-1.7786	-1.96145		-3.64964	6.65453e-06	0.000241671
A_51_P287198	94179	Krt23	-0.785289	-2.94711		-3.64964	0.00330244	0.022633
A_30_P01033659	NA	NA	-1.74076	-1.98942		-3.63636	7.69166e-06	0.000266692
A_55_P1983177	50790	Acsl4	-2.06633	-1.65607		-3.63636	1.20612e-05	0.00036952
A_52_P561936	104725	Sptssa	-1.56097	-2.16803		-3.63636	2.36925e-05	0.000597893
A_51_P308844	68404	Nrn1	-2.1657	-1.55641		-3.63636	2.41915e-05	0.000607192
A_51_P213030	107227	Macrod1	-1.85681	-1.86061		-3.62319	5.93779e-06	0.000222452
A_30_P01030293	NA	NA	-1.84317	-1.86864		-3.62319	6.01798e-06	0.000224402
A_51_P201338	211401	Mtss1	-1.85439	-1.8566		-3.62319	6.00859e-06	0.000224402
A_52_P311245	12492	Scarb2	-1.75937	-1.95527		-3.62319	7.1312e-06	0.000253226
A_51_P236412	53886	Cdkl2	-1.69917	-2.01423		-3.62319	9.30773e-06	0.000305268
A_55_P1993723	328845	Acsbg2	-1.69179	-2.02791		-3.62319	9.73647e-06	0.000315438
A_51_P295192	18035	Nfkbia	-2.08616	-1.63122		-3.62319	1.40666e-05	0.000412951
A_51_P153053	57319	Smpdl3a	-1.56851	-2.15119		-3.62319	2.20028e-05	0.000565479
A_52_P573255	104445	Cdc42ep1	-1.39583	-2.31656		-3.62319	8.18375e-05	0.00146465
A_30_P01029602	NA	NA	-1.90096	-1.80392		-3.61011	6.35397e-06	0.000233192
A_51_P167105	54218	B3galt4	-1.03719	-2.66244		-3.61011	0.00090899	0.00864151
A_55_P1978576	74198	Dtx2	-1.83258	-1.86205		-3.59712	6.2194e-06	0.000229612
A_51_P317433	17293	Mesp2	-1.75733	-1.94078		-3.59712	7.19713e-06	0.000254756
A_55_P2148912	67860	S100a16	-1.55177	-2.14038		-3.59712	2.36458e-05	0.000596985
A_55_P1979828	20761	Sprr2g	-2.51522	-1.18036		-3.59712	0.000373742	0.00451085
A_52_P363216	14538	Gcnt2	-1.77985	-1.90435		-3.58423	6.79367e-06	0.00024442
A_55_P2015650	230612	Slc5a9	-1.76728	-1.92064		-3.58423	7.00223e-06	0.000249611
A_55_P2075424	70892	Ttll7	-2.19926	-1.48562		-3.58423	3.85369e-05	0.000837682
A_52_P141338	64833	Acot10	-1.37578	-2.31024		-3.58423	9.03664e-05	0.00156949
A_52_P292481	67718	Lce1h	-2.3572	-1.32103		-3.58423	0.000134476	0.00210822
A_55_P2020952	26971	Pla2g2f	-1.88193	-1.79452		-3.57143	6.64351e-06	0.000241671
A_55_P2185332	171095	Il17rc	-1.62619	-2.05057		-3.57143	1.37171e-05	0.000405617
A_55_P2035812	68846	Rnf208	-1.61819	-2.05144		-3.57143	1.43012e-05	0.000417525
A_52_P441954	18426	Ovol1	-1.48052	-2.19581		-3.57143	3.93895e-05	0.000851904
A_55_P2154536	14651	Hagh	-1.81865	-1.84389		-3.55872	6.59627e-06	0.000240189
A_55_P2027392	80290	Gpr146	-1.73134	-1.92692		-3.55872	7.91499e-06	0.000272195
A_55_P2102181	NA	NA	-1.94178	-1.72443		-3.55872	8.11905e-06	0.000276861
A_55_P1973339	26413	Mapk1	-1.57244	-2.09355		-3.55872	1.94119e-05	0.000518015
A_55_P1989921	72205	Eml2	-1.77673	-1.87828		-3.5461	7.00299e-06	0.000249611
A_51_P234253	228765	Sdcbp2	-1.76543	-1.88599		-3.5461	7.19101e-06	0.000254701
A_51_P376347	15199	Hebp1	-1.91845	-1.73773		-3.5461	7.74744e-06	0.000267949
A_55_P2090070	71960	Myh14	-1.57087	-2.07778		-3.5461	1.9066e-05	0.000513023
A_51_P477364	11852	Rhob	-2.08335	-1.57044		-3.5461	1.92874e-05	0.000516375
A_52_P658320	243197	Mfsd7a	-2.11885	-1.53171		-3.5461	2.53795e-05	0.000625749
A_30_P01024904	NA	NA	-1.51741	-2.13386		-3.5461	2.82729e-05	0.000671621
A_55_P2016601	73730	Lce1l	-2.3047	-1.35165		-3.5461	0.000102239	0.00172733
A_30_P01019014	NA	NA	-2.0301	-1.61123		-3.53357	1.43942e-05	0.000418925
A_55_P2023146	195046	Nlrp1a	-1.5552	-2.0879		-3.53357	2.11032e-05	0.000547654
A_51_P324838	14027	Evpl	-1.54375	-2.10267		-3.53357	2.30558e-05	0.000585266
A_30_P01022708	NA	NA	-1.50465	-2.13848		-3.53357	3.06403e-05	0.000710195
A_30_P01031474	NA	NA	-1.75175	-1.87794		-3.52113	7.53999e-06	0.000262892
A_66_P110633	71898	Apol9b	-1.72864	-1.90096		-3.52113	8.03515e-06	0.000274835
A_55_P2005025	56758	Mbnl1	-1.71862	-1.91529		-3.52113	8.30148e-06	0.000281358
A_55_P2058073	71522	Ggt6	-1.61748	-2.0123		-3.52113	1.36465e-05	0.000403904
A_55_P2092953	22033	Traf5	-2.03394	-1.59337		-3.52113	1.58448e-05	0.000448743
A_55_P2305294	24000	Ptpn21	-2.24838	-1.38663		-3.52113	7.48561e-05	0.00136464
A_55_P1967727	319930	Ceacam19	-1.36951	-2.26347		-3.52113	8.50498e-05	0.00150369
A_55_P2089095	100504183	Gm11570	-1.11408	-2.51579		-3.52113	0.000518479	0.00577569
A_51_P134030	231699	Oas1e	-1.83447	-1.78943		-3.50877	7.14149e-06	0.00025343
A_51_P209527	12042	Bcl10	-1.76982	-1.85119		-3.50877	7.33823e-06	0.000257303
A_55_P2129437	50784	Ppap2c	-1.64614	-1.98005		-3.50877	1.15134e-05	0.000355864
A_55_P2076550	319742	Mpzl3	-1.6211	-2.0033		-3.50877	1.32676e-05	0.000395737
A_51_P342871	20194	S100a10	-1.3433	-2.27698		-3.50877	0.00010129	0.00171454
A_52_P302433	18792	Plau	-1.33773	-2.28802		-3.50877	0.000106846	0.00178488
A_51_P162176	27096	Trappc3	-0.52734	-3.09537		-3.50877	0.00842587	0.0451859
A_55_P2053958	70314	Rabep2	-1.67658	-1.93671		-3.4965	9.80979e-06	0.00031671
A_55_P2011647	269630	5031425E22Rik	-1.66876	-1.93972		-3.4965	1.01478e-05	0.000324254
A_30_P01028468	NA	NA	-2.02719	-1.58711		-3.4965	1.62092e-05	0.00045533
A_30_P01027468	NA	NA	-2.22252	-1.3899		-3.4965	6.96814e-05	0.00129354
A_55_P2163028	15936	Ier2	-1.87542	-1.72592		-3.48432	8.19644e-06	0.000278475
A_55_P2056735	107581	Col16a1	-2.02637	-1.5771		-3.48432	1.70479e-05	0.000472508
A_55_P2048800	12521	Cd82	-1.13251	-2.4658		-3.48432	0.000438393	0.00507077
A_51_P521052	76486	Ly6k	-1.8097	-1.78103		-3.47222	7.56275e-06	0.000263521
A_51_P339055	223473	Nipal2	-1.75379	-1.83423		-3.47222	7.80788e-06	0.000269538
A_51_P336325	18405	Orm1	-2.0775	-1.51222		-3.47222	2.62188e-05	0.000637767
A_55_P2156731	14969	H2-Eb1	-1.47097	-2.12018		-3.47222	3.57513e-05	0.000795423
A_30_P01029095	NA	NA	-2.18465	-1.40257		-3.47222	6.00101e-05	0.00115551
A_55_P2362601	52421	D4Ertd681e	-2.21161	-1.38091		-3.47222	7.17228e-05	0.00132088
A_55_P1998892	228608	Smox	-1.66243	-1.92371		-3.46021	1.03548e-05	0.000328416
A_30_P01018527	NA	NA	-1.98518	-1.59414		-3.46021	1.48356e-05	0.000427757
A_55_P2006698	12153	Bmp1	-1.99353	-1.58843		-3.46021	1.54126e-05	0.00043985
A_51_P296528	67260	Cers4	-2.04315	-1.5344		-3.46021	2.19133e-05	0.000563697
A_51_P230507	192657	Ell2	-1.49273	-2.09064		-3.46021	2.99177e-05	0.000698175
A_52_P518997	13836	Epha2	-2.15804	-1.41919		-3.46021	5.17202e-05	0.00103554
A_55_P2015687	219132	Phf11d	-1.78227	-1.79269		-3.44828	7.76802e-06	0.000268495
A_30_P01018710	NA	NA	-2.01056	-1.56244		-3.44828	1.79882e-05	0.000491975
A_55_P1982767	56786	Tmem9b	-1.49384	-2.07521		-3.44828	2.8909e-05	0.000681762
A_30_P01031568	NA	NA	-2.21849	-1.35071		-3.44828	8.63426e-05	0.00151946
A_51_P277431	74186	Ccdc3	-1.76862	-1.79709		-3.43643	7.93359e-06	0.000272195
A_55_P2124891	319742	Mpzl3	-1.71829	-1.84672		-3.43643	8.55074e-06	0.000288231
A_51_P372550	68567	Cgref1	-1.56068	-1.9971		-3.43643	1.78213e-05	0.000488607
A_51_P320852	12527	Cd9	-1.5141	-2.04716		-3.43643	2.46232e-05	0.000613097
A_55_P1967820	224833	AI661453	-1.44572	-2.11493		-3.43643	4.08305e-05	0.000875149
A_51_P243418	70809	Clec2g	-1.86039	-1.69478		-3.42466	9.16365e-06	0.000302856
A_55_P2226660	75961	5033418A18Rik	-1.92343	-1.62968		-3.42466	1.19109e-05	0.000365719
A_55_P2139587	NA	NA	-2.03727	-1.51302		-3.42466	2.43646e-05	0.000608993
A_51_P124748	21809	Tgfb3	-2.10692	-1.44534		-3.42466	4.02894e-05	0.000866666
A_55_P2120777	75690	Vsig10l	-1.79886	-1.74271		-3.41297	8.40395e-06	0.000284313
A_65_P02177	14865	Gstm4	-1.84976	-1.68944		-3.41297	9.37604e-06	0.000306968
A_51_P246066	98365	Slamf9	-1.67629	-1.86644		-3.41297	9.76536e-06	0.000315824
A_55_P2022231	329554	Gm826	-1.59964	-1.94457		-3.41297	1.38664e-05	0.000408357
A_55_P2019694	78625	1700061G19Rik	-1.52886	-2.01236		-3.41297	2.15119e-05	0.000555675
A_30_P01029012	NA	NA	-1.4765	-2.06713		-3.41297	3.13788e-05	0.000721365
A_66_P136998	74122	Tmem43	-1.61115	-1.91931		-3.40136	1.29018e-05	0.000387806
A_55_P2116059	11630	Aim1	-1.46472	-2.0627		-3.40136	3.32487e-05	0.000752625
A_52_P494622	18227	Nr4a2	-2.27063	-1.26092		-3.40136	0.000158289	0.00237738
A_55_P2102126	16784	Lamp2	-1.70555	-1.81851		-3.38983	9.09484e-06	0.000301475
A_30_P01018292	NA	NA	-1.8845	-1.64279		-3.38983	1.11062e-05	0.000345573
A_55_P2103501	225187	Ankrd29	-1.58839	-1.93643		-3.38983	1.45188e-05	0.000420833
A_55_P2153620	66395	Ahnak	-1.40968	-2.11648		-3.38983	5.02846e-05	0.0010148
A_55_P2019054	100705	Acacb	-1.7176	-1.79386		-3.37838	9.02203e-06	0.00030013
A_55_P2059957	76561	Snx7	-1.50138	-2.01538		-3.37838	2.50497e-05	0.000619265
A_65_P13547	16480	Jup	-1.32973	-2.17957		-3.37838	9.0003e-05	0.00156576
A_55_P2046793	101351	Eogt	-1.82787	-1.67592		-3.367	9.92291e-06	0.000319255
A_51_P206585	12394	Runx1	-1.77143	-1.72561		-3.3557	9.11835e-06	0.000301716
A_51_P511511	117229	Stk33	-2.01065	-1.47803		-3.3557	2.82298e-05	0.000671418
A_55_P2049572	18806	Pld2	-1.68055	-1.80104		-3.34448	9.96118e-06	0.000320117
A_52_P322941	626870	Gm11992	-1.83326	-1.64919		-3.34448	1.08665e-05	0.000340011
A_55_P2280581	432971	A130088B03Rik	-1.64095	-1.84482		-3.34448	1.11752e-05	0.000346754
A_55_P1976789	13353	Dgcr6	-1.90905	-1.57585		-3.34448	1.50557e-05	0.000431873
A_55_P1958921	225187	Ankrd29	-1.47264	-2.00678		-3.34448	2.88935e-05	0.000681683
A_51_P116932	16763	Lad1	-1.33525	-2.15072		-3.34448	8.23735e-05	0.00147142
A_51_P151126	23833	Cd52	-2.33928	-1.14765		-3.34448	0.000330116	0.00413493
A_51_P388847	106766	Stap2	-1.71914	-1.75274		-3.33333	9.53566e-06	0.000310713
A_51_P113182	16880	Lifr	-1.67721	-1.79263		-3.33333	1.01373e-05	0.000324254
A_55_P2065958	NA	NA	-1.94761	-1.52979		-3.33333	1.95974e-05	0.000520697
A_52_P379337	68585	Rtn4	-1.35859	-2.11915		-3.33333	6.77257e-05	0.00126723
A_55_P1981494	14963	H2-Bl	-1.28529	-2.1919		-3.33333	0.000118682	0.00192809
A_51_P269203	63873	Trpv4	-1.70428	-1.76111		-3.32226	9.75481e-06	0.000315824
A_55_P2059854	630146	Cd101	-1.78773	-1.67638		-3.32226	1.02086e-05	0.000325806
A_55_P2143693	269589	Sytl1	-1.61718	-1.84488		-3.32226	1.22531e-05	0.000373965
A_55_P2100555	16728	L1cam	-1.60614	-1.86293		-3.32226	1.28518e-05	0.000387156
A_30_P01017790	NA	NA	-1.44739	-2.01806		-3.32226	3.38558e-05	0.000762965
A_55_P1987261	230088	Fam214b	-2.03853	-1.4249		-3.32226	3.98137e-05	0.000858748
A_30_P01028172	NA	NA	-1.41638	-2.04498		-3.32226	4.22701e-05	0.000895807
A_55_P2171236	75690	Vsig10l	-1.66665	-1.78932		-3.31126	1.05021e-05	0.000331375
A_51_P198434	14972	H2-K1	-1.87139	-1.58335		-3.31126	1.42155e-05	0.000416329
A_51_P221823	170656	Krtap21-1	-0.157096	-3.29647		-3.31126	0.0240337	0.095819
A_51_P487027	16526	Kcnk2	-1.67009	-1.77668		-3.30033	1.05134e-05	0.000331375
A_51_P107782	70750	Kdsr	-1.58792	-1.85979		-3.30033	1.38701e-05	0.000408357
A_51_P108020	574428	Zmynd15	-1.86805	-1.58074		-3.30033	1.43578e-05	0.000418303
A_55_P1952738	19055	Ppp3ca	-1.55976	-1.88626		-3.30033	1.59546e-05	0.000451161
A_55_P2174836	22359	Vldlr	-1.45943	-1.98267		-3.30033	2.98819e-05	0.000697632
A_55_P2136606	381457	Crnn	-1.39679	-2.05157		-3.30033	4.78222e-05	0.00097855
A_30_P01021383	NA	NA	-2.1309	-1.31392		-3.30033	8.95364e-05	0.0015609
A_51_P412966	16979	Lrrn1	-2.29286	-1.15488		-3.30033	0.000293592	0.00379542
A_55_P1987730	70564	Fam213a	-1.70265	-1.72981		-3.28947	1.02899e-05	0.000326732
A_55_P2136813	NA	NA	-1.87681	-1.56095		-3.28947	1.5767e-05	0.000446993
A_55_P2127991	24047	Ccl19	-1.49079	-1.94899		-3.28947	2.40284e-05	0.000603912
A_55_P1968381	12380	Cast	-1.35544	-2.07991		-3.28947	6.39196e-05	0.00121445
A_51_P246166	14038	Wfdc18	-1.34488	-2.08809		-3.28947	6.89929e-05	0.00128464
A_55_P2178698	93746	Gprc5d	-0.740052	-2.69236		-3.28947	0.00324483	0.0223231
A_55_P2022861	54325	Elovl1	-1.64412	-1.78252		-3.27869	1.13436e-05	0.000351199
A_51_P424518	18080	Nin	-1.53889	-1.88318		-3.27869	1.75572e-05	0.000483981
A_55_P2109439	380755	Lsmem1	-1.92005	-1.5023		-3.27869	2.18198e-05	0.000562069
A_52_P515036	53415	Htatip2	-1.43801	-1.98989		-3.27869	3.40174e-05	0.000765371
A_30_P01025814	NA	NA	-1.6589	-1.76032		-3.26797	1.1049e-05	0.000344177
A_55_P2159480	229488	Fam160a1	-1.5147	-1.89885		-3.26797	2.00285e-05	0.000528361
A_55_P1958971	433597	Gm5538	-1.93142	-1.48609		-3.26797	2.40628e-05	0.000604271
A_55_P2119257	18787	Serpine1	-1.98878	-1.42532		-3.26797	3.64357e-05	0.000807095
A_52_P195839	13032	Ctsc	-1.17955	-2.24036		-3.26797	0.000234301	0.00320428
A_55_P2109407	497106	Rnase12	-1.12404	-2.29464		-3.26797	0.000347042	0.00428305
A_66_P134265	384198	Fam47e	-1.79885	-1.60724		-3.25733	1.27997e-05	0.000386004
A_55_P1964368	233529	Kctd14	-1.92661	-1.47761		-3.25733	2.49996e-05	0.000618574
A_51_P141926	108017	Fxyd4	-1.08748	-2.32422		-3.25733	0.000440986	0.00509654
A_51_P498890	13244	Degs1	-1.59744	-1.80506		-3.24675	1.3265e-05	0.000395737
A_55_P2065953	78611	Btbd19	-1.56358	-1.82975		-3.24675	1.52489e-05	0.000436295
A_55_P1964752	22626	Slc23a3	-1.54722	-1.849		-3.24675	1.65139e-05	0.000461835
A_55_P2085295	70435	Inf2	-1.48668	-1.91396		-3.24675	2.34723e-05	0.000594216
A_55_P2029498	64291	Osbpl1a	-1.46571	-1.92763		-3.24675	2.66532e-05	0.000644353
A_55_P2066230	15162	Hck	-1.95894	-1.44236		-3.24675	3.16181e-05	0.000723935
A_55_P2184339	74762	Mdga1	-1.9678	-1.43432		-3.24675	3.35022e-05	0.000757443
A_55_P2086329	53622	Krt85	-0.681588	-2.7136		-3.24675	0.00412145	0.0265846
A_51_P477121	58801	Pmaip1	-1.59988	-1.78523		-3.23625	1.32082e-05	0.000395119
A_51_P324633	12686	Elovl3	-1.81075	-1.57512		-3.23625	1.44859e-05	0.000420535
A_55_P2135064	14990	H2-M2	-1.96576	-1.42615		-3.23625	3.49343e-05	0.000781276
A_52_P164136	105171	Arrdc3	-1.39919	-1.99102		-3.23625	4.234e-05	0.000896422
A_55_P2006261	16665	Krt15	-2.08889	-1.29779		-3.23625	9.05956e-05	0.00157249
A_55_P2140449	54218	B3galt4	-1.0869	-2.30362		-3.23625	0.00042812	0.00498396
A_51_P443754	15273	Hivep2	-1.65866	-1.71898		-3.22581	1.1642e-05	0.000359042
A_55_P1976734	56808	Cacna2d2	-1.74221	-1.63296		-3.22581	1.21625e-05	0.000372014
A_55_P2143025	20348	Sema3c	-1.84154	-1.54159		-3.22581	1.68742e-05	0.000469264
A_55_P2158697	319158	Hist1h4i	-1.85159	-1.52608		-3.22581	1.82241e-05	0.000496481
A_55_P2029517	75607	Wnk2	-1.91486	-1.46141		-3.22581	2.68109e-05	0.000647322
A_55_P2014635	66396	Ccdc82	-1.43706	-1.93825		-3.22581	3.15502e-05	0.000722973
A_55_P2016851	73722	Lce1a2	-2.14076	-1.24009		-3.22581	0.000139103	0.00216112
A_51_P328001	20389	Sftpc	-0.988146	-2.39211		-3.22581	0.000802832	0.00792903
A_55_P1988488	237636	Npc1l1	-1.59271	-1.78103		-3.21543	1.35811e-05	0.000402748
A_51_P141535	18242	Oat	-1.82364	-1.54418		-3.21543	1.65526e-05	0.000462455
A_51_P480904	104184	Blmh	-1.40377	-1.96805		-3.21543	3.97079e-05	0.000857791
A_52_P169982	110935	Atp6v1b1	-2.07379	-1.29388		-3.21543	9.00394e-05	0.00156576
A_51_P477738	19340	Rab3d	-1.08814	-2.28623		-3.21543	0.000413725	0.0048661
A_52_P393314	18439	P2rx7	-1.71829	-1.64575		-3.20513	1.20577e-05	0.00036952
A_52_P445360	66809	Krt20	-1.75839	-1.59862		-3.20513	1.34306e-05	0.000399238
A_30_P01032293	NA	NA	-1.47018	-1.89307		-3.20513	2.49347e-05	0.000617789
A_55_P2142232	628900	Serpina3i	-1.91295	-1.44337		-3.20513	2.94283e-05	0.000689349
A_51_P357744	16478	Jund	-1.99811	-1.36326		-3.20513	5.25524e-05	0.00104881
A_30_P01020168	NA	NA	-1.71124	-1.6367		-3.19489	1.24752e-05	0.000378638
A_30_P01032470	NA	NA	-1.63316	-1.71812		-3.19489	1.24876e-05	0.000378638
A_51_P260504	226970	Arhgef4	-1.62843	-1.72518		-3.19489	1.25535e-05	0.000380222
A_51_P458384	67760	Slc38a2	-1.76241	-1.58953		-3.19489	1.38401e-05	0.000408119
A_52_P84901	100434	Slc44a1	-1.38244	-1.96461		-3.19489	4.45035e-05	0.000929744
A_55_P1999701	NA	NA	-1.97464	-1.37331		-3.19489	4.76549e-05	0.000976558
A_30_P01032682	NA	NA	-1.81363	-1.52972		-3.18471	1.7576e-05	0.000484259
A_51_P141546	18406	Orm2	-1.81663	-1.52776		-3.18471	1.77498e-05	0.000487125
A_30_P01030639	NA	NA	-1.99846	-1.34211		-3.18471	5.93453e-05	0.00114551
A_66_P113749	16186	Il2rg	-1.71289	-1.62369		-3.1746	1.2911e-05	0.000387806
A_55_P1991585	233016	Blvrb	-1.59664	-1.73647		-3.1746	1.37189e-05	0.000405617
A_55_P2177073	NA	NA	-1.7704	-1.56675		-3.1746	1.50228e-05	0.000431151
A_51_P112355	16145	Igtp	-1.88531	-1.44773		-3.1746	2.7762e-05	0.000664253
A_55_P2008016	70882	Armc3	-1.97196	-1.3642		-3.1746	4.99524e-05	0.00101143
A_55_P2117903	170460	Stard5	-1.20922	-2.12141		-3.1746	0.000159937	0.0023932
A_55_P1980826	328424	Kcnrg	-1.66317	-1.66274		-3.16456	1.27119e-05	0.000384395
A_55_P1972322	12228	Btg3	-1.66819	-1.65598		-3.16456	1.27663e-05	0.00038562
A_55_P1991906	11370	Acadvl	-1.70184	-1.62005		-3.16456	1.32256e-05	0.000395218
A_51_P336874	11974	Atp6v0e	-1.45984	-1.86233		-3.16456	2.54157e-05	0.000625749
A_52_P436700	56356	Gltp	-1.35726	-1.96914		-3.16456	5.17112e-05	0.00103554
A_30_P01032184	NA	NA	-1.33467	-1.99135		-3.16456	6.11542e-05	0.00117375
A_55_P2137927	12521	Cd82	-1.00133	-2.32016		-3.16456	0.000680914	0.00703485
A_55_P2025562	14451	Gas1	-1.72749	-1.58682		-3.15457	1.42717e-05	0.000417318
A_51_P384629	13033	Ctsd	-1.7319	-1.58452		-3.15457	1.43363e-05	0.000417893
A_55_P2050622	27059	Sh3d19	-1.57611	-1.73754		-3.15457	1.47055e-05	0.000424571
A_55_P2171303	57784	Bin3	-1.49959	-1.8161		-3.15457	2.01692e-05	0.000529787
A_55_P1994128	231832	Tmem184a	-1.59944	-1.7088		-3.14465	1.39385e-05	0.000410155
A_66_P119034	27226	Pla2g7	-1.58733	-1.71512		-3.14465	1.4393e-05	0.000418925
A_30_P01026616	NA	NA	-1.73617	-1.56581		-3.14465	1.52656e-05	0.000436547
A_51_P507290	12224	Klf5	-1.45723	-1.84905		-3.14465	2.5412e-05	0.000625749
A_55_P2006148	621603	Aldh3b2	-1.32521	-1.98494		-3.14465	6.38366e-05	0.0012137
A_55_P2022971	109246	Tspan9	-1.55779	-1.73638		-3.1348	1.57148e-05	0.000446192
A_51_P153683	227618	Lrrc26	-1.51641	-1.78024		-3.1348	1.84476e-05	0.000501312
A_51_P479818	74365	Lonrf3	-1.88021	-1.41334		-3.1348	3.3092e-05	0.000749384
A_51_P429472	66960	Fam188a	-1.39561	-1.9029		-3.1348	3.75757e-05	0.000824586
A_55_P1954316	171095	Il17rc	-1.27291	-2.02051		-3.1348	9.2043e-05	0.00159143
A_30_P01018460	NA	NA	-2.03466	-1.26541		-3.1348	9.86507e-05	0.00167736
A_55_P2173210	100504287	Gm16340	-2.18024	-1.12022		-3.1348	0.000292204	0.00378448
A_30_P01030216	NA	NA	-1.57791	-1.71388		-3.125	1.48588e-05	0.000427762
A_30_P01018338	NA	NA	-1.56407	-1.72729		-3.125	1.54356e-05	0.000440282
A_55_P2170514	55948	Sfn	-1.5514	-1.73906		-3.125	1.60733e-05	0.000452917
A_55_P1968433	231510	Agpat9	-1.46615	-1.82195		-3.125	2.3739e-05	0.000598525
A_52_P641216	69976	Galk2	-1.36265	-1.92836		-3.125	4.68963e-05	0.000967047
A_55_P2023762	13838	Epha4	-1.33672	-1.95016		-3.125	5.62853e-05	0.00110011
A_55_P2031671	14867	Gstm6	-1.95445	-1.3337		-3.125	5.76775e-05	0.00112104
A_52_P327402	74596	Cds1	-1.43764	-1.84277		-3.11526	2.78939e-05	0.000665412
A_55_P2162782	66395	Ahnak	-1.37434	-1.90583		-3.11526	4.24314e-05	0.000897522
A_55_P2042612	50908	C1s	-1.97085	-1.30692		-3.11526	6.91816e-05	0.00128726
A_55_P2114088	278304	Zfp385c	-1.20369	-2.07711		-3.11526	0.000152203	0.00230685
A_55_P2150179	317677	Gm5077	-1.69868	-1.56959		-3.10559	1.54693e-05	0.000441017
A_52_P359965	12874	Cpd	-1.74939	-1.51859		-3.10559	1.82364e-05	0.000496573
A_51_P154753	232943	Klc3	-1.45126	-1.8149		-3.10559	2.5392e-05	0.000625749
A_55_P2108271	13848	Ephb6	-1.56905	-1.69031		-3.09598	1.56167e-05	0.000444084
A_55_P2097508	328949	Mcc	-1.76744	-1.49591		-3.09598	2.01069e-05	0.00052893
A_51_P114049	68539	Tmem109	-1.46944	-1.78716		-3.09598	2.28402e-05	0.000580705
A_55_P2088028	211401	Mtss1	-1.69	-1.5622		-3.08642	1.59706e-05	0.000451161
A_51_P520384	11933	Atp1b3	-1.51375	-1.74222		-3.08642	1.86081e-05	0.000504235
A_55_P2070809	13661	Ehf	-1.79225	-1.45604		-3.08642	2.44066e-05	0.000608993
A_55_P2170515	NA	NA	-1.37205	-1.87775		-3.08642	4.12608e-05	0.000882122
A_52_P249798	19752	Rnase1	-1.90037	-1.35229		-3.08642	4.75853e-05	0.000976206
A_55_P2159890	16969	Zbtb7a	-1.10583	-2.14498		-3.08642	0.000298003	0.00383291
A_55_P2098071	217069	Trim25	-1.63034	-1.61152		-3.07692	1.51513e-05	0.000433945
A_55_P2022211	67448	Plxdc2	-1.57412	-1.66632		-3.07692	1.57858e-05	0.000447299
A_51_P425824	67389	Fam132a	-1.5574	-1.68551		-3.07692	1.62891e-05	0.000456232
A_55_P2012389	94280	Sfxn3	-1.551	-1.68777		-3.07692	1.66043e-05	0.000463667
A_66_P126323	77682	9230102O04Rik	-1.54409	-1.70316		-3.07692	1.68108e-05	0.000468262
A_30_P01018687	NA	NA	-1.70615	-1.53541		-3.07692	1.73103e-05	0.000479067
A_55_P2108599	68385	Tlcd1	-1.45609	-1.78588		-3.07692	2.43046e-05	0.000608117
A_55_P2014511	100041585	Amd2	-1.92524	-1.31901		-3.07692	5.97402e-05	0.00115164
A_55_P1967829	232943	Klc3	-1.31258	-1.93316		-3.07692	6.27932e-05	0.00119794
A_51_P255271	56356	Gltp	-1.15647	-2.08865		-3.07692	0.00020347	0.0028776
A_51_P172344	71375	Foxn3	-1.57044	-1.66183		-3.06748	1.60469e-05	0.000452511
A_55_P2184766	217353	Tmc6	-1.67382	-1.56344		-3.06748	1.61646e-05	0.000454342
A_55_P2017699	381810	Lpar5	-1.50697	-1.72971		-3.06748	1.91526e-05	0.000514225
A_51_P463765	21859	Timp3	-1.77824	-1.45994		-3.06748	2.3765e-05	0.000598739
A_55_P2060429	56788	Scube2	-1.44078	-1.78943		-3.06748	2.62194e-05	0.000637767
A_66_P111011	14462	Gata3	-1.43351	-1.79948		-3.06748	2.73765e-05	0.000657284
A_55_P2102936	108767	Pnrc1	-1.8794	-1.35031		-3.06748	4.66355e-05	0.000963987
A_55_P2023952	56378	Arpc3	-0.946268	-2.28944		-3.06748	0.000860684	0.00832329
A_55_P1991773	54167	Icos	-1.59548	-1.63409		-3.0581	1.56294e-05	0.000444222
A_55_P2131672	320878	Mical2	-1.64421	-1.57696		-3.0581	1.61353e-05	0.000453747
A_55_P2151273	54325	Elovl1	-1.53878	-1.68497		-3.0581	1.7345e-05	0.000479686
A_55_P1953573	22178	Tyrp1	-1.71276	-1.51427		-3.0581	1.86816e-05	0.000505245
A_55_P2118843	15275	Hk1	-1.45174	-1.77536		-3.0581	2.466e-05	0.00061316
A_55_P2088685	74340	Ahcyl2	-1.42027	-1.80581		-3.0581	2.94052e-05	0.000689097
A_66_P135651	73647	Capn9	-1.87009	-1.35694		-3.0581	4.43606e-05	0.00092848
A_55_P1986421	21463	Tcp11	-1.28499	-1.93827		-3.0581	7.4214e-05	0.00135534
A_55_P1977938	215384	Fcgbp	-2.11827	-1.1068		-3.0581	0.00028332	0.00369427
A_30_P01025493	NA	NA	-1.59677	-1.62348		-3.04878	1.58805e-05	0.000449527
A_55_P2163561	269589	Sytl1	-1.55268	-1.65986		-3.04878	1.69712e-05	0.000471319
A_55_P2401403	327885	C030046G05	-1.69625	-1.51934		-3.04878	1.84554e-05	0.000501312
A_55_P2027461	69677	Il1f8	-1.7875	-1.42508		-3.04878	2.82745e-05	0.000671621
A_51_P221014	16423	Cd47	-1.35552	-1.86172		-3.04878	4.41925e-05	0.000925655
A_55_P2168316	621603	Aldh3b2	-1.26433	-1.95259		-3.04878	8.57067e-05	0.00151161
A_55_P2023484	79196	Osbpl5	-1.24956	-1.96733		-3.04878	9.57987e-05	0.00164187
A_51_P385849	320997	Cyp4f39	-1.24855	-1.96713		-3.04878	9.63283e-05	0.00165028
A_55_P2067076	NA	NA	-2.09318	-1.12504		-3.04878	0.000245032	0.003309
A_55_P2106351	18584	Pde8a	-0.967344	-2.24984		-3.04878	0.000733231	0.00742961
A_52_P174775	19766	Ripk1	-1.63951	-1.57077		-3.03951	1.65252e-05	0.000461921
A_55_P2049647	14972	H2-K1	-1.63736	-1.56783		-3.03951	1.67123e-05	0.000466396
A_52_P193301	66371	Chmp4c	-1.71884	-1.48471		-3.03951	2.10015e-05	0.00054603
A_30_P01028932	NA	NA	-1.75601	-1.45071		-3.03951	2.45456e-05	0.000611951
A_51_P219166	71306	Mfap3l	-1.44375	-1.7675		-3.03951	2.54987e-05	0.000626204
A_51_P332201	13010	Cst3	-1.38085	-1.827		-3.03951	3.68678e-05	0.000813438
A_52_P106766	235533	Gk5	-1.8474	-1.35817		-3.03951	4.27248e-05	0.000902021
A_55_P2080308	NA	NA	-1.14762	-2.06095		-3.03951	0.000203812	0.00288098
A_55_P2124233	240916	Vsig8	-1.12526	-2.08565		-3.03951	0.000241567	0.003279
A_55_P2077671	NA	NA	-1.62756	-1.56963		-3.0303	1.68804e-05	0.000469264
A_55_P2083426	NA	NA	-1.65573	-1.54238		-3.0303	1.76066e-05	0.000484623
A_55_P2034705	64685	Nmi	-1.71262	-1.49043		-3.0303	2.05298e-05	0.000537018
A_55_P2078088	66943	Pqlc1	-1.7667	-1.42857		-3.0303	2.74017e-05	0.000657606
A_55_P2132853	72097	2010300C02Rik	-1.42516	-1.77221		-3.0303	2.79555e-05	0.000666312
A_52_P584188	14296	Frat1	-1.41314	-1.78899		-3.0303	3.00416e-05	0.000699457
A_55_P2359560	320430	C230073G13Rik	-1.7907	-1.40739		-3.0303	3.09666e-05	0.000715474
A_55_P1957835	208922	Cpeb3	-2.06535	-1.1301		-3.0303	0.00022694	0.00312559
A_55_P2113071	76850	Ago4	-1.69681	-1.48948		-3.02115	2.0681e-05	0.000539456
A_51_P418725	72287	Plekhf1	-1.74839	-1.44486		-3.02115	2.51379e-05	0.000620896
A_55_P1998957	114643	Oas1c	-1.77093	-1.42218		-3.02115	2.834e-05	0.000672891
A_55_P2130792	22156	Tuft1	-1.23339	-1.95278		-3.02115	0.000102592	0.00173171
A_52_P189984	214345	Lrrc1	-1.09627	-2.09102		-3.02115	0.00028703	0.00373393
A_52_P523146	20129	Rptn	-1.48499	-1.69616		-3.01205	2.10565e-05	0.000546949
A_55_P1988789	60525	Acss2	-1.73157	-1.45029		-3.01205	2.43912e-05	0.000608993
A_55_P2060996	NA	NA	-1.4396	-1.74235		-3.01205	2.56942e-05	0.000629069
A_55_P1960311	69537	Dnase1l1	-1.42502	-1.75372		-3.01205	2.76621e-05	0.000662431
A_55_P2373852	71921	2310058N22Rik	-1.86024	-1.32237		-3.01205	5.30118e-05	0.00105488
A_55_P2030183	NA	NA	-1.56129	-1.6107		-3.003	1.7733e-05	0.000486903
A_55_P2057912	NA	NA	-1.54309	-1.63387		-3.003	1.80268e-05	0.000492546
A_51_P103209	225049	Ttc7	-1.50358	-1.66648		-3.003	1.98903e-05	0.000525653
A_55_P2035315	320292	Rasgef1b	-1.67825	-1.49547		-3.003	2.03551e-05	0.000533697
A_51_P196526	14705	Bscl2	-1.45792	-1.71719		-3.003	2.35255e-05	0.000594485
A_30_P01032838	NA	NA	-1.71834	-1.45767		-3.003	2.35545e-05	0.000594947
A_55_P2151546	110532	Adarb1	-1.3182	-1.85144		-3.003	5.35845e-05	0.00106257
A_51_P444437	67103	Ptgr1	-1.21632	-1.9544		-3.003	0.000113619	0.00187058
A_51_P371882	72454	Ccdc71	-0.760414	-2.41427		-3.003	0.00236856	0.0175912
A_51_P108978	50918	Myadm	-1.57285	-1.59243		-2.99401	1.78166e-05	0.000488607
A_65_P18993	330450	Far2	-1.62203	-1.54025		-2.99401	1.84666e-05	0.000501373
A_52_P646979	67102	D16Ertd472e	-1.67811	-1.48928		-2.99401	2.0839e-05	0.000542816
A_55_P2038212	224079	Atp13a4	-1.81263	-1.35101		-2.99401	4.2529e-05	0.000898567
A_55_P2130393	433091	Pnpla1	-1.60841	-1.5462		-2.98507	1.85279e-05	0.000502549
A_55_P2079079	12478	Cd19	-1.61077	-1.5428		-2.98507	1.86342e-05	0.000504667
A_55_P2057430	70166	Lipn	-1.62099	-1.53475		-2.98507	1.87917e-05	0.000506994
A_55_P2045446	208994	Fam83b	-1.52528	-1.63223		-2.98507	1.90703e-05	0.000513023
A_51_P430973	71904	Paqr7	-1.72892	-1.42663		-2.98507	2.7141e-05	0.000653315
A_52_P616544	13924	Ptprv	-1.31801	-1.83956		-2.98507	5.27565e-05	0.00105101
A_55_P2055537	104681	Slc16a6	-1.20571	-1.94762		-2.98507	0.000119448	0.00193659
A_51_P230734	142681	Slc34a3	-2.11551	-1.04371		-2.98507	0.000400062	0.00474339
A_51_P115159	70186	Fam162a	-1.56297	-1.58698		-2.97619	1.84276e-05	0.000501046
A_55_P2175955	71345	Ano9	-1.54509	-1.60591		-2.97619	1.86565e-05	0.000504812
A_51_P409349	72169	Trim29	-1.43221	-1.71807		-2.97619	2.63664e-05	0.00064022
A_52_P366525	67876	Coq10b	-1.7216	-1.42854		-2.97619	2.6837e-05	0.000647674
A_55_P2104363	58861	Cysltr1	-1.76426	-1.3824		-2.97619	3.4364e-05	0.000771305
A_55_P2073935	27416	Abcc5	-1.84497	-1.30046		-2.97619	5.86469e-05	0.00113671
A_55_P1953172	15218	Foxn1	-1.25976	-1.89097		-2.97619	7.93675e-05	0.00142961
A_52_P106620	18383	Tnfrsf11b	-1.0843	-2.06563		-2.97619	0.000294282	0.00380081
A_66_P101938	631101	Lce1k	-2.11441	-1.03046		-2.97619	0.000429501	0.00499379
A_55_P2131481	NA	NA	-1.60964	-1.52824		-2.96736	1.94533e-05	0.000518332
A_65_P13209	13033	Ctsd	-1.31716	-1.81842		-2.96736	5.15241e-05	0.00103314
A_55_P2057459	228576	Mall	-1.20415	-1.93808		-2.96736	0.00011858	0.00192701
A_51_P414889	70110	Ifi35	-1.20045	-1.93669		-2.96736	0.000120877	0.00195013
A_55_P2074081	NA	NA	-1.5725	-1.55569		-2.95858	1.92852e-05	0.000516375
A_55_P2004797	57752	Tacc2	-1.51332	-1.62031		-2.95858	2.0074e-05	0.000528914
A_55_P2147276	109305	Orai1	-1.4695	-1.66432		-2.95858	2.26207e-05	0.000577372
A_30_P01027812	NA	NA	-1.81149	-1.32098		-2.95858	5.00039e-05	0.00101143
A_55_P2027831	12959	Cryba4	-1.02343	-2.10832		-2.95858	0.000442171	0.00510494
A_51_P168613	77976	Nuak1	-1.58403	-1.54149		-2.94985	1.95354e-05	0.000519775
A_52_P98625	268301	Sowahc	-1.60972	-1.50924		-2.94985	2.05914e-05	0.000538377
A_55_P2025153	15289	Hmgb1	-1.63405	-1.48388		-2.94985	2.18467e-05	0.000562243
A_51_P195374	66898	Baiap2l1	-1.13049	-1.99424		-2.94985	0.000200368	0.00284093
A_55_P2030046	12023	Barx2	-1.99225	-1.1252		-2.94985	0.000205882	0.00290435
A_55_P2065899	18292	Sebox	-2.04488	-1.07492		-2.94985	0.000299815	0.00384987
A_51_P472003	230576	Ttc22	-1.00384	-2.11877		-2.94985	0.00049997	0.00562111
A_51_P491916	73246	Rassf6	-1.57933	-1.53387		-2.94118	2.00874e-05	0.000528914
A_66_P107703	228608	Smox	-1.55081	-1.55823		-2.94118	2.00799e-05	0.000528914
A_55_P2140390	NA	NA	-1.59957	-1.51258		-2.94118	2.06545e-05	0.000539269
A_55_P1998942	246730	Oas1a	-1.49764	-1.61312		-2.94118	2.12752e-05	0.000550837
A_51_P448127	66991	Khdc3	-1.72151	-1.38994		-2.94118	3.21682e-05	0.000732502
A_30_P01021244	NA	NA	-1.74802	-1.36797		-2.94118	3.64922e-05	0.00080787
A_55_P2042878	103537	Mbtd1	-1.61919	-1.48792		-2.93255	2.18299e-05	0.00056207
A_52_P37757	67425	Eps8l1	-1.6962	-1.40825		-2.93255	2.9236e-05	0.000687091
A_30_P01027746	NA	NA	-1.32348	-1.78247		-2.93255	4.76417e-05	0.000976558
A_52_P48681	12737	Cldn1	-1.24554	-1.86144		-2.93255	8.22124e-05	0.00146948
A_52_P512817	66940	Shisa5	-1.54746	-1.55207		-2.92398	2.04956e-05	0.000536375
A_55_P1977895	545363	Gm5833	-1.39035	-1.70197		-2.92398	3.18238e-05	0.000727199
A_52_P392674	56360	Acot9	-1.18274	-1.91656		-2.92398	0.000129548	0.0020585
A_52_P432919	19340	Rab3d	-1.14256	-1.95395		-2.92398	0.00017444	0.00255642
A_55_P1979645	20193	S100a1	-1.40227	-1.68855		-2.91545	2.99908e-05	0.000699296
A_55_P1960960	208884	Zdhhc9	-1.3751	-1.71426		-2.91545	3.44337e-05	0.000772248
A_55_P2163363	435921	Clec2f	-1.73747	-1.34665		-2.91545	4.03417e-05	0.000867455
A_30_P01028385	NA	NA	-2.18793	-0.897295		-2.91545	0.000965753	0.00904518
A_51_P314186	64009	Syne1	-1.60461	-1.47579		-2.90698	2.30699e-05	0.000585358
A_52_P436643	54447	Asah2	-1.63601	-1.44165		-2.90698	2.55261e-05	0.000626602
A_52_P426768	56222	Cited4	-1.68561	-1.3963		-2.90698	3.07986e-05	0.000712772
A_51_P427674	12894	Cpt1a	-1.26981	-1.8103		-2.90698	6.63907e-05	0.00124949
A_55_P2015670	16403	Itga6	-1.82968	-1.24685		-2.90698	7.77672e-05	0.00140686
A_66_P128199	14367	Fzd5	-1.23486	-1.84837		-2.90698	8.56892e-05	0.00151161
A_55_P2118037	19261	Sirpa	-1.53374	-1.53351		-2.89855	2.19928e-05	0.000565479
A_52_P88983	68813	Dock5	-1.57138	-1.50213		-2.89855	2.21828e-05	0.000568794
A_51_P425048	15013	H2-Q2	-1.49945	-1.57209		-2.89855	2.23287e-05	0.000572009
A_55_P2142830	18081	Ninj1	-1.44254	-1.62596		-2.89855	2.55696e-05	0.000626725
A_55_P2174027	212398	Frat2	-1.67623	-1.39651		-2.89855	3.07124e-05	0.000711123
A_55_P2024953	210789	Tbc1d4	-1.39282	-1.67488		-2.89855	3.12227e-05	0.000718746
A_55_P2143892	NA	NA	-1.36424	-1.70972		-2.89855	3.62203e-05	0.000803358
NA	NA	NA	-1.73345	-1.33498		-2.89855	4.27001e-05	0.00090184
A_55_P2096797	637515	Nlrp1b	-1.27166	-1.79825		-2.89855	6.46442e-05	0.00122447
A_55_P1992408	670533	Gm11567	-0.452668	-2.61902		-2.89855	0.00903982	0.0475242
A_55_P2039556	214230	Pak6	-1.51387	-1.54778		-2.89017	2.23852e-05	0.000572669
A_30_P01023350	NA	NA	-1.54488	-1.51624		-2.89017	2.23769e-05	0.000572669
A_55_P2127995	24047	Ccl19	-1.62019	-1.44083		-2.89017	2.58216e-05	0.000631356
A_51_P128463	72690	Grrp1	-1.39615	-1.66307		-2.89017	3.07146e-05	0.000711123
A_52_P114722	15170	Ptpn6	-1.74019	-1.32579		-2.89017	4.50613e-05	0.000938569
A_55_P1955034	17913	Myo1c	-1.29505	-1.76879		-2.89017	5.47376e-05	0.00107816
A_51_P405606	17988	Ndrg1	-1.81807	-1.24257		-2.89017	7.83573e-05	0.00141507
A_30_P01027903	NA	NA	-1.48956	-1.565		-2.88184	2.32219e-05	0.000588679
A_55_P2074080	100040320	Gm2710	-1.58754	-1.46561		-2.88184	2.42989e-05	0.000608117
A_51_P350666	93834	Peli2	-1.62853	-1.42836		-2.88184	2.69862e-05	0.000650429
A_52_P87839	20348	Sema3c	-1.65307	-1.40112		-2.88184	3.00478e-05	0.000699457
A_55_P2011097	76758	Gsdma2	-1.39194	-1.66237		-2.88184	3.12949e-05	0.000719782
A_51_P435588	20758	Sprr2d	-1.76705	-1.28976		-2.88184	5.62345e-05	0.00109988
A_51_P114826	12554	Cdh13	-1.80918	-1.24692		-2.88184	7.54752e-05	0.00137458
A_55_P1982896	270084	Lpcat2	-1.22943	-1.82114		-2.88184	8.48708e-05	0.00150339
A_30_P01020514	NA	NA	-1.59543	-1.4497		-2.87356	2.54589e-05	0.000625749
A_51_P402458	11750	Anxa7	-1.43613	-1.6127		-2.87356	2.64064e-05	0.000640605
A_55_P2181796	13638	Efna3	-1.36129	-1.68147		-2.87356	3.62382e-05	0.000803358
A_52_P218379	668303	Kif26a	-1.69014	-1.35663		-2.87356	3.72041e-05	0.000819561
NA	NA	NA	-1.7028	-1.34323		-2.87356	4.00269e-05	0.000862348
A_51_P314652	320302	Glt28d2	-1.26672	-1.77742		-2.87356	6.46879e-05	0.00122488
A_55_P2006300	268482	Krt12	-0.696747	-2.3505		-2.87356	0.00296596	0.0208386
A_55_P2169010	65113	Ndfip1	-1.41169	-1.62614		-2.86533	2.88831e-05	0.000681683
A_66_P133450	27362	Dnajb9	-1.69804	-1.3423		-2.86533	4.00957e-05	0.000863162
A_55_P2176080	192198	Lrrc4	-1.71793	-1.31535		-2.86533	4.66702e-05	0.00096416
A_51_P172131	52829	Lurap1l	-1.2918	-1.74868		-2.86533	5.44807e-05	0.0010757
A_51_P117581	63955	Cables1	-1.7552	-1.28565		-2.86533	5.67405e-05	0.00110706
A_52_P30877	382421	Gm5176	-1.49328	-1.53365		-2.85714	2.42253e-05	0.000607494
A_66_P139694	225651	Mppe1	-1.43817	-1.58989		-2.85714	2.66527e-05	0.000644353
A_51_P343613	259300	Ehd2	-1.43787	-1.59254		-2.85714	2.66221e-05	0.000644353
A_51_P348665	51801	Ramp1	-1.92967	-1.10263		-2.85714	0.000211355	0.0029621
A_55_P2025611	621823	Psme2b	-1.54789	-1.47035		-2.849	2.52054e-05	0.000622012
A_51_P148060	19221	Ptgfrn	-1.44258	-1.57774		-2.849	2.65374e-05	0.000642944
A_55_P2185905	83961	Nrg4	-1.4226	-1.59746		-2.849	2.80654e-05	0.000668075
A_66_P106072	109305	Orai1	-1.27522	-1.7443		-2.849	5.9347e-05	0.00114551
A_52_P381430	210789	Tbc1d4	-1.7761	-1.24323		-2.849	7.36862e-05	0.00134949
A_55_P1985890	99929	Tiparp	-2.01265	-1.00797		-2.849	0.000415502	0.00487674
A_55_P1985298	71623	Krtap5-2	-0.874879	-2.14869		-2.849	0.00103083	0.00948756
A_51_P218975	238076	Kcns3	-1.4313	-1.58134		-2.84091	2.75189e-05	0.000659851
A_55_P2065144	545541	Gm5849	-1.75772	-1.2555		-2.84091	6.72123e-05	0.00125986
A_51_P427768	13367	Diap1	-1.44897	-1.55242		-2.83286	2.67423e-05	0.000646225
A_30_P01020003	NA	NA	-1.43121	-1.56983		-2.83286	2.78218e-05	0.000665076
NA	NA	NA	-1.65601	-1.35258		-2.83286	3.74447e-05	0.000823247
A_30_P01018970	NA	NA	-1.30222	-1.70261		-2.83286	4.93515e-05	0.0010031
A_55_P2179030	20409	Ostf1	-1.23896	-1.76885		-2.83286	7.4782e-05	0.00136374
A_55_P1952312	NA	NA	-1.48084	-1.51331		-2.82486	2.59946e-05	0.000634568
A_52_P195246	272636	Esyt3	-1.44019	-1.55259		-2.82486	2.7505e-05	0.000659802
A_55_P1976682	114675	4932431P20Rik	-1.42441	-1.57351		-2.82486	2.84014e-05	0.000673724
A_55_P2135039	68180	Hyi	-1.33205	-1.66815		-2.82486	4.15091e-05	0.000884719
NA	NA	NA	-1.66848	-1.32424		-2.82486	4.31429e-05	0.000908784
A_30_P01027526	NA	NA	-1.67316	-1.32433		-2.82486	4.32289e-05	0.000910253
A_55_P1967105	230775	Bai2	-1.87362	-1.12197		-2.82486	0.00017232	0.00252934
A_55_P2082986	15289	Hmgb1	-1.514	-1.47614		-2.8169	2.62764e-05	0.000638839
A_55_P2053783	235542	Ppp2r3a	-1.51902	-1.46578		-2.8169	2.67667e-05	0.000646535
A_55_P2185900	83961	Nrg4	-1.56229	-1.42216		-2.8169	2.89307e-05	0.000681986
A_55_P1988804	13830	Stom	-1.64716	-1.34462		-2.8169	3.87838e-05	0.000841737
A_52_P167511	NA	NA	-1.33075	-1.65797		-2.8169	4.15901e-05	0.000885432
A_51_P100034	69674	Mif4gd	-1.2808	-1.70654		-2.8169	5.54371e-05	0.00108848
A_55_P2150048	19027	Sypl	-1.27966	-1.70634		-2.8169	5.57624e-05	0.00109218
A_66_P109708	54448	Il1f6	-1.82132	-1.16351		-2.8169	0.000124445	0.00199387
A_55_P2004119	NA	NA	-1.5199	-1.46319		-2.80899	2.69177e-05	0.000649059
A_52_P644690	14256	Flt3l	-1.43938	-1.54471		-2.80899	2.78496e-05	0.000665076
A_51_P481238	70028	Dopey2	-1.43177	-1.54632		-2.80899	2.84916e-05	0.000674484
A_55_P2007878	218215	Rnf144b	-1.42852	-1.553		-2.80899	2.85797e-05	0.000675994
A_55_P2403159	270711	Fam26d	-1.41863	-1.55926		-2.80899	2.93795e-05	0.000688949
A_55_P1972842	16599	Klf3	-1.37411	-1.60322		-2.80899	3.39912e-05	0.000765258
A_51_P194306	214345	Lrrc1	-1.34857	-1.63092		-2.80899	3.79644e-05	0.000830729
A_30_P01019383	NA	NA	-1.24816	-1.72909		-2.80899	6.77147e-05	0.00126723
A_51_P505823	71946	Endod1	-1.19991	-1.78169		-2.80899	9.5069e-05	0.00163275
A_55_P2064701	320352	Lrrc31	-1.00933	-1.96926		-2.80899	0.000385672	0.0046159
A_55_P1978293	100504195	Micalcl	-1.48495	-1.48713		-2.80112	2.71856e-05	0.000654106
A_55_P2003492	NA	NA	-1.51148	-1.46411		-2.80112	2.72535e-05	0.000655177
A_55_P2124341	217779	Lysmd1	-1.46522	-1.50372		-2.80112	2.75676e-05	0.000660734
A_55_P2043531	NA	NA	-1.51392	-1.45794		-2.80112	2.75973e-05	0.000661164
A_52_P621617	67035	Dnajb4	-1.53888	-1.43601		-2.80112	2.83662e-05	0.000673227
A_55_P2320085	73761	4833415N18Rik	-1.5685	-1.40136		-2.80112	3.10329e-05	0.00071629
A_30_P01031038	NA	NA	-1.34729	-1.62299		-2.80112	3.81608e-05	0.0008334
A_66_P138201	434769	Rhox10	-1.64721	-1.32663		-2.80112	4.22556e-05	0.000895807
A_55_P1999213	100121	Tdrd7	-1.23933	-1.72889		-2.80112	7.10949e-05	0.00131193
A_52_P295104	66528	Smim5	-1.16562	-1.80616		-2.80112	0.000120153	0.0019452
A_30_P01031471	NA	NA	-1.05885	-1.9153		-2.80112	0.000266453	0.00352959
A_55_P2049158	NA	NA	-1.39538	-1.57037		-2.7933	3.16993e-05	0.000725497
A_51_P284442	68283	9530077C05Rik	-1.63392	-1.32984		-2.7933	4.14488e-05	0.000884109
A_55_P2123826	18025	Nfe2l3	-1.30448	-1.65734		-2.7933	4.73281e-05	0.000973076
A_55_P2187076	20618	Sncg	-1.25007	-1.71615		-2.7933	6.6079e-05	0.00124489
A_55_P1973362	16515	Kcnj12	-2.0051	-0.955225		-2.7933	0.000551824	0.00605531
A_55_P2059680	100041412	Gm11938	-0.64147	-2.32354		-2.7933	0.00369653	0.0245297
A_30_P01028589	NA	NA	-1.48392	-1.47328		-2.78552	2.81303e-05	0.000669336
A_55_P2115330	83961	Nrg4	-1.49516	-1.45972		-2.78552	2.84295e-05	0.000673802
A_51_P209518	14423	Galnt1	-1.46049	-1.49247		-2.78552	2.85228e-05	0.000674935
A_55_P1980621	NA	NA	-1.53611	-1.41895		-2.78552	3.0095e-05	0.000700264
A_55_P2168441	109349	Fam163b	-1.54946	-1.407		-2.78552	3.09069e-05	0.000714686
A_55_P1991911	101056478	LOC101056478	-1.54836	-1.40384		-2.78552	3.12901e-05	0.000719782
A_30_P01019498	NA	NA	-1.55511	-1.39829		-2.78552	3.17294e-05	0.000725887
A_51_P327934	19725	Rfx2	-1.28777	-1.66859		-2.78552	5.1867e-05	0.00103736
A_51_P414115	223646	Naprt1	-1.67406	-1.28365		-2.78552	5.31855e-05	0.00105691
A_55_P2055975	327655	Ppip5k1	-1.26084	-1.69551		-2.78552	6.10694e-05	0.00117307
A_51_P357341	114584	Clic1	-1.23381	-1.71834		-2.78552	7.24485e-05	0.00133075
A_55_P2002998	99035	Olah	-1.17174	-1.78222		-2.78552	0.000111979	0.00185154
A_55_P2065537	NA	NA	-1.1288	-1.83043		-2.78552	0.000154665	0.00233528
A_55_P2019254	NA	NA	-1.45771	-1.48837		-2.77778	2.89613e-05	0.00068213
A_55_P2157102	NA	NA	-1.59325	-1.35748		-2.77778	3.65734e-05	0.000808423
A_55_P2337033	74184	2310065F04Rik	-1.61374	-1.33788		-2.77778	3.98117e-05	0.000858748
A_51_P423127	14466	Gba	-1.29482	-1.6542		-2.77778	4.95979e-05	0.00100677
A_55_P2069597	74257	Tspan17	-1.29136	-1.6555		-2.77778	5.05081e-05	0.00101711
A_55_P1990196	NA	NA	-1.46283	-1.47893		-2.77008	2.91554e-05	0.000685755
A_51_P452798	66056	Zfp524	-1.4563	-1.48341		-2.77008	2.93563e-05	0.000688819
A_55_P2031471	435626	Rufy4	-1.44461	-1.49332		-2.77008	2.96998e-05	0.00069396
A_55_P2094197	13421	Dnase1l3	-1.44117	-1.49648		-2.77008	2.98138e-05	0.000696334
A_51_P389895	74150	Slc35f5	-1.35215	-1.58831		-2.77008	3.74622e-05	0.000823298
A_66_P108468	70045	2610528A11Rik	-1.6124	-1.3302		-2.77008	4.12337e-05	0.00088188
A_55_P1980548	NA	NA	-1.29374	-1.64489		-2.77008	4.96226e-05	0.0010069
A_55_P2063096	232223	Txnrd3	-1.28033	-1.66292		-2.77008	5.36902e-05	0.00106391
A_55_P2152487	14447	Gapdhs	-1.27437	-1.66558		-2.77008	5.54767e-05	0.00108888
A_51_P304170	67775	Rtp4	-1.1784	-1.76344		-2.77008	0.000104957	0.00176257
A_55_P1958961	NA	NA	-1.07395	-1.86336		-2.77008	0.000224746	0.0031015
A_55_P2098150	114666	Krtap5-5	-0.580967	-2.35607		-2.77008	0.0048824	0.0302755
A_55_P2157788	NA	NA	-1.48984	-1.44361		-2.76243	2.99734e-05	0.000699183
A_66_P114784	27226	Pla2g7	-1.40047	-1.53028		-2.76243	3.22605e-05	0.000733827
A_55_P2057913	NA	NA	-1.39296	-1.53856		-2.76243	3.28428e-05	0.000744645
A_55_P2101340	56089	Ramp3	-1.57026	-1.36276		-2.76243	3.60617e-05	0.000801034
A_55_P2037717	18400	Slc22a18	-1.60274	-1.33221		-2.76243	4.08406e-05	0.000875149
A_52_P635182	20130	Rras	-1.62258	-1.31249		-2.76243	4.48857e-05	0.000936309
A_55_P2097181	670482	Gm11554	-1.2036	-1.72701		-2.76243	8.66831e-05	0.00152353
A_55_P2064776	381347	4930412O13Rik	-1.75104	-1.18007		-2.76243	0.000102226	0.00172733
A_30_P01020672	NA	NA	-1.79541	-1.13833		-2.76243	0.000138721	0.00215698
A_55_P2131483	15289	Hmgb1	-1.46301	-1.45967		-2.75482	3.04193e-05	0.00070575
A_51_P385598	14385	Slc37a4	-1.35208	-1.57254		-2.75482	3.76553e-05	0.000825591
A_51_P507023	103466	Nt5dc3	-1.58819	-1.33245		-2.75482	4.08303e-05	0.000875149
A_51_P128987	14187	Akr1b8	-1.20981	-1.71594		-2.75482	8.26161e-05	0.0014748
A_55_P2035613	69660	Tmbim1	-1.11782	-1.80959		-2.75482	0.00015983	0.0023932
A_55_P2101536	71903	Ces2f	-1.88021	-1.04479		-2.75482	0.000273717	0.00359594
A_52_P206492	66161	Pop4	-2.49025	-0.432136		-2.75482	0.00929243	0.0485141
A_52_P169082	13168	Dbil5	-1.44109	-1.47508		-2.74725	3.10404e-05	0.00071629
A_51_P230624	72123	Ccdc71l	-1.44575	-1.46765		-2.74725	3.11409e-05	0.00071772
A_55_P2069787	NA	NA	-1.48857	-1.42713		-2.74725	3.14521e-05	0.000721614
A_55_P2006703	12153	Bmp1	-1.72205	-1.19424		-2.74725	9.08643e-05	0.0015752
A_51_P434101	64209	Herpud1	-1.18352	-1.73336		-2.74725	9.79498e-05	0.00167002
A_51_P478881	234677	Ces4a	-1.7478	-1.16884		-2.74725	0.000108601	0.00180424
A_30_P01018735	NA	NA	-1.96173	-0.957579		-2.74725	0.000511358	0.00571576
A_51_P453446	26563	Ror1	-1.47803	-1.43379		-2.73973	3.14687e-05	0.000721698
A_55_P2182939	NA	NA	-1.48103	-1.42415		-2.73973	3.2142e-05	0.000732326
A_55_P1998932	320782	Tmem154	-1.3053	-1.59885		-2.73973	4.62296e-05	0.000957023
A_55_P2031999	217830	9030617O03Rik	-1.6574	-1.24974		-2.73973	6.27507e-05	0.00119794
A_55_P2061737	19241	Tmsb4x	-1.22933	-1.67889		-2.73973	7.13191e-05	0.0013152
A_55_P2020054	72386	2610035D17Rik	-2.01079	-0.897701		-2.73973	0.000763624	0.00765008
A_51_P353252	105853	Mal2	-0.698779	-2.20555		-2.73973	0.00259872	0.0188663
A_55_P2068260	97908	Hist1h3g	-1.51418	-1.3859		-2.73224	3.45479e-05	0.000774186
A_30_P01019632	NA	NA	-1.34925	-1.5527		-2.73224	3.84348e-05	0.000836439
A_52_P89335	20776	Tmie	-1.34436	-1.55243		-2.73224	3.92158e-05	0.000848805
A_52_P105509	54447	Asah2	-1.30281	-1.59895		-2.73224	4.67743e-05	0.000965354
A_30_P01029570	NA	NA	-1.6537	-1.24669		-2.73224	6.35935e-05	0.00121076
A_51_P427516	56229	Thsd1	-1.16247	-1.73711		-2.73224	0.000111094	0.00183963
A_55_P1962092	55951	Mpc1	-1.44131	-1.44776		-2.7248	3.28708e-05	0.000744978
A_51_P429682	13595	Ebp	-1.40391	-1.491		-2.7248	3.35777e-05	0.000758574
A_55_P1974441	18591	Pdgfb	-1.36995	-1.52325		-2.7248	3.62315e-05	0.000803358
A_30_P01026443	NA	NA	-1.54839	-1.34604		-2.7248	3.90273e-05	0.000846037
A_55_P2057405	12894	Cpt1a	-1.29479	-1.59971		-2.7248	4.85942e-05	0.000989992
A_51_P361620	319189	Hist2h2bb	-1.96166	-0.933988		-2.7248	0.000583836	0.00629952
A_30_P01020013	NA	NA	-1.25104	-1.63487		-2.71739	6.13541e-05	0.00117652
A_55_P2212908	330260	Pon2	-1.24102	-1.6397		-2.71739	6.48629e-05	0.00122611
A_52_P220229	226971	Plekhb2	-1.21475	-1.67343		-2.71739	7.68448e-05	0.00139362
A_51_P141190	13347	Dffa	-1.16319	-1.72364		-2.71739	0.000108733	0.00180588
A_55_P2164503	NA	NA	-0.671485	-2.21278		-2.71739	0.00296723	0.0208394
A_30_P01025038	NA	NA	-1.43511	-1.44157		-2.71003	3.38284e-05	0.000762656
A_52_P189005	235533	Gk5	-1.46694	-1.40894		-2.71003	3.44157e-05	0.000772154
A_55_P2060793	NA	NA	-1.4667	-1.40746		-2.71003	3.45762e-05	0.000774485
A_55_P1978830	108058	Camk2d	-1.35418	-1.52129		-2.71003	3.85e-05	0.000837533
A_30_P01027756	NA	NA	-1.53798	-1.33898		-2.71003	4.03949e-05	0.000868264
A_55_P1994132	231832	Tmem184a	-1.542	-1.33293		-2.71003	4.13189e-05	0.000882455
A_55_P1973838	14664	Slc6a9	-1.30253	-1.57189		-2.71003	4.67796e-05	0.000965354
A_55_P2137421	63873	Trpv4	-1.22863	-1.646		-2.71003	6.9593e-05	0.00129233
A_51_P514961	99929	Tiparp	-2.01686	-0.862524		-2.71003	0.000931328	0.00880967
A_55_P2015304	NA	NA	-1.43052	-1.44134		-2.7027	3.42216e-05	0.000768725
A_52_P623226	14344	Fut2	-1.43298	-1.43406		-2.7027	3.4589e-05	0.000774485
A_55_P2122160	70599	Ssfa2	-1.38472	-1.48604		-2.7027	3.59468e-05	0.000799319
A_51_P434171	66196	Myo19	-1.37145	-1.49471		-2.7027	3.71568e-05	0.000818843
A_30_P01032259	NA	NA	-1.29781	-1.57081		-2.7027	4.78023e-05	0.000978502
A_55_P1981681	55925	Syt8	-1.16852	-1.70272		-2.7027	0.000102791	0.00173456
A_52_P630463	66195	Lce1g	-1.9805	-0.889126		-2.7027	0.000768618	0.00768632
A_51_P476601	17087	Ly96	-1.41294	-1.44644		-2.69542	3.53949e-05	0.000790312
A_52_P15461	16168	Il15	-1.5012	-1.36022		-2.69542	3.83705e-05	0.000835693
A_55_P2027022	12142	Prdm1	-1.60028	-1.26233		-2.69542	5.69356e-05	0.00111009
A_55_P2055819	11490	Adam15	-1.24576	-1.61376		-2.69542	6.22874e-05	0.00119101
A_52_P481182	170460	Stard5	-1.1669	-1.69271		-2.69542	0.000102533	0.00173124
A_55_P1979650	20193	S100a1	-1.13256	-1.72519		-2.69542	0.000130097	0.00206369
A_51_P503149	217169	Tns4	-1.38817	-1.46717		-2.68817	3.65821e-05	0.000808423
A_55_P2065231	14864	Gstm3	-1.51984	-1.3362		-2.68817	4.13238e-05	0.000882455
A_51_P354038	217353	Tmc6	-1.53546	-1.3178		-2.68817	4.41461e-05	0.00092503
A_55_P2352896	67074	Mon2	-1.25461	-1.60049		-2.68817	5.91804e-05	0.00114387
A_52_P613808	16969	Zbtb7a	-1.72239	-1.12801		-2.68817	0.000133103	0.0020953
A_55_P2085311	104080	Nxph4	-1.41183	-1.43715		-2.68097	3.61863e-05	0.000803164
A_55_P2081123	56013	Srcin1	-1.44011	-1.40769		-2.68097	3.63549e-05	0.000805624
A_52_P630867	239273	Abcc4	-1.41655	-1.42773		-2.68097	3.64997e-05	0.00080787
A_52_P407280	66548	Adamtsl5	-1.33368	-1.5155		-2.68097	4.18681e-05	0.000890331
A_52_P515497	11928	Atp1a1	-1.66014	-1.18246		-2.68097	9.0698e-05	0.00157304
A_51_P125986	209239	Gan	-1.74192	-1.10128		-2.68097	0.000159778	0.00239307
A_55_P2043762	67768	N6amt1	-0.410965	-2.43138		-2.68097	0.00984403	0.0504952
A_51_P256665	269823	Pon3	-1.42604	-1.41449		-2.6738	3.68233e-05	0.000812776
A_55_P2054280	381337	Fam178b	-1.37857	-1.45695		-2.6738	3.83034e-05	0.000834557
A_55_P2136732	673094	Cd99	-1.34274	-1.49341		-2.6738	4.12235e-05	0.00088188
A_30_P01031338	NA	NA	-1.22268	-1.61452		-2.6738	7.02493e-05	0.00130063
A_52_P28775	217364	Engase	-1.76534	-1.06905		-2.6738	0.000199693	0.0028328
A_30_P01026259	NA	NA	-1.84125	-0.998374		-2.6738	0.000338577	0.00420471
A_51_P317941	64058	Perp	-0.984309	-1.85133		-2.6738	0.000373081	0.00450384
A_52_P523503	320782	Tmem154	-0.951745	-1.88326		-2.6738	0.000471967	0.005369
A_51_P519364	213956	Fam83f	-1.43779	-1.39323		-2.66667	3.79789e-05	0.000830729
A_55_P2150224	NA	NA	-1.4114	-1.41521		-2.66667	3.80276e-05	0.000831468
A_55_P2128511	433904	Ociad2	-1.39023	-1.43834		-2.66667	3.82566e-05	0.000834415
A_55_P2115990	NA	NA	-1.34626	-1.48735		-2.66667	4.09534e-05	0.000877229
A_55_P2059154	209200	Dtx3l	-1.34458	-1.48403		-2.66667	4.13529e-05	0.000882738
A_51_P240986	213522	Plekhg6	-1.33552	-1.4918		-2.66667	4.24126e-05	0.000897465
A_55_P2026420	19009	Pou6f1	-1.50979	-1.32411		-2.66667	4.36621e-05	0.000916708
A_55_P2038514	NA	NA	-1.30119	-1.52887		-2.66667	4.75064e-05	0.000974947
A_55_P1955532	50765	Tfr2	-1.52928	-1.29785		-2.66667	4.81878e-05	0.000984507
A_55_P1987196	100041639	Gm3448	-1.24282	-1.58648		-2.66667	6.24552e-05	0.00119353
A_55_P2056808	66860	Tanc1	-1.192	-1.64062		-2.66667	8.44886e-05	0.00149912
A_55_P1953377	NA	NA	-1.09831	-1.73251		-2.66667	0.000160524	0.00239909
A_52_P305995	56068	Ammecr1	-1.74262	-1.08862		-2.66667	0.000172308	0.00252934
A_66_P108059	72747	Ttc39c	-1.07197	-1.75626		-2.66667	0.000193764	0.00277621
A_55_P2013780	NA	NA	-1.45614	-1.36864		-2.65957	3.95566e-05	0.000854854
A_55_P2394490	103210	D630004K10Rik	-1.5055	-1.31736		-2.65957	4.49908e-05	0.00093745
A_51_P219789	15013	H2-Q2	-1.27116	-1.5447		-2.65252	5.41181e-05	0.00106973
NA	NA	NA	-1.58945	-1.22764		-2.65252	6.75396e-05	0.00126557
A_51_P392303	16981	Lrrn3	-1.62505	-1.18945		-2.65252	8.45654e-05	0.00149953
A_55_P1970676	24057	Sh3yl1	-1.1447	-1.66987		-2.65252	0.000113408	0.0018687
A_51_P155196	99382	Abtb2	-1.46859	-1.3352		-2.6455	4.35223e-05	0.000914362
A_51_P288906	56430	Clip1	-1.30732	-1.50257		-2.6455	4.69436e-05	0.000967116
A_55_P2066414	13347	Dffa	-1.14375	-1.66114		-2.6455	0.000112941	0.00186412
A_55_P2083317	70405	Calml3	-1.67282	-1.13366		-2.6455	0.000121221	0.00195399
A_55_P1997861	66548	Adamtsl5	-1.1193	-1.69073		-2.6455	0.000134528	0.00210823
A_52_P472324	20568	Slpi	-1.71859	-1.0881		-2.6455	0.000167308	0.00247402
A_55_P2073507	66451	2610528J11Rik	-1.08474	-1.72433		-2.6455	0.000171957	0.00252666
A_51_P438805	56338	Txnip	-1.06551	-1.73907		-2.6455	0.000196535	0.00279992
A_52_P263095	66395	Ahnak	-1.05759	-1.75214		-2.6455	0.000209746	0.00294398
A_55_P2062070	68070	Pdzd2	-1.84096	-0.96491		-2.6455	0.000411556	0.00484545
A_52_P482897	11839	Areg	-1.58671	-1.21458		-2.63852	7.21443e-05	0.00132647
A_52_P670188	70061	Sdr9c7	-1.71378	-1.08229		-2.63852	0.000172026	0.0025267
A_51_P219918	230678	Tmem125	-0.928441	-1.87089		-2.63852	0.000530351	0.0058693
A_55_P2095054	16700	Krtap6-1	-0.501668	-2.29411		-2.63852	0.00654136	0.0375526
A_52_P162509	74340	Ahcyl2	-1.42233	-1.37235		-2.63158	4.14871e-05	0.000884589
A_55_P2108201	432486	Gnptab	-1.41537	-1.37657		-2.63158	4.15686e-05	0.000885311
A_30_P01027732	NA	NA	-1.30927	-1.47941		-2.63158	4.74124e-05	0.000973734
A_51_P400752	NA	NA	-1.29071	-1.49803		-2.63158	5.0407e-05	0.00101561
A_55_P2121558	11736	Ankfy1	-1.56566	-1.22737		-2.63158	6.70168e-05	0.00125746
A_55_P2063426	NA	NA	-1.18121	-1.6126		-2.63158	8.75821e-05	0.00153546
A_55_P2025468	22117	Tst	-1.3265	-1.46153		-2.62467	4.52716e-05	0.000941489
A_51_P155174	319475	Zfp672	-1.01715	-1.76395		-2.62467	0.000271026	0.00357779
A_55_P1968178	207818	Smagp	-0.831734	-1.95622		-2.62467	0.00102007	0.00942109
A_55_P2134979	619937	Gm6115	-1.41032	-1.36741		-2.6178	4.307e-05	0.000907591
A_30_P01023029	NA	NA	-1.44691	-1.33159		-2.6178	4.52955e-05	0.000941489
A_51_P179504	11730	Ang3	-1.44648	-1.32687		-2.6178	4.6064e-05	0.000954115
A_51_P390715	21803	Tgfb1	-1.5203	-1.25367		-2.6178	5.88284e-05	0.00113944
A_55_P2120931	668253	Dleu2	-1.6796	-1.10006		-2.6178	0.000148438	0.0022633
A_55_P2085546	58233	Dnaja4	-1.40385	-1.36704		-2.61097	4.36833e-05	0.000916708
A_55_P2112549	NA	NA	-1.40873	-1.36156		-2.61097	4.39206e-05	0.000920864
A_55_P2117726	117229	Stk33	-1.41205	-1.35429		-2.61097	4.45661e-05	0.00093023
A_51_P218774	67865	Rgs10	-1.43527	-1.33426		-2.61097	4.56333e-05	0.000946599
A_55_P2071601	19013	Ppara	-1.51588	-1.25565		-2.61097	5.83443e-05	0.00113242
A_55_P2046348	319622	Itpripl2	-1.24316	-1.52309		-2.61097	6.17483e-05	0.00118205
A_52_P223828	234797	6430548M08Rik	-1.15115	-1.61626		-2.61097	0.00010366	0.00174551
A_55_P2140002	106869	Tnfaip8	-1.64224	-1.12454		-2.61097	0.000123523	0.00198308
A_55_P2047753	21682	Tec	-1.12433	-1.64329		-2.61097	0.000123802	0.00198642
A_55_P2158072	NA	NA	-0.928416	-1.83934		-2.61097	0.000507704	0.00568517
A_52_P168567	12606	Cebpa	-0.917642	-1.85528		-2.61097	0.000552312	0.00605828
A_55_P1974567	269615	Plch2	-1.34939	-1.41042		-2.60417	4.53505e-05	0.000941783
A_55_P1996862	621823	Psme2b	-1.451	-1.31407		-2.60417	4.79353e-05	0.000980144
A_30_P01023830	NA	NA	-1.45981	-1.30103		-2.60417	4.98394e-05	0.00101044
A_55_P2122709	71704	Arhgef3	-1.29802	-1.46388		-2.60417	5.02212e-05	0.00101425
A_55_P2160331	76895	Bicd2	-1.20117	-1.55745		-2.60417	7.6325e-05	0.00138644
A_51_P417053	22156	Tuft1	-1.16311	-1.59615		-2.60417	9.54723e-05	0.00163829
A_51_P116421	27416	Abcc5	-1.62844	-1.13205		-2.60417	0.000116712	0.00190441
A_51_P421876	54123	Irf7	-1.07886	-1.68524		-2.60417	0.000169222	0.0024937
A_52_P476731	104943	Fam110c	-1.74445	-1.01609		-2.60417	0.000265405	0.00351737
A_55_P2032128	69537	Dnase1l1	-1.41515	-1.34222		-2.5974	4.59512e-05	0.000952839
A_55_P2073940	27416	Abcc5	-1.4296	-1.32512		-2.5974	4.74379e-05	0.000973899
A_52_P572447	52123	Agpat5	-1.45805	-1.29438		-2.5974	5.12128e-05	0.00102955
A_51_P192162	54004	Diap2	-1.49143	-1.26194		-2.5974	5.71763e-05	0.00111323
A_51_P308681	76137	Mcur1	-1.12171	-1.63224		-2.5974	0.000124243	0.0019912
A_55_P2066958	54673	Sh3glb1	-1.0326	-1.71862		-2.5974	0.000232296	0.00318521
A_55_P1998299	192897	Itgb4	-1.40435	-1.34431		-2.59067	4.65613e-05	0.000962985
A_52_P338110	67064	Chmp1b	-1.29793	-1.44865		-2.59067	5.10092e-05	0.00102609
A_51_P424878	66469	Fam213b	-1.51924	-1.22407		-2.59067	6.76109e-05	0.00126648
A_52_P98778	219033	Ang4	-1.57179	-1.172		-2.59067	8.95353e-05	0.0015609
A_55_P1955548	22350	Ezr	-1.1617	-1.58595		-2.59067	9.55031e-05	0.00163831
A_55_P2066116	12051	Bcl3	-1.59715	-1.15305		-2.59067	0.000100962	0.00171093
A_55_P2105858	107503	Atf5	-1.14357	-1.60567		-2.59067	0.000107145	0.00178772
A_51_P403799	20743	Sptbn2	-1.1149	-1.63049		-2.59067	0.000128943	0.0020524
A_55_P1976928	70450	Unc13d	-0.874918	-1.87007		-2.59067	0.000719331	0.00732733
A_55_P1981479	15944	Irgm1	-0.817223	-1.93033		-2.59067	0.00107007	0.00974113
A_55_P2009351	66129	Aaed1	-1.25618	-1.48086		-2.58398	5.89121e-05	0.00114066
A_55_P2096917	381269	Mreg	-1.18178	-1.55473		-2.58398	8.42817e-05	0.0014964
A_55_P2030045	12023	Barx2	-1.6057	-1.1312		-2.58398	0.000114823	0.00188294
A_51_P467505	21682	Tec	-1.03933	-1.69724		-2.58398	0.00021699	0.00302362
A_55_P1997595	74338	Slc6a19	-1.73321	-1.00275		-2.58398	0.000282893	0.00369216
A_52_P658974	385454	Gm5396	-1.35889	-1.3696		-2.57732	4.81141e-05	0.00098344
A_55_P1954835	56089	Ramp3	-1.45359	-1.27714		-2.57732	5.50074e-05	0.00108119
A_51_P349495	218121	Mboat1	-0.694384	-2.03636		-2.57732	0.00227886	0.0171093
A_55_P1973347	NA	NA	-2.27741	-0.455896		-2.57732	0.00781644	0.0428733
A_55_P2169135	NA	NA	-1.36735	-1.35928		-2.57069	4.8321e-05	0.000986226
A_55_P2139027	18810	Plec	-1.36579	-1.35487		-2.57069	4.90395e-05	0.000997971
A_55_P2106525	74080	Nmnat3	-1.30093	-1.42415		-2.57069	5.1952e-05	0.00103831
A_51_P421846	51798	Ech1	-1.50052	-1.22038		-2.57069	6.88749e-05	0.00128327
A_55_P1998539	56745	C1qtnf1	-1.67117	-1.05267		-2.57069	0.000194019	0.00277843
A_55_P2043454	NA	NA	-1.02861	-1.69777		-2.57069	0.000231407	0.00317537
A_51_P170178	232984	B3gnt8	-0.776117	-1.9518		-2.57069	0.00136991	0.0116659
A_55_P2114626	NA	NA	-1.44739	-1.26925		-2.5641	5.70695e-05	0.00111193
A_52_P550147	208777	Sned1	-1.57711	-1.13849		-2.5641	0.000107749	0.00179494
A_51_P461504	13631	Eef2k	-1.04397	-1.67174		-2.5641	0.000204403	0.00288714
A_55_P2056241	56376	Pdlim5	-0.921875	-1.79618		-2.5641	0.000497217	0.0055958
A_55_P2002527	665769	Gsdmcl2	-2.19687	-0.517531		-2.5641	0.00582105	0.0345935
A_30_P01023072	NA	NA	-1.39573	-1.31531		-2.55754	5.16813e-05	0.0010355
A_55_P2112500	NA	NA	-1.45493	-1.25267		-2.55754	6.0717e-05	0.00116751
A_55_P2042462	329384	Ptrh1	-1.46367	-1.24393		-2.55754	6.26733e-05	0.00119729
A_55_P2340206	97351	E230006M18Rik	-1.23874	-1.47275		-2.55754	6.38201e-05	0.0012137
A_55_P2031676	14867	Gstm6	-1.64841	-1.05789		-2.55754	0.000183093	0.00265465
A_51_P110381	246278	Cd207	-1.69226	-1.02016		-2.55754	0.000241578	0.003279
A_52_P539161	17252	Rdh11	-1.36314	-1.34046		-2.55102	5.12186e-05	0.00102955
A_55_P1974617	217779	Lysmd1	-1.38562	-1.31858		-2.55102	5.20815e-05	0.00104016
A_52_P619851	71655	4930518F22Rik	-1.38126	-1.31756		-2.55102	5.26692e-05	0.00105039
A_51_P207153	73737	1110008P14Rik	-1.39571	-1.30658		-2.55102	5.31528e-05	0.00105664
A_66_P138137	18950	Pnp	-1.42767	-1.27141		-2.55102	5.76761e-05	0.00112104
A_51_P477833	242785	Klhl21	-1.50837	-1.19486		-2.55102	7.7889e-05	0.00140844
A_52_P109270	210530	Leprel1	-1.53284	-1.17236		-2.55102	8.77461e-05	0.00153786
A_55_P2105362	73130	Tmed5	-1.541	-1.16203		-2.55102	9.29081e-05	0.00160316
A_52_P662098	56349	Net1	-1.03091	-1.67434		-2.55102	0.000221545	0.00306946
A_55_P1979526	12579	Cdkn2b	-0.982292	-1.72012		-2.55102	0.000313931	0.00397639
A_66_P117729	245533	Awat1	-1.85049	-0.848558		-2.55102	0.000814736	0.00800403
A_55_P2047778	665992	Krtap4-8	-0.772291	-1.93048		-2.55102	0.00136564	0.011642
A_30_P01018358	NA	NA	-1.35006	-1.34624		-2.54453	5.20231e-05	0.00103936
A_52_P70787	114642	Brdt	-1.26864	-1.428		-2.54453	5.82726e-05	0.00113142
A_30_P01022552	NA	NA	-1.4417	-1.24966		-2.54453	6.20755e-05	0.0011879
A_30_P01022624	NA	NA	-1.22807	-1.46481		-2.54453	6.71423e-05	0.00125939
A_55_P2041422	16180	Il1rap	-1.46665	-1.22466		-2.54453	6.81181e-05	0.00127299
A_55_P2033312	243914	Lgi4	-1.29197	-1.39468		-2.53807	5.58865e-05	0.00109423
A_52_P458697	56295	Higd1a	-1.40261	-1.28801		-2.53807	5.59926e-05	0.00109554
A_30_P01026929	NA	NA	-1.5196	-1.16613		-2.53807	9.02236e-05	0.0015675
A_55_P2170309	19024	Ppfibp2	-1.01899	-1.66759		-2.53807	0.000235797	0.00321977
A_51_P484671	104111	Adcy3	-1.31242	-1.36811		-2.53165	5.48501e-05	0.00107961
A_55_P2049999	20544	Slc9a1	-1.39095	-1.29163		-2.53165	5.62753e-05	0.00110011
A_30_P01025839	NA	NA	-1.26466	-1.41554		-2.53165	5.99684e-05	0.0011555
A_55_P2022337	13360	Dhcr7	-1.504	-1.17419		-2.53165	8.62871e-05	0.00151944
A_55_P2043367	223672	Apol9a	-1.04072	-1.63813		-2.53165	0.000200155	0.00283864
A_51_P230439	19024	Ppfibp2	-0.918605	-1.75821		-2.53165	0.000481806	0.00545646
A_51_P292757	67131	Acbd4	-1.36979	-1.30615		-2.52525	5.57155e-05	0.00109164
A_66_P108247	22229	Ucp3	-1.4589	-1.21737		-2.52525	7.06058e-05	0.00130506
A_52_P652316	212307	Mapre2	-1.79684	-0.87654		-2.52525	0.000648118	0.00679263
A_51_P208931	212706	N4bp3	-1.30142	-1.36694		-2.51889	5.68308e-05	0.00110844
A_55_P2109445	16364	Irf4	-1.39091	-1.27734		-2.51889	5.91005e-05	0.00114312
A_55_P2279927	319982	5930430L01Rik	-1.22441	-1.44315		-2.51889	6.89961e-05	0.00128464
A_55_P2057994	69674	Mif4gd	-1.2079	-1.45808		-2.51889	7.37194e-05	0.00134965
A_51_P417854	19332	Rab20	-1.54376	-1.12058		-2.51889	0.000116248	0.00189962
A_51_P340170	237313	Il20ra	-0.701267	-1.96292		-2.51889	0.00205382	0.0158133
A_30_P01030595	NA	NA	-1.37683	-1.2827		-2.51256	5.93035e-05	0.00114546
A_55_P2015363	50909	C1ra	-1.27011	-1.39178		-2.51256	6.05543e-05	0.00116478
A_55_P2108483	NA	NA	-1.23951	-1.42112		-2.51256	6.58256e-05	0.00124095
A_55_P2048855	100303744	Sprr2a2	-0.972963	-1.68545		-2.51256	0.000317236	0.00401006
A_51_P277756	83770	Tas1r2	-1.75487	-0.90419		-2.51256	0.000522234	0.00580594
A_66_P139493	109299	C330006A16Rik	-0.875796	-1.78501		-2.51256	0.000641136	0.00674879
A_55_P1963576	100040276	Gm11595	-0.299159	-2.35586		-2.51256	0.0145057	0.0668141
A_51_P191463	14990	H2-M2	-1.29306	-1.35737		-2.50627	5.93734e-05	0.00114562
A_66_P113008	26970	Pla2g2e	-1.24881	-1.40304		-2.50627	6.46092e-05	0.00122422
A_30_P01023888	NA	NA	-1.43673	-1.21685		-2.50627	7.15703e-05	0.00131896
A_55_P1980781	71405	Fam83c	-1.16624	-1.4841		-2.50627	8.96009e-05	0.00156154
A_55_P1975772	226849	Ppp2r5a	-1.15205	-1.49743		-2.50627	9.64472e-05	0.00165147
A_55_P2141241	214763	Mb21d1	-1.14914	-1.50402		-2.50627	9.80653e-05	0.00167148
A_51_P496720	54427	Dnmt3l	-1.5773	-1.07676		-2.50627	0.000152444	0.00230863
A_51_P348617	72368	2310045N01Rik	-1.31956	-1.32493		-2.5	5.91411e-05	0.00114351
A_55_P2108868	27275	Nufip1	-1.30047	-1.34323		-2.5	5.97474e-05	0.00115164
A_55_P2019964	14768	Lancl1	-1.28484	-1.36208		-2.5	6.03951e-05	0.00116252
A_55_P1968928	23853	Def6	-1.28892	-1.35185		-2.5	6.07723e-05	0.00116817
A_55_P2102060	14864	Gstm3	-1.38427	-1.25738		-2.5	6.40473e-05	0.00121605
A_52_P418644	18824	Plp2	-1.03007	-1.61598		-2.5	0.000207892	0.00292384
A_55_P2394308	14313	Fst	-1.71115	-0.933729		-2.5	0.00041428	0.00487058
A_55_P2145543	13631	Eef2k	-0.898268	-1.74835		-2.5	0.000536239	0.00592037
A_51_P490305	65972	Ifi30	-1.40615	-1.23234		-2.49377	6.87048e-05	0.00128052
A_55_P2052623	233575	Pgap2	-1.44063	-1.19483		-2.49377	7.87739e-05	0.00142109
A_52_P51024	14676	Gna15	-1.03743	-1.59568		-2.49377	0.000194855	0.00278683
A_51_P187842	66892	Eif4e3	-1.03465	-1.60276		-2.49377	0.000199521	0.00283252
A_30_P01019549	NA	NA	-1.90685	-0.72786		-2.49377	0.00168992	0.0136536
A_52_P331762	109594	Lmo1	-1.37638	-1.2536		-2.48756	6.56373e-05	0.00123782
A_30_P01022168	NA	NA	-1.19906	-1.4279		-2.48756	7.77769e-05	0.00140686
A_66_P103398	70155	Ogfrl1	-1.4462	-1.18392		-2.48756	8.26572e-05	0.00147507
A_55_P1967761	17300	Foxc1	-0.992726	-1.63584		-2.48756	0.000265326	0.00351737
A_55_P2151096	76217	Jakmip2	-1.19335	-1.42706		-2.48139	7.98134e-05	0.00143626
A_51_P164835	19041	Ppl	-0.980794	-1.63907		-2.48139	0.00028597	0.00372101
A_52_P613241	15894	Icam1	-1.71458	-0.907829		-2.48139	0.000485361	0.00549115
A_55_P2111444	64177	Trpv6	-1.99632	-0.626597		-2.48139	0.00308293	0.0214672
A_52_P156763	237360	Adamts14	-1.28452	-1.32813		-2.47525	6.46021e-05	0.00122422
A_30_P01026880	NA	NA	-1.33693	-1.27641		-2.47525	6.50091e-05	0.00122805
A_30_P01023046	NA	NA	-1.3571	-1.25526		-2.47525	6.71746e-05	0.00125958
A_52_P163515	NA	NA	-1.22258	-1.39297		-2.47525	7.23854e-05	0.00133047
A_52_P428496	11848	Rhoa	-1.2057	-1.41293		-2.47525	7.62865e-05	0.00138619
A_52_P498798	270328	Gsdmc3	-1.42212	-1.19568		-2.47525	7.92087e-05	0.00142721
A_55_P2131279	11964	Atp6v1a	-1.04174	-1.57266		-2.47525	0.000185784	0.00268461
A_51_P514712	547253	Parp14	-0.947234	-1.66781		-2.47525	0.000361863	0.00440684
A_55_P1967395	NA	NA	-1.69043	-0.927559		-2.47525	0.000418627	0.0049031
A_55_P1965584	13684	Eif4e	-1.31456	-1.29388		-2.46914	6.48543e-05	0.00122611
A_55_P1980287	11796	Birc3	-1.31942	-1.28844		-2.46914	6.51077e-05	0.00122949
A_55_P2176917	619937	Gm6115	-1.32938	-1.27543		-2.46914	6.6196e-05	0.00124667
A_55_P2027052	213389	Prdm9	-1.26606	-1.34086		-2.46914	6.665e-05	0.00125311
A_55_P1978676	68929	Mospd3	-1.22955	-1.38172		-2.46914	7.13023e-05	0.0013152
A_55_P1995633	NA	NA	-1.18832	-1.42151		-2.46914	8.1871e-05	0.00146478
A_51_P386344	233315	Mtmr10	-1.4412	-1.16565		-2.46914	9.02043e-05	0.0015675
A_52_P114494	20852	Stat6	-1.16507	-1.44017		-2.46914	9.04775e-05	0.00157093
A_51_P368009	242705	E2f2	-1.10935	-1.49719		-2.46914	0.000120659	0.00194813
A_55_P2066309	67547	Slc39a8	-1.09652	-1.51435		-2.46914	0.000130387	0.00206536
A_55_P2270740	NA	NA	-1.51349	-1.09277		-2.46914	0.000133036	0.00209484
A_66_P111562	12443	Ccnd1	-1.3423	-1.26031		-2.46305	6.77237e-05	0.00126723
A_51_P237688	68552	Smim14	-1.16949	-1.42901		-2.46305	8.89189e-05	0.00155402
A_55_P2179027	14579	Gem	-1.43896	-1.16279		-2.46305	9.14929e-05	0.00158314
A_55_P2120615	245857	Ssh3	-1.12125	-1.4823		-2.46305	0.000112731	0.00186122
A_55_P2150392	240058	Cpne5	-1.08601	-1.51616		-2.46305	0.000138295	0.00215215
A_52_P650855	338367	Myo1d	-1.0665	-1.53456		-2.46305	0.000156115	0.00235019
A_55_P1966438	14863	Gstm2	-1.56832	-1.03192		-2.46305	0.000195909	0.00279641
A_55_P2006983	671535	Parp10	-1.63084	-0.969467		-2.46305	0.000303043	0.00387807
A_55_P2027653	232201	Arhgap25	-1.50021	-1.09394		-2.457	0.000131298	0.00207448
A_51_P407417	101401	Adamts9	-1.51589	-1.07492		-2.457	0.000147054	0.00224896
A_55_P2006296	16663	Krt13	-1.65565	-0.94013		-2.457	0.000372009	0.00449382
A_55_P2221165	230828	Il22ra1	-0.841728	-1.75234		-2.457	0.000750669	0.00755691
A_55_P2164502	NA	NA	-0.839781	-1.7538		-2.457	0.000760572	0.00763046
A_52_P367760	75600	Calml4	-1.79965	-0.79303		-2.457	0.00105042	0.00960922
A_55_P2133412	101055842	LOC101055842	-0.343686	-2.25364		-2.457	0.0120439	0.0584391
A_55_P2116180	211577	Mrgprf	-1.25525	-1.3288		-2.45098	7.05635e-05	0.00130471
A_51_P256549	100041818	Gm3527	-1.34804	-1.23712		-2.45098	7.25782e-05	0.00133226
A_55_P2129867	14218	Sh3pxd2a	-1.43665	-1.14764		-2.45098	9.84549e-05	0.00167505
A_55_P2027278	78926	Gas2l1	-1.07525	-1.50881		-2.45098	0.000146166	0.0022413
A_51_P302181	83813	Tnk1	-1.0378	-1.5512		-2.45098	0.000186439	0.0026913
A_51_P247249	11689	Alox5	-2.25097	-0.336631		-2.45098	0.0123647	0.0596476
A_55_P2091861	15258	Hipk2	-1.31395	-1.26664		-2.44499	7.01699e-05	0.00130002
A_55_P2067538	107527	Il1rl2	-1.23811	-1.33835		-2.44499	7.34541e-05	0.00134605
A_55_P2035717	233575	Pgap2	-1.34645	-1.23216		-2.44499	7.40478e-05	0.00135407
A_55_P2034027	18127	Nos3	-1.35893	-1.21795		-2.44499	7.66585e-05	0.00139114
A_51_P418056	235293	Sc5d	-1.37661	-1.20562		-2.44499	7.87981e-05	0.00142109
A_51_P137336	12550	Cdh1	-1.17043	-1.40755		-2.44499	8.94001e-05	0.0015595
A_51_P446477	224250	Cldn25	-1.41807	-1.16474		-2.44499	9.12914e-05	0.00158015
A_52_P27122	76850	Ago4	-1.44349	-1.13302		-2.44499	0.000105711	0.00177364
A_51_P331841	108811	Ccdc122	-1.09471	-1.48292		-2.44499	0.000129806	0.00206201
A_66_P128537	100038882	Isg15	-1.04345	-1.53618		-2.44499	0.000178246	0.00260127
A_55_P1953003	140494	Atp6v0a4	-0.939283	-1.63918		-2.44499	0.000366619	0.0044543
A_51_P155345	68953	Chmp2a	-1.32494	-1.24561		-2.43902	7.33231e-05	0.0013446
A_51_P244492	17965	Nbl1	-1.21631	-1.35477		-2.43902	7.75584e-05	0.00140519
A_51_P267783	16156	Il11	-1.12916	-1.44017		-2.43902	0.000107786	0.00179494
A_30_P01023156	NA	NA	-0.935562	-1.63967		-2.43902	0.000375101	0.00451943
A_51_P116813	13074	Cyp17a1	-1.72496	-0.849916		-2.43902	0.000692283	0.0071233
A_55_P2124461	NA	NA	-2.39154	-0.181103		-2.43902	0.0218461	0.0894698
A_55_P2185950	23827	Bpnt1	-1.30372	-1.26267		-2.43309	7.25765e-05	0.00133226
A_55_P2207342	101056197	LOC101056197	-1.31824	-1.2457		-2.43309	7.42245e-05	0.00135534
A_55_P2307080	319737	D130051D11Rik	-1.32752	-1.2398		-2.43309	7.4396e-05	0.00135803
A_52_P457839	19285	Ptrf	-1.11408	-1.45114		-2.43309	0.000116363	0.00190094
A_51_P351238	67759	Plgrkt	-1.08827	-1.47604		-2.43309	0.000134043	0.00210476
A_55_P2039255	106869	Tnfaip8	-1.06222	-1.50416		-2.43309	0.000156737	0.00235765
A_55_P2006255	56338	Txnip	-1.03463	-1.53269		-2.43309	0.000186997	0.0026968
[truncated: 53,823 more rows]

## Sheet: Figure 1b
Figure 1b	Lists of differentially expressed genes (presented as Entrez Gene IDs) in embryonic epidermis and in wounded epidermis.
E13 vs P4, Up	E13 vs P4, Down		Wounded Epidermis, Up	Wounded Epidermis, Down
100036569	100009614		100033459	100019
100036768	100034684		100034251	100036523
100037278	100037282		100034684	100037262
100038347	100037283		100038347	100037278
100038351	100038420		100038363	100038557
100038364	100038476		100038659	100038591
100038489	100038614		100038854	100038636
100038560	100038648		100038882	100038725
100038565	100038707		100038909	100038755
100038662	100038854		100039796	100039673
100038746	100038882		100039805	100039684
100038847	100039684		100040531	100040710
100039631	100039781		100040617	100040766
100039796	100039826		100043314	100040938
100039888	100040201		100043424	100041734
100039968	100040214		100043636	100041979
100040044	100040276		100043726	100042150
100040475	100040320		100043757	100042165
100040531	100040724		100049161	100042332
100040710	100040766		100087	100042498
100040724	100040872		100088	100042679
100040792	100041230		100124673	100043468
100040852	100041251		100129	100043597
100040857	100041351		100182	100043772
100040962	100041412		100198	100043911
100040972	100041488		100213	100047133
100041019	100041579		100303744	100049164
100041290	100041585		100310872	100049166
100041306	100041639		100340	100072
100041481	100041818		100342	100177
100041677	100042295		100503915	100201
100041774	100042314		100504104	100416706
100041799	100042416		100604	100417675
100042056	100042498		100608	100465
100042149	100042539		100647	100502841
100042165	100043133		100678	100502985
100042332	100043272		100689	100503041
100042464	100043309		100952	100503178
100042480	100043315		101202	100503185
100042584	100043600		101488143	100503386
100042834	100047133		101602	100503710
100043229	100072		102060	100503884
100043232	100101807		102115	100504166
100043416	100121		102436	100504195
100043515	100163		102448	100504229
100043580	100191037		102545	100504285
100043903	100226		102566	100504287
100045026	100303735		102644	100504421
100045191	100303744		103172	100504486
100048117	100342		103711	100504720
100048345	100415785		103742	100532
100048897	100434		103988	100534273
100073351	100502950		104001	100662
100090	100503330		104009	100683
100101046	100503361		104080	100705
100101807	100503388		104099	100710
100102	100503619		104103	100862400
100126228	100503812		104184	100978
100126242	100503842		104252	100986
100129	100503849		104383	101100
100169	100503910		104444	101214
100169873	100504089		104709	101835
100169874	100504112		104718	102098
100169876	100504183		104759	102103
100169878	100504195		104816	102220
100177	100504285		105005	102443350
100182	100504287		105083	102502
100198	100529082		105298	102693
100201	100532		105348	103012
100213	100637		105675	103406
100223	100678		105727	103537
100233175	100705		105785	103655
100294583	100732		105841	103841
100294660	100862134		105853	103967
100303732	100862445		105855	104015
100310872	100862627		106073	104079
100384890	101055654		106512	104263
100502767	101055680		106572	104271
100502861	101055828		106878	104776
100503043	101056029		106952	104806
100503120	101056141		107146	104859
100503166	101056197		107221	105000
100503467	101056478		107260	105171
100503583	101056540		107271	105203
100503794	101056551		107321	105377
100503846	101056659		107350	105440
100504446	101113		107373	105545
100504508	101351		107522	105689
100504594	101401		107526	105844
100504873	101437		107589	106021
100515	101476		107684	106042
100616095	101533		107686	106064
100647	101592		107702	106205
100662	101685		107747	106248
100669	101744		107766	106489
100683	101772		107769	106565
100689	101869		107889	106583
100710	102032		107995	106585
100727	102103		108012	106861
100737	102141		108017	106869
100861651	102153		108037	107182
100862126	102442		108052	107250
100862400	102570		108078	107351
100862557	102614		108089	107449
100910	102626		108096	107477
100978	102680		108098	107515
100993	102693		108101	107527
101055652	102731		108105	107581
101055765	102791		108670	107586
101055804	102857		108673	107723
101055823	103142		108682	107815
101055889	103210		108689	107971
101055890	103213		108723	107986
101055997	103466		108927	108000
101056077	103511		108956	108011
101056094	103537		108961	108013
101056557	103655		108995	108015
101179	103724		109032	108075
101185	103742		109065	108079
101458	104080		109075	108097
101471	104111		109077	108099
101488143	104130		109225	108112
101497	104184		109232	108115
101563	104307		109267	108116
101565	104348		109270	108151
101568	104444		109314	108154
101612	104445		109624	108155
101631	104600		109711	108156
101739	104681		109801	108767
101883	104725		109857	108829
102122	104776		109900	108857
102124	104816		109901	108946
102243	104943		110006	108989
102247	105014		110119	109151
102265	105171		110168	109181
102278	105332		110175	109202
102334	105349		110198	109222
102442	105352		110208	109241
102443351	105440		110257	109245
102607	105653		110310	109263
102623	105732		110351	109880
102657	105853		110379	110075
102774	105866		110454	110084
102836	105892		110460	110350
102871	106052		110542	110380
102916	106068		110695	110521
102920	106073		112407	110593
102954	106251		11302	110596
103012	106489		114143	110784
103140	106529		11421	110789
103266	106565		11433	110796
103288	106581		114585	111970
103573	106585		114606	11303
103712	106634		114644	11304
103743	106672		114679	11307
103765	106722		11468	11352
103768	106759		11475	11423
103817	106766		11486	114249
103836	106869		11488	11426
103841	106957		11489	11444
104001	107182		11492	114565
104099	107227		11501	114604
104103	107250		11513	114642
104110	107272		11519	11465
104112	107358		11520	114716
104156	107375		11542	11480
104174	107503		11544	11481
104175	107513		11565	114874
104252	107527		11567	114886
104271	107569		11568	11512
104318	107581		11604	11515
104360	107605		11629	11522
104362	107607		11632	11529
104383	107702		11636	11536
104384	107767		11637	11538
104416	107769		11655	11539
104479	108013		11656	11554
104582	108017		11666	11555
104692	108043		11676	11556
104718	108058		11686	11600
104806	108075		11689	11603
104812	108097		11690	11622
104884	108100		11692	11670
104885	108115		117149	116848
104886	108116		11745	116872
104910	108124		11749	116903
104923	108138		11757	117167
105203	108657		11758	117198
105348	108664		11768	11722
105377	108682		11769	11737
105387	108735		11770	117599
105428	108737		11773	117600
105439	108767		11777	117606
105446	108811		11790	11761
105450	108816		11792	11789
105545	108960		11799	11796
105670	109042		11807	11797
105675	109050		11810	11835
105727	109168		11815	11838
105785	109169		11821	118453
105827	109181		11826	11861
105837	109218		11828	11865
105841	109222		11832	11877
105988	109241		11839	11891
106014	109246		11844	11909
106344	109254		11846	11910
106369	109299		11847	11920
106393	109305		11853	11931
106459	109314		11898	11977
106522	109349		11927	11980
106572	109594		11928	11988
106618	109620		11947	11990
106622	109672		11951	12006
106740	109731		11958	12014
106840	109857		11966	12043
106877	109900		11972	12050
106894	109905		11974	12053
106952	109934		12018	121021
106967	110075		12023	12156
107029	110095		12028	12159
107166	110173		12035	12168
107435	110175		12041	12190
107448	110196		12047	12192
107513	110265		12062	12193
107515	110308		12070	12211
107566	110446		12075	12217
107586	110454		12095	12224
107587	110532		12111	12227
107770	110596		12122	12263
107771	110616		12143	12295
107817	110651		12153	12297
107823	110829		12176	12316
107831	110842		12182	12348
107869	110935		12215	12402
107934	112405		12229	12411
107975	112407		12258	12421
107993	11308		12259	12444
107995	11363		12260	12452
108052	11364		12262	12455
108089	11370		12265	12496
108105	113868		12266	12509
108147	114143		12267	12545
108153	11416		12268	12554
108155	11423		12273	12561
108652	114255		12304	12571
108653	114301		12334	12614
108655	114304		12335	12633
108686	11431		12349	12642
108689	11433		12362	12659
108699	114564		12365	12661
108760	114566		12368	12663
108797	114584		12373	12700
108832	114642		12398	12702
108858	114643		12399	12722
108897	11465		12442	12724
108899	114666		12447	12727
108900	114675		12458	12747
108911	114763		12475	12750
108912	114774		12477	12773
108927	114863		12478	12777
108937	11490		12479	12808
108978	11501		12481	12821
109036	11502		12484	12830
109079	11504		12487	12890
109082	11513		12489	12914
109113	11514		12494	12916
109115	11515		12495	12931
109154	11535		12500	12953
109205	11554		12501	13052
109212	11555		12502	13078
109225	11565		12503	13090
109229	11569		12504	13113
109232	11604		12506	13115
109242	11622		12507	13116
109264	11630		12508	13120
109270	11636		12511	13131
109272	11637		12512	13134
109624	11640		12514	13136
109637	11652		12515	13171
109674	11670		12516	13180
109676	116746		12517	13196
109889	116849		12519	13207
110033	11685		12523	13371
110052	11686		12524	13388
110074	116871		12525	13400
110084	116872		12526	13405
110135	11690		12534	13417
110257	116914		12539	13418
110310	116939		12552	13419
110385	116972		12557	13480
110460	117147		12562	13497
110606	117160		12569	13511
110695	117167		12578	13518
110749	11717		12579	13548
110751	117229		12615	13645
110809	11727		12623	13649
110821	11730		12628	13653
110891	11732		12654	13654
111175	11736		12655	13655
111368	11740		12667	13656
111975	11744		12709	13682
112415	11746		12721	13714
11302	11749		12740	13730
11350	11750		12757	13803
11432	11752		12759	13807
114332	11761		12763	13831
11435	11764		12764	13849
11441	11766		12765	13996
114570	11770		12766	13998
11461	11773		12767	140481
11464	11796		12768	140483
114644	11812		12772	14056
114670	11816		12774	140577
114679	11820		12775	14062
11468	11828		12776	14063
11472	11835		12799	140721
11474	11838		12802	140810
11475	11839		12804	14102
11481	11845		12818	14107
11488	11847		12819	14166
114886	11848		12822	14168
11492	11852		12825	14173
11496	11854		12831	14184
11541	11861		12832	14199
11544	11865		12833	14205
11545	11867		12834	14219
11552	11876		12835	14245
11564	11883		12842	14265
11568	11886		12843	142682
11576	11891		12858	14270
11600	11898		12859	14281
11607	11907		12861	14283
11608	11908		12862	14284
11625	11910		12864	142980
11629	11911		12866	14302
11639	11928		12876	14349
11641	11933		12896	14365
11656	11938		12903	14367
11657	11964		12904	14370
11668	11966		12925	14404
116701	11972		12933	14456
11677	11973		12934	14462
116810	11974		12958	14465
116811	11975		12978	14536
116940	11981		12982	14573
11698	11982		12983	14579
11699	11987		12984	14594
117148	11992		12985	14634
117149	12010		12986	14660
117158	12014		12988	14675
11735	12018		13001	14677
11737	12023		13003	14681
11739	12032		13008	14682
11757	12033		13011	14708
117589	12042		13014	14714
117606	12051		13024	14723
11784	12054		13025	14745
11785	121021		13030	14748
11790	12142		13033	14756
11792	12153		13034	14809
11799	12156		13036	14815
11801	12168		13038	14825
11803	12224		13039	14858
11806	12227		13040	14915
11807	12228		13041	14924
11810	12257		13051	15013
11815	12263		13057	15015
11818	12306		13058	15016
11819	12331		13070	15018
11826	12333		13079	15024
118449	12339		13123	15116
118452	12343		13132	15200
118454	12353		13143	15203
11846	12359		13162	15204
11853	12361		13167	15205
11856	12362		13179	15247
11858	12363		13190	15257
11864	12365		13200	15258
11870	12380		13214	15273
11875	12389		13244	15370
11878	12390		13345	15382
11899	12394		13346	15399
11906	12409		13358	15400
11909	12411		13395	15402
11931	12421		13421	15403
11936	12424		13448	15404
11989	12443		13449	15405
11994	12455		13494	15410
12009	12460		13505	15413
12021	12475		13506	15414
12035	12478		13527	15416
12038	12492		13537	15417
12055	12496		13595	15426
12069	12499		13602	15473
12070	12505		13609	15500
12075	12507		13610	15502
12095	12517		13611	15567
12097	12521		13617	15893
12111	12527		13619	15894
12116	12531		13667	15903
12122	12550		13685	15904
12123	12554		13710	15936
12140	12575		13713	15945
12144	12579		13717	15982
12161	12580		13732	16007
12162	12581		13733	16009
12164	12606		13800	16157
12167	12608		13804	16162
12183	12609		13805	16177
12190	12616		13806	16178
12212	12633		13830	16193
12223	12661		13844	16194
12234	12683		13860	16195
12235	12686		13877	16196
12236	12696		13885	16206
12258	12700		14004	16322
12259	12702		14007	16328
12262	12716		14017	16362
12266	12722		14026	16364
12268	12727		140486	16367
12286	12737		14049	16398
12289	12751		140494	16403
12291	12753		140497	16439
12292	12759		140559	16443
12293	12769		14058	16450
12310	12773		140580	16476
12326	12795		14064	16477
12336	12804		14066	16478
12338	12805		140709	16516
12349	12808		140792	16517
12366	12821		140795	16518
12368	12829		14082	16532
12373	12836		14086	16553
12386	12862		14103	16554
12387	12874		14114	16564
12393	12892		14115	16574
12395	12894		14118	16576
12398	12896		14119	16581
12401	12904		14127	16598
12406	12925		14129	16599
12412	12928		14130	16600
12416	12931		14131	16601
12417	12946		14133	16625
12419	12953		14159	16656
12442	12958		14187	16665
12445	12959		14190	16670
12447	12971		14191	16681
12449	13000		14200	16709
12455	13007		14201	16772
12479	13010		14226	16776
12480	13026		14230	16779
12484	13030		14239	16798
12490	13032		14246	16835
12497	13033		14247	16880
12530	13036		14255	16911
12544	13043		14275	16974
12549	13052		14289	16979
12552	13074		14293	16980
12555	13088		14314	16997
12556	13090		14345	17025
12558	13094		14347	170439
12560	13097		14360	170442
12561	13107		14373	170458
12562	13108		14381	170707
12563	13110		14385	170720
12567	13112		14389	170721
12577	13113		14421	170737
12583	13120		14433	170740
12587	13136		14459	170753
12589	13137		14525	170772
12615	13138		14528	170791
12627	13139		14537	170822
12628	13143		14548	170826
12632	13167		14562	170829
12642	13168		14570	170936
12660	13177		14584	170942
12705	13190		14598	171167
12709	13197		14609	171211
12723	13205		14618	17129
12739	13214		14619	17133
12740	13216		14621	17134
12741	13237		14623	17135
12748	13244		14630	171463
12764	13347		14633	17165
12794	13353		14635	17207
12797	13360		14658	17210
12799	13367		14667	17221
12801	13370		14696	17245
12814	13371		14697	17246
12818	13388		14702	17248
12822	13418		14705	17268
12823	13421		14710	17281
12824	13423		14719	17289
12825	13430		14726	17292
12826	13482		14727	17293
12827	13505		14728	17295
12831	13507		14739	17300
12832	13510		14744	17306
12834	13512		14747	17342
12835	13518		14751	17345
12839	13542		14766	17349
12840	13595		14775	17354
12842	13601		14776	17355
12843	13614		14778	17356
12854	13615		14793	17475
12865	13631		14797	17537
12873	13636		14803	17686
12876	13638		14824	17691
12890	13641		14829	17711
12891	13653		14840	17717
12895	13654		14860	17719
12903	13655		14867	17721
12927	13656		14869	17722
12933	13661		14870	17763
12934	13684		14873	17772
12950	13685		14917	17847
12960	13709		14938	17863
12982	13714		14939	17864
13003	13730		14940	17869
13004	13731		14945	17882
13008	13800		14950	17926
13017	13819		14955	17929
13024	13830		14957	17931
13038	13835		14960	17957
13039	13836		14961	17965
13046	13838		14962	17977
13047	13848		14969	17996
13048	13849		14977	18015
13051	13858		14998	18027
13057	13870		14999	18028
13067	13924		15000	18029
13078	14020		15001	18032
13082	14027		15002	18035
13123	14038		15109	18045
13131	140483		15112	18053
13132	140494		15114	18080
13134	140500		15117	18087
13162	140559		15118	18124
13170	14063		15122	18128
13175	14066		15162	18130
13179	14073		15163	18139
13193	140743		15186	18143
13195	140780		15211	18162
13196	14081		15212	18164
13202	14085		15216	18166
13219	14102		15218	18193
13221	14121		15234	18205
13222	14154		15242	18212
13223	14158		15254	18218
13226	14160		15270	18227
13237	14181		15277	18389
13340	14184		15284	18414
13345	14187		15288	18430
13380	14198		15356	18441
13384	14200		15368	18481
13385	14205		15369	18491
13386	14218		15374	18514
13390	14236		15439	18536
13392	14246		15442	18541
13394	14248		15465	18549
13395	14256		15466	18551
13401	14263		15483	18553
13417	142681		15490	18575
13426	142688		15504	18578
13429	14269		15528	18626
13435	14281		15551	18627
13445	14282		15566	18628
13447	14283		15587	18640
13449	14284		15896	18645
13491	14296		15900	18669
13496	14312		15902	18679
13497	14313		15939	18704
13506	14343		15950	18705
13518	14344		15951	18708
13543	14367		15953	18710
13557	14381		15958	18711
13591	14385		15959	18763
13592	14421		15978	18764
13593	14423		15985	18766
13599	14425		16008	18767
13602	14429		16011	18768
13605	14431		16012	18781
13607	14447		16019	18788
13608	14451		16149	18798
13609	14456		16154	18810
13610	14457		16155	18823
13612	14459		16161	18845
13617	14462		16173	18858
13619	14465		16174	18949
13637	14466		16176	18968
13640	14470		16184	18986
13643	14528		16185	18988
13682	14531		16188	19009
13711	14538		16197	19013
13712	14544		16199	19014
13717	14566		16205	19017
13723	14571		16323	19090
13732	14573		16324	19108
13796	14579		16331	19116
13797	14581		16365	19134
13803	14590		16373	191578
13805	14594		16399	19206
13806	14605		16401	192119
13808	14618		16402	19214
13823	14620		16404	192157
13824	14621		16407	192166
13837	14622		16408	19219
13839	14628		16409	192195
13841	14629		16411	192196
13842	14632		16414	192285
13845	14651		16416	192287
13860	14660		16418	19231
13864	14661		16419	19242
13865	14664		16420	19243
13990	14674		16421	19249
13992	14675		16428	19250
14000	14676		16431	19252
14007	14677		16438	19258
14009	14679		16447	19270
14026	14701		16480	19274
14030	14705		16498	19280
140474	14711		16510	19290
14048	14714		16525	19300
140482	14724		16529	193022
140484	14758		16534	193043
140486	14763		16536	19317
140488	14766		16542	19360
14051	14768		16559	19363
140546	14772		16560	193736
14056	14775		16590	19377
14062	14782		16592	19386
140703	14790		16612	194126
140709	14792		16627	19416
14077	14794		16633	19417
140781	14810		16635	19419
14083	14825		16641	194231
14086	14827		16643	194388
14087	14858		16664	194590
14089	14862		16666	194655
14105	14863		16667	195434
14114	14864		16668	195727
14115	14865		16669	19647
14118	14867		16678	19653
14119	14873		16679	19655
14127	14915		16687	19668
14163	14933		16688	19679
14164	14940		16691	19682
14179	14942		16763	19696
14180	14958		16777	19714
14199	14960		16782	19725
14221	14963		16785	19726
14226	14964		16792	19739
14228	14969		16797	19820
14229	14972		16800	19877
14230	14979		16818	19878
14231	14990		16819	19883
14234	14998		16828	19885
14235	15007		16852	20005
14238	15013		16858	20185
14240	15018		16859	20230
14247	15019		16890	20239
14252	15040		16898	20249
14254	15064		16909	20259
14264	15081		16922	20297
14268	15107		16948	20301
14275	15109		16949	20315
14276	15115		16950	20348
14302	15162		16963	20349
14314	15166		16970	20350
14345	15170		16985	20356
14356	15184		16988	20377
14357	15199		16992	20384
14366	15200		16993	20404
14371	15216		16994	20410
14373	15218		17001	20411
14375	15220		17022	20437
14407	15235		17059	20466
14412	15257		17064	20475
14432	15258		170643	20496
14433	15259		170677	20498
14453	15273		17068	20502
14463	15275		17069	20503
14469	15289		170706	20510
14537	15360		17071	20512
14559	15361		170711	20513
14560	15365		170733	20522
14561	15370		170736	20538
14583	15439		170741	20585
14584	15442		170743	20602
14586	15460		170744	20603
14587	15483		170750	20618
14588	15486		170752	20649
14593	15490		17076	20650
14613	15567		170768	20658
14615	15894		17079	20660
14619	15898		17082	20663
14623	15904		170835	20667
14635	15926		17084	20679
14658	15936		17085	20683
14673	15937		17086	20687
14681	15944		170935	20688
14683	15945		17095	20715
14687	15950		17096	207181
14696	15979		17105	20725
14697	15982		17110	207375
14702	16005		17118	20741
14704	16007		171207	20742
14709	16009		171282	207474
14725	16012		171283	207596
14726	16145		171285	207742
14734	16156		17150	20776
14739	16157		171504	207777
14745	16161		17153	207806
14778	16164		17159	207932
14783	16165		17174	208043
14786	16168		17179	20807
14787	16169		17218	208104
14788	16172		17224	208111
14789	16173		17225	208146
14802	16176		17231	208177
14805	16178		17240	208266
14807	16180		17256	208285
14809	16181		17260	208292
14841	16186		17304	208431
14852	16193		17305	208439
14853	16194		17312	208440
14860	16195		17313	20845
14869	16204		17319	208606
14870	16324		17357	208618
14871	16328		17381	208650
14872	16330		17384	208715
14886	16362		17385	20874
14924	16363		17386	208748
14936	16364		17392	20890
14939	16403		17395	208908
14950	16411		17444	208968
15122	16412		17448	209012
15126	16413		17451	209039
15129	16418		17470	209212
15130	16420		17472	209239
15132	16423		17474	209361
15135	16432		17476	209378
15168	16439		17533	209456
15185	16440		17698	209588
15193	16447		17713	209630
15208	16456		17768	209683
15211	16476		17775	209692
15212	16477		17855	209707
15213	16478		17857	20971
15227	16480		17865	20972
15228	16494		17898	20979
15245	16499		17904	20981
15248	16504		17912	210126
15254	16515		17916	210503
15270	16516		17919	210530
15331	16517		17921	210789
15354	16526		17948	210808
15361	16530		17951	210853
15364	16562		17952	210973
15369	16597		17967	210982
15371	16598		17969	211329
15374	16599		17970	211378
15375	16600		17972	211389
15376	16601		17988	211484
15381	16625		17991	211586
15382	16658		17992	211660
15394	16660		18002	211770
15395	16661		18019	211914
15397	16663		18022	212153
15400	16664		18025	212190
15402	16665		18049	212285
15403	16666		18073	212391
15416	16667		18074	212483
15423	16670		18081	212514
15424	16671		18102	212632
15426	16672		18104	212670
15427	16673		18106	213006
15430	16675		18113	213054
15434	16678		18132	213056
15436	16679		18150	213081
15438	16681		18158	213109
15444	16687		18163	213389
15451	16688		18173	21339
15464	16693		18186	213393
15468	16694		18187	213556
15478	16700		18197	213582
15500	16703		18208	21366
15502	16704		18214	213742
15505	16705		18301	213988
15510	16728		18383	213993
15516	16763		18391	21401
15519	16764		18413	21411
15525	16768		18426	214133
15528	16769		18452	214150
15529	16774		18453	214162
15569	16780		18477	21419
15572	16782		18483	214292
15891	16783		18511	214459
15896	16784		18542	214627
15902	16801		18557	214642
15939	16835		18566	214685
15957	16854		18574	214742
15958	16855		18577	214779
15975	16857		18587	214791
15985	16858		18595	214804
16000	16859		18596	214812
16004	16870		18600	214855
16008	16871		18601	214899
16011	16880		18602	214951
16201	16891		18612	215085
16211	16905		18613	215303
16319	16912		18619	215351
16322	16913		18624	215384
16328	16939		18636	215418
16348	16952		18641	215476
16370	16956		18643	215493
16371	16969		18646	215512
16372	16971		18648	215693
16392	16979		18654	215789
16401	16981		18655	215999
16403	16992		18671	216049
16404	16995		18673	216152
16416	17025		18707	216177
16419	170439		18726	216238
16426	170442		18733	216274
16431	170460		18740	216345
16438	17060		18746	216505
16443	170651		18751	216565
16449	17067		18760	216616
16469	17068		18761	216643
16485	170716		18782	216742
16494	170731		18787	21676
16497	170745		18792	216831
16500	170755		18793	216848
16502	170758		18796	21685
16508	170770		18799	216850
16512	170772		18805	216856
16525	170787		18807	216867
16531	170833		18816	216965
16532	17087		18817	217082
16542	170935		18826	217166
16545	17101		18830	217194
16551	171095		18933	217265
16560	17112		18950	217333
16565	171168		18984	217351
16568	171211		18985	217366
16572	171235		18987	217378
16574	17132		19011	217517
16576	17133		19015	21752
16579	171388		19025	217558
16582	17151		19035	217648
16590	171530		19038	217653
16594	17173		19039	217705
16644	17178		19045	21778
16647	17191		19073	217843
16648	17199		19085	217864
16651	17210		19092	217935
16668	17250		19124	217944
16669	17252		19141	217946
16691	17258		19142	21807
16765	17261		19144	21814
16772	17293		19166	218203
16773	17295		19170	218232
16775	17300		19172	21825
16776	17308		19173	21826
16777	17329		19175	21827
16795	17342		19177	218311
16800	17347		19181	218314
16803	17355		19182	218333
16816	17364		19184	21841
16818	17392		19200	218441
16826	17434		19201	218461
16832	17436		19204	218476
16840	17524		192120	21848
16842	17690		192156	218503
16852	17698		19216	218518
16881	17706		19218	218543
16885	17710		192187	21859
16889	17714		192198	218624
16906	17721		192199	218850
16909	17748		192200	21886
16922	17750		19227	218865
16924	17752		19228	21888
16948	17756		19230	219094
16949	17758		19240	219103
16977	17760		19245	219105
16978	17772		19253	219150
16980	17775		19260	219189
16994	17833		19263	219249
17022	17847		19264	21929
170441	17855		19265	21934
17063	17857		192657	21936
17064	17869		19277	21961
170643	17872		19301	21969
170707	17873		193217	21981
170729	17874		193385	22026
170732	17913		19354	22031
170738	17918		193740	22033
170740	17920		19384	22042
17075	17931		19395	22057
170762	17936		195046	22061
170763	17965		19659	22063
170768	17977		19660	22066
170791	17988		19662	22129
170799	18007		19663	22130
170812	18018		19703	22138
17083	18019		19713	22163
17084	18021		19716	22190
170936	18023		19720	22196
17095	18024		19769	22221
171167	18025		19782	22222
171170	18027		19981	22288
17118	18029		19982	22289
17123	18032		20018	22317
17127	18033		20128	22318
17130	18035		20129	223227
171463	18036		20135	223435
17150	18080		20170	22344
171508	18081		20195	223649
171531	18127		20198	223752
171543	18145		20200	223770
171580	18158		20201	223827
17171	18160		20202	22385
17175	18166		20204	22390
17179	18195		20210	223922
17192	18218		20226	223989
17193	18227		20248	224014
17196	18242		20257	224111
17215	18260		20266	22412
17217	18292		20276	224139
17220	18293		20277	22415
17229	18301		20287	22416
17240	18343		20288	22420
17242	18383		20290	22421
17263	18391		20292	22427
17268	18400		20295	224273
17279	18405		20299	224585
17283	18406		20302	224598
17286	18414		20303	224661
17294	18415		20304	224694
17304	18426		20305	224814
17305	18429		20307	224826
17309	18438		20308	224829
17312	18439		20309	224836
17313	18441		20310	224902
17357	18481		20317	225028
17380	18484		20335	225030
17385	18521		20343	225115
17390	18554		20345	225182
17395	18570		20354	225187
17427	18571		20355	225288
17454	18578		20359	225289
17532	18584		20361	225358
17533	18591		20364	225743
17536	18602		20371	225870
17537	18605		20375	225888
17688	18607		20400	22589
17701	18624		20409	22591
17702	18626		20422	22592
17755	18627		20440	226025
17762	18633		20442	226026
17763	18634		20443	226040
17765	18669		20448	226041
17858	18670		20449	226118
17865	18693		20452	226151
17876	18705		20454	226255
17883	18712		20459	226304
17885	18718		20491	226412
17888	18720		20501	226418
17897	18730		20527	22643
17898	18738		20531	22644
17901	18753		20537	226518
17912	18761		20539	226525
17921	18772		20555	226551
17922	18777		20556	226562
17927	18782		20558	22670
17928	18783		20562	226744
17929	18787		20568	226747
17937	18788		20612	226751
17954	18792		20613	226778
17969	18797		20617	22678
17970	18799		20621	22682
17974	18805		20643	226844
17984	18806		20648	22688
17999	18807		20652	22689
18003	18810		20657	22698
18008	18822		20661	227091
18011	18824		20666	227094
18013	18938		20668	227195
18039	18950		20670	22720
18040	18970		20684	227333
18044	18988		20692	227449
18049	18991		20708	227525
18053	19009		20710	227613
18073	19011		20720	22764
18074	19013		20732	227644
18082	19014		20737	227731
18089	19015		20750	22779
18099	19016		20753	22781
18102	19024		20754	227867
18109	19025		20756	227933
18111	19027		20758	227937
18115	19041		20759	228071
18120	19042		20760	228357
18126	19043		20761	228366
18132	19055		20762	228421
18140	19058		20763	228550
18148	19062		20764	228677
18155	19065		20765	228829
18162	19116		20768	228839
18163	19118		20773	228960
18189	19122		20775	228980
18197	19125		20778	229055
18207	19144		207792	229227
18208	19156		207818	229277
18209	19157		207839	229279
18214	19159		208092	229445
18216	19164		20810	229574
18230	19206		20811	229584
18263	19210		20813	229595
18295	19211		208154	229672
18302	192113		208171	229675
18354	19212		20832	229699
18389	19215		20840	229700
18417	19219		20849	229780
18424	192196		20856	229933
18442	192197		20861	230162
18451	192198		20862	230259
18457	192200		208624	230316
18483	19221		20863	230500
18488	192212		208659	230582
18503	19224		208665	230594
18508	19225		208677	230622
18511	19227		20868	230623
18514	19229		20878	230661
18515	19230		208936	230676
18516	19241		20897	230700
18526	19246		209027	230738
18530	19252		209086	230775
18536	19261		209232	230793
18542	19264		209294	230810
18549	192652		209387	230815
18552	192656		209488	230837
18553	192657		20969	230848
18557	19266		20970	230872
18574	19267		20973	230883
18576	19283		210029	230895
18577	19285		210293	231003
18583	192897		210741	231014
18585	19290		210757	231051
18590	19291		210992	231070
18595	192986		211151	231128
18596	19299		211228	231148
18606	19309		211401	231214
18610	19317		211550	231279
18612	19324		211666	231326
18617	19325		212032	231386
18636	19332		212070	231474
18639	19334		212167	231570
18645	19339		212307	231724
18647	19340		212555	231801
18648	19349		212898	231832
18654	19353		212937	231861
18655	193740		213068	231863
18667	19411		213171	231866
18676	19415		21335	231946
18689	19419		213391	231991
18707	194225		213409	232232
18733	194231		213417	232339
18740	194388		213438	232441
18741	194604		21345	232560
18746	194655		21346	232664
18749	194744		21351	232785
18751	194974		213539	232798
18764	195018		213696	232875
18769	195046		21376	233057
18798	195576		213773	233147
18816	195733		213783	233168
18817	19646		21391	233210
18823	19652		213948	233276
18830	19660		213989	233532
18846	19697		21417	233545
18858	19698		21426	233733
18861	19725		214359	233781
18933	19729		21452	233833
18949	19730		214854	233905
18952	19733		214922	234094
18971	19734		214968	234135
18972	19752		215113	234353
18973	19766		215114	234356
18976	19782		215210	234373
18983	19847		215243	234515
19044	19848		215257	234677
19049	19858		215280	234725
19076	19876		215615	234912
19085	19882		215653	235047
19091	19883		215690	235132
19092	19885		215900	235184
19094	20018		216011	235283
19099	20084		216150	235320
19123	20111		216169	235323
19126	20129		216188	235344
19130	20130		216197	235380
19141	20167		216225	235439
19183	20168		21636	235461
19192	20170		21639	235469
19202	20181		21640	235493
19207	20193		216439	235505
19210	20194		216445	235527
192119	20195		216456	235533
192120	20196		21672	235542
19218	20197		216725	235604
192188	20198		21673	235610
192196	20200		216795	235611
192199	20201		216799	235626
192216	20209		216858	235633
19223	20226		216859	235682
19228	20229		216864	236266
192289	20248		216869	236511
19240	20249		216991	236604
19242	20259		217057	236790
19263	20266		217122	236904
192651	20276		217140	236915
19266	20277		217151	237052
19272	20280		217154	237073
19273	20284		217216	237175
19277	20289		217217	237222
19288	20290		217219	237310
19294	20301		217262	237313
19296	20320		217303	237339
192976	20345		217304	237360
19335	20347		217305	237412
19337	20348		217306	237422
193385	20352		217310	237711
193452	20356		217340	237758
19347	20362		217410	237759
19348	20363		217593	237769
19354	20389		217715	237775
19355	20393		217826	237860
19361	20409		217830	237877
19362	20423		217835	237928
19366	20430		217837	237940
19367	20431		21788	237943
19369	20437		21789	237979
19370	20439		21802	237988
193736	20444		21809	238037
19377	20446		21816	238247
19378	20459		218165	238317
19384	20479		21817	238386
19395	20496		21818	238393
194219	20530		218194	238395
194309	20531		21824	23844
194590	20537		21828	23849
194856	20538		218454	23856
194908	20539		21846	23857
194952	20544		218506	238673
195046	20568		21857	23872
195208	20597		218756	239096
195209	20602		21881	239102
195531	20618		21885	239122
195727	20623		218885	239250
19647	20656		21892	23945
19653	20664		218952	239510
19656	20670		21897	239528
19657	20680		21898	23954
19659	20698		21899	239554
19662	20715		219131	239618
19663	20719		219140	23964
19703	20724		219144	239647
19707	20725		21923	239719
19708	20740		21926	239789
19712	20742		21928	239833
19716	20743		21930	239839
19718	20747		21938	24000
19720	20753		21939	240028
19724	20754		21942	240034
19727	20758		21944	240038
19731	20761		21946	240055
19773	20762		21947	240064
19821	20773		21949	240087
19826	20776		21952	240174
19881	207818		21953	240255
19891	207839		21956	240283
19893	207920		21991	240396
19934	20811		22004	240427
20019	208117		22018	240476
20088	20817		22029	240505
20112	20832		22038	24061
20133	20848		22041	240613
20135	20850		22044	24063
20174	20851		22122	240641
20190	20852		22152	240667
20204	20861		22160	24074
20218	20862		22165	240752
20250	20863		22166	240816
20257	208650		22178	240817
20262	208659		22186	24086
20286	20866		22192	240869
20296	208715		22262	240873
20303	20874		22271	240888
20306	208777		22272	241062
20315	208795		22320	241066
20317	208846		22324	241197
20319	208884		223254	241226
20346	208922		223267	24127
20349	20893		223272	241311
20357	208994		22329	241327
20358	209018		22341	241447
20360	20909		223433	241520
20364	20912		22346	241576
20370	20918		22351	241624
20383	209200		22352	241638
20392	209212		22359	241694
20394	209224		22361	241915
20404	209232		223626	241944
20408	209239		223672	242022
20419	209294		22368	242274
20420	209378		223696	242377
20440	209462		223722	242409
20441	209588		223723	242466
20442	20969		22376	242474
20448	20971		223780	242509
20450	20973		22379	242553
20452	20975		223864	242584
20454	210009		22388	242585
20465	210029		223915	242627
20471	210376		223917	242700
20472	210530		223920	242702
20474	210582		22402	242860
20475	210789		224023	243083
20493	210808		224024	243219
20499	210982		224045	243272
20502	211286		224079	243300
20513	211401		224090	243308
20527	211577		224093	243362
20528	211666		224109	243373
20533	211770		22433	243382
20536	211896		22436	243385
20563	211924		224840	243510
20603	211948		224860	243548
20617	212111		224904	243755
20620	212285		225471	243833
20621	212307		225655	243842
20641	212398		225825	243864
20643	212439		225845	243923
20646	212503		225884	243979
20660	212531		225908	244209
20665	212632		226351	244349
20666	212670		22637	244579
20667	212706		226419	244631
20672	212733		226422	244650
20677	212892		226527	244654
20688	212943		226594	244672
20700	212986		226652	244721
20702	212998		226691	244882
20703	212999		226971	244891
20704	213006		22715	244895
20708	213019		227288	245000
20713	213121		227326	245269
207181	213208		227358	245527
20720	213233		227545	245595
207212	213326		227671	245622
20729	213389		227683	245827
20744	21346		22778	245867
207565	213522		22780	245902
207592	21353		227929	246102
207607	21355		228033	246103
207686	21356		228368	246104
207728	21366		228432	246154
207742	213956		228543	246179
20778	21401		228576	246198
207785	214048		228592	246277
207958	214112		228608	246788
208076	214133		228715	252837
208111	21420		228775	252973
208146	214230		228852	257632
208194	214239		229323	258783
208213	21425		229499	26358
20826	21429		229600	263803
208439	214290		229694	26390
20847	214345		230027	26401
20855	214359		230075	26404
208618	214424		230099	26405
208628	214505		230126	26410
208647	214523		230145	26412
208748	214531		230157	26447
20878	214601		230279	26556
208820	21463		230576	26563
208836	214742		230612	26568
208908	214763		230678	266815
208936	214855		230718	268281
208968	214944		230752	268301
20897	215001		230779	268319
209027	215015		230787	268448
209032	215257		230822	268451
20907	215274		230863	268469
20910	215384		231125	268480
20913	215418		231147	268512
209195	215449		231293	268515
209268	215456		231470	268670
20927	215615		231507	268747
209318	215632		231510	268783
209334	215705		231532	26885
20937	215751		231602	268882
209448	215819		231633	268903
209550	216049		231655	268934
209645	216131		231672	268936
209683	216136		231699	26896
209692	216161		231805	269016
20970	216169		231821	269060
209737	216188		231834	269120
209773	216198		231842	26913
209837	216225		231872	269180
209966	216238		231889	269198
210004	216445		231931	26920
210035	216516		231997	269254
210094	216549		232035	269344
210162	216551		232077	269397
210297	216558		232371	269401
210417	216616		232409	269424
210573	216724		232413	269615
210622	216810		232431	269643
210673	21682		232670	269693
210719	21685		232910	269695
210992	216858		232925	269700
211064	216859		232941	269702
211255	216867		232969	269713
211323	216892		232975	269774
211378	217030		232984	269955
211480	217066		233038	270035
211652	217069		233046	27015
211712	217082		233079	270162
211945	217122		233099	270163
211961	217124		233189	270192
212032	217149		233274	27028
212153	217151		233529	27049
212225	217166		233549	27059
212276	217169		233744	270627
212326	217198		234155	27103
212377	217219		234388	271047
212390	217333		234582	271305
212427	217344		234593	271377
212514	217353		234673	271564
212539	217364		234695	27223
212898	217371		234734	272322
212974	217379		234779	272347
213011	217430		234857	272396
213119	21745		235044	272636
213211	217463		235135	27274
21333	217648		235180	27375
21334	217664		235330	27416
21335	21767		235431	27660
213402	217779		235587	277010
213436	217830		236312	27762
21345	217864		236451	277773
21349	217944		236573	278279
213539	21803		236899	27981
21357	21807		236920	27999
213575	21809		237091	28019
21375	21810		237256	280645
21384	218121		237459	28135
21386	21813		237558	29806
21388	21818		23792	29807
21390	218203		23794	29808
21400	218215		23797	29819
21408	21825		238076	29820
21413	21827		238130	29871
214137	21833		238161	29877
21415	21834		23825	30046
21416	21838		238266	30049
21417	21844		23828	30785
21419	218442		23833	30794
21422	218460		23834	30805
21429	21847		238377	30945
214384	21859		23845	30957
214444	218630		23876	319236
214469	218639		23880	319263
214547	218699		238803	319387
214579	218734		238875	319482
214663	218865		23890	319508
214779	21888		23893	319518
214791	218914		23897	319535
214895	219024		238988	319537
214901	219033		239029	319554
214931	219132		23912	319565
214968	219135		23917	319582
215008	219148		23921	319613
215031	21923		23928	319618
215085	219257		239463	319634
215095	21926		239552	319635
215114	21929		23956	319651
215193	21936		23959	319653
215280	21937		23960	319660
215303	21953		23962	319670
215351	21968		23969	319675
215387	21985		23972	319710
215494	22004		239743	319713
215512	22030		239759	319719
215627	22033		23991	319758
215653	22040		23993	319817
215690	22042		23997	319830
215693	22057		23999	319876
215708	22062		240025	319885
215723	22117		240047	319909
215789	22134		240095	319934
215900	22135		240168	319955
216019	22145		24050	319974
216134	22146		240633	319982
216148	22151		240725	320051
216150	22156		24088	320064
216152	22163		240913	320127
216156	22169		24102	320150
216166	22178		241113	320162
216177	22228		241303	320172
216233	22229		241452	320184
216363	22282		241556	320191
21641	22319		241633	320226
216441	223227		242100	320234
21645	22323		242109	320271
216459	22324		242125	320292
216543	223255		242285	320299
216560	22330		242286	320352
216618	22337		242594	320360
216643	22343		242642	320365
21672	223473		242669	320398
216725	22350		242894	320453
216739	22359		243084	320506
21676	223646		243277	320508
216766	223648		243374	320528
21677	223649		243537	320538
216795	223650		243547	320560
216829	223665		243958	320614
216831	223672		244152	320615
216846	223697		244183	320633
216848	22371		244233	320661
216856	223739		244234	320683
216860	223753		244332	320692
216864	223754		244416	320712
21687	223775		244550	320713
216873	223915		244723	320717
21689	223917		244810	320719
216964	223918		244859	320720
216991	223922		244954	320790
217026	223978		245049	320799
217031	224079		245128	320816
217069	22409		245195	320817
217071	224093		245615	320871
217125	22417		245828	320878
217138	224250		245877	320893
217140	224318		246049	320933
217216	22436		246177	320940
217262	22437		246228	320977
217335	224624		246256	320982
217340	224650		246278	321000
217410	224703		246316	321003
21749	224807		246707	321006
21750	224829		246727	321007
21752	224833		246728	321008
21753	224912		246730	321018
21754	225049		246746	326622
217558	225187		252838	327987
217578	225256		259277	328110
217653	225280		260299	328232
217692	225288		260315	328329
217708	225443		26357	328505
21778	225651		263764	328572
21780	225791		26382	328779
21788	225870		26386	328949
217893	22591		26394	328977
217935	226090		26395	329002
217995	22612		26417	329003
218038	226122		26426	329165
21804	226250		26427	329251
218100	226251		26432	329252
21812	22626		26438	329260
21817	22631		26442	329307
218194	226418		26444	329427
21823	226421		26445	329584
218275	226525		26446	329679
21828	226548		26558	329795
218294	226641		26561	329877
21832	226652		26564	329908
218333	22673		26569	329934
21841	22682		26570	329954
21843	226844		266614	330010
218454	226849		266632	330230
21849	226970		266781	330319
21853	226971		267019	330361
218543	227095		268465	330409
21857	22722		268567	330450
21858	22724		26879	330788
218756	227331		26888	330814
21877	227446		268885	330836
218772	227449		26893	330914
218952	227526		26897	331401
21908	227541		268973	331493
219103	227612		26903	331547
219114	227615		26904	332175
219149	227618		26912	333639
21917	227620		269152	333789
219228	227622		269233	338346
21924	227638		269346	338349
21928	227731		269378	338351
21933	227737		26941	338362
21952	227746		269633	338367
21955	227753		26968	338375
21961	22782		269717	338523
21969	227867		269799	353169
21975	228136		269941	353170
21987	228140		27007	353187
22003	228151		270109	353499
22017	228356		270152	360216
22025	228357		270160	368202
22031	228413		270198	378435
22034	228536		27052	378466
22036	228550		27053	380614
22041	228576		270672	380629
22066	228608		270685	380664
22129	228677		270757	380718
22138	228765		271127	380753
22139	228775		271221	380755
22141	228859		27207	380850
22142	229055		27226	380916
22143	229211		27261	380928
22153	229227		27280	381022
22154	229228		27355	381062
22157	229333		27361	381066
22158	229488		27371	381067
22160	229562		27376	381148
22171	229574		27384	381217
22172	229658		27387	381223
22183	229665		27395	381260
22193	229672		27397	381290
22196	229722		27405	381305
22223	229877		27407	381347
22224	229933		27426	381352
22245	230085		276770	381410
22247	230088		276829	381438
22248	230257		276846	381580
22249	230316		276891	381598
22253	230379		276950	381626
22256	230459		277353	381644
22268	230576		277360	381668
22269	230584		27756	381678
22317	230603		277743	381990
22321	230612		277973	382014
223254	230613		279572	382018
22329	230639		280411	382019
22339	230648		28080	382034
22341	230661		28105	382066
223435	230678		28106	382090
22344	230726		28114	382117
22348	230734		28126	382118
22351	230775		28169	382252
22352	230789		286940	382253
22355	230806		29805	382793
22360	230815		29811	382985
223601	230828		29817	383103
223666	230857		29858	384309
22370	230890		29859	384763
223726	231002		30055	384997
223732	231147		30057	385674
22375	231207		30059	386454
22377	231214		30925	387314
223773	231293		30926	396184
22379	231464		30927	402732
22385	231474		30938	402737
223864	231510		30943	403178
223921	231532		30948	404238
22393	231699		30955	404545
224019	231713		30963	407821
22402	231830		317757	407823
224023	231832		319148	408022
224024	232089		319155	408062
224090	232146		319156	408068
22410	232157		319158	414066
224109	232201		319166	414069
22412	232223		319172	414085
224129	232341		319178	414095
22418	232533		319197	414098
22419	232855		319207	414111
22420	232941		319430	414872
22421	232943		319446	432442
224224	232944		319503	432467
22431	232947		319765	432486
224440	232970		319772	432628
224530	232984		319875	432731
224613	233011		319953	432839
224656	233016		319997	432988
224671	233038		320007	433022
224694	233107		320021	433586
224697	233315		320024	433752
224794	233335		320040	433926
224860	233529		320078	433931
224902	233575		320091	433938
225027	233806		320139	434008
225115	233895		320148	434179
225207	234135		320207	434341
225283	234353		320311	435626
225341	234356		320332	436230
225362	234366		320407	442799
225372	234515		320454	442800
225523	234577		320484	442825
225583	234593		320495	449000
225608	234663		320664	450219
225631	234671		320678	494124
225655	234673		320679	497097
225724	234677		320701	50493
225895	234683		320705	50523
225913	234757		320709	50706
22594	234779		320795	50754
225995	234797		320832	50759
225997	234852		320997	50766
226025	235135		321019	50768
226041	235293		326618	50789
226049	235320		327766	50790
226098	235461		327957	50873
226123	235493		327978	50874
226151	235504		328092	50878
226153	235505		328795	50887
226154	235533		328830	50905
226162	235542		328833	50914
226180	235584		328845	50926
22627	235627		329244	51810
22630	235633		329278	51869
22634	236790		329384	51886
226409	236794		329416	51938
22642	236904		329421	52013
226432	237082		329502	52023
226442	237091		329828	52184
22646	237175		329831	52372
22652	237310		330122	52397
22654	237313		330173	52428
226594	237360		330216	52463
226654	237636		330406	52480
22666	237759		330460	52609
226777	237887		330812	52635
226778	23790		331026	52808
22680	237979		331474	52822
226841	23801		332579	52864
22685	23802		338365	52906
226856	23806		353156	53321
226861	238076		353172	53374
22689	238257		353346	53376
22693	23827		360198	53422
22697	238317		360213	53618
22700	23833		380705	53871
22701	238330		380732	53881
227059	238386		380863	53970
227099	238393		381091	54004
227102	23844		381199	54137
227120	238455		381232	54140
22715	23849		381308	54156
22717	23853		381319	54169
22718	23859		381484	54189
227333	23871		381633	54194
227358	23872		381651	54196
22751	239188		381680	54214
227525	23924		381693	54343
22754	239273		381845	54366
227545	23936		381924	54367
22755	23945		382045	54375
22758	239463		382062	54384
227644	239552		384009	54393
227656	239618		384059	54420
227674	23966		385658	54446
227682	239759		386655	544696
227683	239796		387565	544971
227695	23986		403202	545156
227696	23993		406223	545260
22771	23994		407243	545370
227715	24000		407785	545428
227721	24001		407790	545622
22773	240028		408196	545641
22774	240058		414077	545681
22775	24014		414125	545817
22776	24017		432987	545938
22779	240215		433016	54598
22781	240427		433091	54604
22793	24044		433182	54610
227960	240442		433424	54613
228005	24047		433470	546134
228071	240505		433638	54614
228355	24057		433809	54615
228410	24059		434215	546336
228491	240613		434223	54635
228564	240672		434325	54651
228598	240675		435684	546546
228788	24070		435927	54670
228790	240817		442801	54710
228829	240832		448850	547127
228839	240880		503550	547150
228858	240916		50492	547253
228869	24102		50498	55935
228966	241052		50529	55942
228998	241062		50530	55963
229279	241196		50709	55984
229363	241556		50723	56030
229487	241633		50762	56036
229503	241634		50772	56050
229521	241915		50778	56077
229534	242126		50781	56089
229541	242285		50908	56195
229593	242286		50909	56210
229599	242291		50916	56216
229600	242506		50917	56217
229644	242627		50928	56219
229706	242687		50930	56220
229776	242702		50931	56229
229801	242705		50934	56248
229841	242721		50935	56289
229905	242785		51791	56306
229949	242960		51795	56314
230073	243083		51799	56318
230098	243084		51801	56338
230101	243197		52004	56349
230126	243262		52055	56353
230145	243621		52276	56381
230157	243771		52331	56458
230162	243813		52377	56461
230163	243910		52469	56489
230233	243914		52513	56490
230235	244058		52530	56527
230259	244202		52570	56531
230279	244238		52585	56542
230376	244332		52639	56637
230484	244608		52662	56643
230577	244721		52666	56706
230594	244911		52793	56711
230721	244962		52829	56741
230767	245007		52855	56747
230824	245533		53313	56784
230861	245827		53314	56788
230872	245857		53381	56790
230908	245860		53414	56808
230917	245877		53603	56838
230959	246177		53607	56869
230972	246221		53627	56874
230996	246277		53857	57259
231014	246278		53867	57266
231093	246710		53868	57330
231103	246728		53895	57339
231123	246730		53972	57354
231125	252837		54123	57429
231238	252903		54124	57432
231327	252974		54130	57782
231380	257632		54153	57810
231440	258068		54159	57814
231470	258340		54167	57908
231507	258377		54204	57915
231602	258425		54215	58172
231633	258593		54218	58180
231670	258693		54371	58208
231672	258742		54381	58210
231717	258815		54390	58220
231801	258939		54427	58800
231834	259086		54445	58861
231858	259277		54483	59009
231915	259300		544963	59013
231931	260409		545030	59026
231997	26357		54519	59033
231999	26358		545192	59049
232187	26360		54563	59079
232227	26364		545812	59090
232313	26374		54637	59095
232334	26377		54672	59289
232337	26379		54683	60425
232370	263876		54709	60440
232430	26388		54712	60599
232440	26390		553127	619288
232566	26397		55925	619301
232679	26398		55932	619331
232680	26401		55944	619719
232748	26403		56040	621080
232785	26410		56047	621976
232813	26413		56068	622434
232821	26427		56069	622459
232854	26556		56078	622554
232878	26563		56088	622665
232966	26568		56149	622675
232969	26569		56175	623474
232972	266815		56193	624713
232975	268291		56198	625098
232976	268301		56212	626848
233040	268480		56222	627049
233066	268482		56264	627984
233067	268564		56282	628919
233071	268591		56292	629016
233115	268656		56295	629059
233230	268741		56299	629203
233332	268752		56312	630579
233490	268759		56320	630836
233529	268807		56336	635702
233545	268885		56358	63830
233549	26889		56378	639396
233651	268905		56386	63953
233744	26894		56390	64009
233812	268958		56429	640543
233826	268980		56434	64074
233833	269016		56438	64177
233875	26912		56451	64929
233876	26914		56454	64930
233887	26931		56455	65099
234023	269328		56464	654318
234130	269344		56473	654788
234267	269356		56486	654812
234358	26940		56488	654821
234373	269423		56495	654822
234395	26943		56520	65945
234396	269472		56532	66084
234413	269589		56613	66146
234463	269608		56615	66214
234582	269610		56619	66244
234700	269615		56620	66259
234725	269630		56636	66262
234814	269643		56644	66270
234839	26970		56696	66315
234854	269700		56700	66323
234865	26971		56708	66330
234889	269823		56738	66337
234911	269994		56743	66371
235041	270084		56744	66395
235047	270110		56773	66396
235048	270151		56792	665574
235050	270152		56857	66559
235106	270162		57248	66568
235130	270166		57320	66573
235180	270201		57344	66580
235184	270328		57349	666028
235283	27049		57423	666060
235431	27053		57440	666173
235472	27056		57441	66625
235559	27059		57740	66689
235604	270711		57757	66704
236069	27096		57765	66724
236266	271047		57778	66729
236576	271457		57781	66733
236733	271844		57784	667631
236749	27218		57875	66771
236899	27226		57911	66772
236920	272396		57914	66790
236930	27260		57916	66793
237052	272636		58175	668158
237253	272714		58185	668253
237353	27275		58194	668501
237411	27279		58200	66860
237422	27361		58203	66873
237433	27362		58205	66875
237459	27375		58207	66897
237615	27386		58217	66921
237754	27410		58218	66923
237758	27414		58222	66938
237775	27416		58223	66961
237823	27419		58240	66970
237877	27425		58242	66993
23792	27426		58248	67016
237940	277010		58250	67039
23796	277089		58802	67058
23797	277343		58810	67102
238037	278304		58859	67118
23805	279653		58865	67120
238130	28000		59005	67138
238161	28042		59031	67161
23829	280621		59042	67200
23834	28075		59083	67225
23850	28169		59093	67230
238693	28193		59308	67241
23876	28199		60322	67246
238799	282619		60361	67255
23882	29806		60363	67261
23885	29807		60406	67263
238871	29809		60455	67296
23892	29815		60504	67298
23893	29869		60527	67299
238988	30049		60613	67306
239017	30050		619289	67333
239027	30058		621603	67367
239037	30791		621968	67370
239114	30805		622976	67378
239133	30930		623121	67382
239157	30932		625360	67392
23921	30935		626834	67426
23925	30936		628004	67516
23934	30940		630146	67534
23939	30945		630994	67564
23948	317677		634731	67573
239530	319158		63913	67579
23954	319162		63954	67606
239546	319189		63986	67607
239570	319192		64008	67630
23958	319263		64011	67647
23959	319430		64085	67667
239606	319446		64095	67684
239647	319475		64099	67731
23965	319518		641361	67738
23967	319553		64138	67760
23969	319554		64143	67772
23970	319565		64214	67785
23972	319586		64380	67856
239731	319622		64424	67876
239739	319638		64435	67911
23984	319713		64540	67916
239845	319728		64656	67937
23992	319737		64658	67958
23999	319742		64659	67971
240023	319814		64660	67972
240034	319876		64661	68010
24004	319899		64817	68040
240041	319901		64931	68052
240064	319909		64934	68070
240087	319911		65086	68107
240121	319930		65112	68114
24018	319965		65221	68121
240185	319980		65256	68134
240261	319982		654824	68142
240322	320040		65972	68146
240334	320051		66043	68152
240479	320116		66047	68193
24050	320150		66048	68235
24056	320159		66049	68259
24063	320163		66054	68268
240641	320189		66058	68306
24067	320191		66060	68339
24071	320253		66066	68477
240725	320256		66077	68490
24083	320279		66091	68525
240869	320292		66109	68564
240913	320302		66120	68597
241226	320351		66121	68625
241230	320352		66125	68646
241289	320360		66126	68690
241303	320398		66144	68691
24132	320404		66148	68703
241324	320430		66152	68734
24136	320634		66154	68750
241490	320655		66155	68770
241576	320661		66164	68799
241688	320664		66167	68810
241732	320712		66168	68842
241846	320714		66171	68846
241944	320718		66177	68859
241950	320782		66180	68861
241989	320791		66181	68895
242050	320799		66184	68897
242109	320802		66198	68910
242409	320864		66205	68952
242443	320878		66212	68955
242466	320907		66218	69131
242481	320983		66222	69137
242521	320997		66236	69188
242553	321018		66242	69206
242570	327655		66245	69207
242584	327885		66256	69256
242594	327958		66278	69257
242608	327959		66290	69288
242662	328087		66292	69320
242747	328258		66311	69358
242819	328329		66317	69379
242894	328417		66320	69399
242939	328424		66329	69440
243078	328505		66355	69479
243308	328530		66357	69504
243328	328779		66377	69538
243373	328845		66398	69546
243374	328949		66411	69553
243382	329252		66414	69562
243529	329360		66419	69601
243538	329384		66422	69632
243725	329554		66437	69693
243743	329639		66445	69718
243833	329738		66448	69743
243905	329739		66451	69847
243906	329828		66477	69876
243931	329919		66488	69926
243937	330108		66489	69930
243963	330217		66493	69944
244144	330260		66494	70005
244198	330319		66496	70040
244216	330450		66508	70081
244329	330463		66520	70100
244416	330657		66525	70144
244418	331004		665270	70155
244421	331487		66531	70227
244484	331493		66537	70252
244579	331524		66540	70297
244585	332131		66561	70370
244650	332937		66569	70432
244654	338348		66570	70451
244745	338362		66590	70508
244757	338367		66594	70546
244810	338521		66601	70561
244867	338523		66610	70571
244895	353155		66653	70579
244923	353170		66656	70599
244958	353187		66664	70611
245174	353502		666907	70615
245386	360013		666926	70617
245404	380705		66695	70640
[truncated: 1,752 more rows]

## Sheet: Figure 1c
Figure 1c	Lists of genes of Gene Sets and Ranked Gene List for the GSEA analysis
Gene sets			Ranked Gene List (wounded epidermis)
High_in_E13	High_in_P4		Gene	log2FoldChange
Dkk4	4930525G20Rik		BC117090	15.5955
Hmga2	5830426C09Rik		Gm5416	14.2936
Dlk1	Idh3a		C1qb	14.1439
Col3a1	Igsf8		Mmp13	13.8913
Hic1	Krtcap3		Cdhr1	13.7481
Col1a1	Serpinb8		Hbb-bt	13.4091
Akap12	Slc6a20a		Sprr2d	13.3233
Mest	Smim4		C1qc	13.06
Hbb-y	Spata2		Krt6b	13.056
Galnt16	Tmem181a		Kcnk1	13.0382
Mdk	Tyk2		Tmem119	12.8879
Ccdc102a	2510039O18Rik		Krt6a	12.6978
Hbb-b1	Acp1		Stfa2	12.6769
Hba-x	Apba3		Sprr2h	12.626
Igfbp5	Gcm1		Dnmt3l	12.6193
Myl9	Snap29		Ccl8	12.4342
Sfrp2	Aebp2		Fgr	12.3375
Afp	Cyp4a29-ps		Slpi	12.1051
Gprasp2	Gm10624		BC100530	12.0925
2610318N02Rik	LOC101056659		Ccr1	12.0758
Bex4	Olfr609		Plac8	11.8458
Lum	Ppp1r14b		Cybb	11.7598
Col1a2	Sc4mol		Tmprss11b	11.6174
Hbb-bh1	Slc28a1		Osm	11.6074
Hbb-b2	Ticam1		Padi3	11.5787
Col26a1	Csnk1g3		S100a9	11.5557
Itm2a	Gid8		Ms4a7	11.5094
Scarf2	Glt8d2		Cd300c2	11.49
Mpped1	Mettl15		Clec4d	11.4406
Hbb-bt	Nln		Basp1	11.4197
Nnat	Olfr118		C1qa	11.3686
Col2a1	Ranbp10		Car2	11.359
Nes	Slc25a35		Irg1	11.2188
Gjb6	Acadsb		Hba-a2	11.155
Rcn3	Amfr		Adm2	11.1447
Prr5l	Ap1b1		Tmem117	11.1308
Ifitm1	Arsa		Flt3	11.1244
Gjb2	Bcl7b		Msln	11.1225
Brinp1	Btbd1		H2-Oa	11.0785
Fstl1	Ccs		Csf3r	11.0561
Krt19	Cox14		Trem2	11.0064
Hif3a	Echdc1		Ms4a6d	10.957
Bicc1	Gm6209		G0s2	10.9423
Bex2	Mtmr2		Ccl3	10.9253
Grb10	Srpk2		H2-Ob	10.9133
Pnck	Vangl2		Cd8b1	10.9104
Cdkn1c	4930539C22Rik		Ms4a6b	10.9064
Myh10	Adcy8		Trem1	10.9029
Scube3	Celf5		Fgl2	10.8638
Gm1673	Chrnb3		Fcgr1	10.8466
Abat	Fbxo36		Ccl22	10.8155
Mmp11	Nsa2		Cyp4f18	10.798
Tceal5	Ppm1n		Ccl4	10.768
Rps24	Sft2d3		2610528A11Rik	10.7677
Vcan	Tmem179b		Ccr5	10.7636
Twist2	5730403I07Rik		Tmigd1	10.7603
Ppp1r9a	Arih1		Apbb1ip	10.7379
Gprc5c	Cep250		Lrrc15	10.7016
Fbn1	Coq10a		Nlrp3	10.6778
Sox11	Hmga2-ps1		Ctss	10.5862
D8Ertd158e	Pbx4		Col5a3	10.5725
Clstn2	Pcsk7		Sprr1b	10.5714
Amot	Plekhm2		Clec4e	10.5266
Cpa2	Ppp3r1		Casq2	10.4938
Ttr	Shh		Wfdc17	10.4818
Cyba	Tmem55b		Ms4a4c	10.4416
6330403K07Rik	Twf1		Ccr2	10.3547
Greb1	Xpc		Mgl2	10.3512
Fndc5	43528		Sprr2g	10.3247
Aass	1110051M20Rik		Spp1	10.3108
Wdr86	Col23a1		Gjb2	10.3014
Zfp354c	Foxo3		Il21r	10.2964
Igf2bp2	Idh1		Mmp9	10.2906
Susd4	Lce3d		Siglech	10.2789
Mybpc1	Mtmr9		Cd6	10.2468
Fmod	Olfr1218		Fcrls	10.2422
Mpped2	Prss22		Slfn4	10.2392
Hba-a2	Psmd8		Lrrc25	10.2268
Dchs1	Slc30a7		Pik3cg	10.2042
Fbxl7	Stx4a		S100a8	10.1701
Fap	Tor4a		Sprr2b	10.0719
Rnf128	5330417C22Rik		Cd300a	10.0461
Kcnip1	Aox1		Ms4a6c	10.0397
Prom1	ATP8		Slc15a3	10.0369
Madcam1	Eif4ebp1		Itgax	10.0116
Ogn	Mbtps1		Lrat	10.0112
Clip3	Nfatc3		Akr1d1	9.9968
Lrrtm1	Pard6b		Sell	9.99391
Pcolce	Pdia3		Tlr13	9.95827
Cldn6	Per2		Slamf7	9.95475
Jam3	Retn		Wdfy4	9.8997
Gypc	Slamf1		Cxcl3	9.89421
Serping1	Srd5a1		Cd4	9.88292
Olfm1	Tprgl		Fhl2	9.88024
Six4	Traf2		Rasa4	9.86416
Ntng1	1700037C18Rik		Stfa1	9.82665
Col6a3	D830024N08Rik		Cd300lf	9.82003
Sncaip	E030042N06Rik		Loxl1	9.81074
Calca	Etfa		Il18rap	9.80498
Ptpru	Gm10388		Csta1	9.76362
Sulf1	Gm46		Olfml2b	9.74456
Defa-rs2	Grk4		Tlr9	9.7349
Upk3bl	Npas3		Csf2rb	9.72852
Sparcl1	Rap1b		Arhgef15	9.70578
Smarca1	Ganc		Cyth4	9.69987
Ly6h	Gdf9		Defb14	9.68927
Serpinf1	Mettl7a2		Tdh	9.67998
B3galnt1	Mfn2		Pf4	9.6199
Cnn3	Msra		Clrn3	9.61215
Pcdh10	Polb		Ccl5	9.61032
Klhl13	Stt3b		Clec4a2	9.60536
Vim	2310014L17Rik		Btk	9.60266
Prdm5	Alad		Cd40	9.59687
Lin28b	Btaf1		Il2ra	9.59459
Krt18	Cmpk1		Clec10a	9.58236
Map1s	Cr1l		Hba-a1	9.55935
Rftn1	Crxos1		Arhgap15	9.54313
Meg3	Hdac10		2010005H15Rik	9.49895
Slc2a3	Impad1		Col3a1	9.49617
Armcx2	Kcnab3		Klhl6	9.48915
Camk1g	Tfap2c		Uox	9.4719
Arhgef25	Wdfy1		Mfap4	9.46277
Zfp184	Zdhhc25		Slfn1	9.46077
Tmem132c	2810025M15Rik		Sprr2i	9.45658
Cpne6	Arhgef26		Clec12a	9.45306
Pitx1	Ascc3		Mmp10	9.43756
Pcdh8	Ccdc166		Stfa3	9.40673
Rarb	Defa3		Olfml3	9.39501
Crabp1	Desi1		Ffar4	9.39339
Rnf150	Fam76a		Ocstamp	9.35382
Tpm1	Gyk		Rac2	9.35195
Exoc3l4	Insm1		Dcstamp	9.34422
Pdpn	Ppm1b		Slfn2	9.33573
Alas2	Rab10os		Cxcr3	9.30084
Golm1	Rab40c		Gatm	9.29345
Ltb	Setd6		Laptm5	9.28925
Bex1	Tank		Pdgfrb	9.28551
Slc4a3	Thap6		Srgn	9.27741
Slc29a4	Celsr2		Cd33	9.27201
Fbln5	Fam114a2		Dennd3	9.25195
Rspo1	H2afy		Csf2rb2	9.25151
Aif1l	Rab1		Fabp4	9.24567
Zfp105	Xlr4a		Cyp7b1	9.20281
Meis2	Atp11b		Clec4a3	9.19958
Pabpc4l	E330011O21Rik		Slc13a3	9.18414
B4galt5	Emc4		Pla2g2d	9.16561
Lrrc17	Gcc1		Cd300ld	9.16185
Ly86	Nars		Hhex	9.15704
1700016K19Rik	Olfr1265		Gimap4	9.14116
Syne4	Xrcc4		Stfa2l1	9.10301
Coro2b	Zcchc9		Tie1	9.10146
Rnf144a	Cyb5		Dbn1	9.09489
Hba-a1	Itgb1		Cd300lb	9.08098
Fbln2	Rfwd2		Lrrc17	9.07735
Ccnjl	Rpe		Tmem163	9.07296
Fgf20	Syap1		Mefv	9.06771
Emb	Zdhhc21		Atp1a3	9.06562
Cdo1	Egln1		Fcgr4	9.06307
Tagln	Elf1		Gsta4	9.06108
Tmem151b	Gm355		Stmn2	9.06033
Mfap4	Rab13		Col1a1	9.05373
Abcc8	Susd1		Il10ra	9.05349
Tubb2b	Clpx		Teddm3	9.04757
D430019H16Rik	Dnm2		Msr1	9.00533
Ppp2r2b	Fam20b		Crmp1	9.00389
Wnt9b	Ifi203		Pdcd1	8.99858
6330419J24Rik	Il1b		Pik3ap1	8.99147
Tdrp	Plb1		P2ry13	8.98679
Sdk1	Pus7		Cyba	8.98588
Defa-rs7	Trim69		Gm12603	8.97492
Ch25h	Wdr81		Emilin2	8.96637
Cald1	Zfp84		Myo1f	8.92787
Gfra4	C030048H21Rik		Icos	8.92259
Zic1	D030063E12		Sprr2k	8.89971
Vegfc	Defb28		Stab1	8.89379
Nek6	Pgap3		Fbln5	8.89344
Cdh2	Prr14		Saa3	8.87973
Fbn2	Rasl11a		Glipr1	8.87665
Apod	Slc39a13		Btla	8.87632
C330013F16Rik	Wipf3		Lyz2	8.86858
Ahsp	Zfp330		Sirpb1a	8.86701
Gng11	Cpox		Acta2	8.86281
Celf2	Ell3		Ly6f	8.8483
Zkscan2	Gltscr1l		Klk1	8.84353
Tbx3	Gm2447		Ms4a4a	8.80622
Cd34	LOC100043315		Hk3	8.79641
Foxb1	Mpst		Gm1966	8.79127
Pcdh18	Sgk3		Tnfsf8	8.78988
Lama1	Tuba1c		Ptafr	8.77209
Ddc	Zfp846		Adam12	8.76432
Nfatc4	Dll1		Clec2e	8.7615
Mum1l1	Fam105b		Rptn	8.7411
Syt13	Gramd2		Cd48	8.741
Ctnnd2	Mbd5		Gpr65	8.73887
Mfge8	Pura		Hsd11b1	8.72953
Adamts18	Rexo2		Crabp1	8.70579
Mex3b	Zfp131		Spn	8.69248
Chst11	Aasdhppt		Gdf3	8.68036
Tspan6	Btbd7		Pear1	8.67958
Igdcc4	Cyb5d2		Rubcnl	8.676
Efemp2	Idi1		F13a1	8.67525
Actg2	Il18		Tmem45b	8.65064
Tmeff1	Ptgds		Inpp5d	8.64804
Wt1	Qars		Mpeg1	8.64669
Cthrc1	Rap1gds1		Tmem37	8.63819
Alb	Tnfrsf13b		Itgb2	8.63791
Doc2b	Vps26a		Itga9	8.63506
Kbtbd11	Gltscr2		Sh2d1b1	8.62741
Slc38a1	Gm11127		Gpr55	8.60812
Rhoc	Hmgn3		Snai3	8.59839
St3gal5	Iltifb		Igfbp2	8.55895
Adamtsl1	Pdpr		Acsbg2	8.55312
Col8a2	Slc2a8		Rasal3	8.54851
Gprc5b	Vmn1r236		Penk	8.54516
Igf1	1810058I24Rik		Cd8a	8.54176
Aldh1a2	Abhd17a		Retnlg	8.54101
Fads1	Ecsit		Chil3	8.53954
Prrx2	Erp29		Skap1	8.53595
Lamb1	Gm12216		Cd163l1	8.53474
Vcam1	Il12rb1		Selplg	8.53328
Nr2f1	Mb21d2		Gm5483	8.53043
Gm5796	Micu2		Gzma	8.52336
Tnfaip2	Olfr1040		Lilr4b	8.52088
Dusp9	Plin4		Clec7a	8.50651
Nell2	Slc25a12		Adam23	8.50448
9330182L06Rik	Tmem68		Fli1	8.49943
Cd248	Vcl		Ifitm1	8.48695
Cnksr2	Ipmk		Ccr7	8.48236
Pdgfrl	Tet2		Kcnn4	8.4787
Slc2a13	Tfeb		Slc43a3	8.47128
Pxdn	Tmem62		Sema6b	8.46848
Pkn1	Wnk1		Fads2	8.46205
Dbn1	Ap2b1		H2-DMb2	8.45748
Krt7	Arl8b		St8sia4	8.45634
LOC545005	Dnase2a		Fcrla	8.45043
Galk1	Dsg4		Ly9	8.44823
Med12l	Garem		Fcmr	8.43525
5230400M03Rik	Lrrc28		Fam20a	8.43052
Diras2	Psen1		Lair1	8.42049
Limd2	Qsox2		AI662270	8.41643
Scube1	Sirt2		Fabp5	8.39457
St8sia6	Slxl1		Csf1r	8.39386
Nr2e3	Tmem219		Il27ra	8.39162
Runx1t1	Vwa3b		Myl7	8.3576
Tspan13	1700096K18Rik		Cd86	8.35489
Rcsd1	5031439G07Rik		Hrh1	8.34151
Fam101b	Ate1		Cxcl2	8.33631
Gm10406	B3gnt3		Gpr171	8.32497
Camk4	Dnajc21		BC018473	8.32343
Pdgfra	Dync1li2		Il19	8.31204
Loxl1	Ermp1		Adgrg5	8.30408
Ank2	Gm5067		Prrx1	8.29203
Adamts19	Lce3c		C3	8.27698
Gldc	Prss53		Col6a3	8.2752
Ebf3	Stx8		Slc10a6	8.26973
Galnt14	Tex264		Srpx	8.25465
Hexa	1110012L19Rik		Fblim1	8.25456
Sh3gl3	1700128A07Rik		Il12rb1	8.24954
Efnb3	Itgb1bp1		Sprr2j-ps	8.24661
Ldhb	Map2k3		Eid2	8.24238
Frmpd1	Skor2		Prr15	8.24089
Speg	Smim19		Rcn3	8.21805
Scn2b	Snx11		Klrk1	8.21364
Slc43a3	Tmed10		Hck	8.20851
C230037E05Rik	Ube2w		Tlr1	8.20172
Dab2	Zfp667		Cd72	8.2011
Arid3b	Atp12a		AI504432	8.19925
Gm16525	Cflar		Col1a2	8.19736
Fam69b	Crim1		Abcg3	8.19365
Asxl3	Dazap2		Il1rl1	8.1717
Cldn7	Gm5608		Slco1a5	8.1717
Frem1	LOC100862445		Pld4	8.16422
Fam196b	Lypla1		Padi2	8.15049
Gprasp1	Mtor		Htra3	8.14666
Dok2	Mtrr		Ipcef1	8.13537
Tro	Parp16		Sh2d5	8.11353
Dapk1	Rtn3		Cmklr1	8.10938
Ptprd	Scyl3		Hcls1	8.10577
Kcne1l	Usp34		Psg18	8.10178
Prl2c1	Dus4l		Uroc1	8.09929
Dennd2a	Exoc6b		Gpr183	8.09123
Col5a1	Rnf126		Tnfrsf1b	8.09045
LOC100862557	Rtn2		Gast	8.07554
Pgam2	4930528J11Rik		Ubash3a	8.05847
Elovl2	C1galt1		Mrc1	8.04404
Acvr2b	Lpin3		Naip2	8.03611
Sv2b	Mettl5		Parvb	8.03423
Mfap2	Pold4		Mcpt1	8.02925
Enc1	Abi3		Cryba2	8.01413
Acta2	Acap1		Cxcr2	8.01273
AW549542	Adnp2		Ccl9	8.01196
Pcsk5	Aldh9a1		Upk3b	8.00324
Gucy1a2	Ctdsp2		Svep1	8.002
Tead2	Ercc1		Tyrp1	7.9887
Kirrel	Flii		St8sia1	7.98596
Etv1	Gabarap		Sprr2e	7.97572
Marcksl1	Gm10791		Batf	7.96903
Samd14	Larp1		1810011H11Rik	7.95226
Dpysl2	Mapkbp1		Nsg2	7.95159
Zfp286	Zfp120		Kcnk12	7.94509
Podxl	3300002A11Rik		Dpt	7.9438
Slc6a13	Capn11		Stat4	7.94066
Col6a2	LOC101055680		Pilra	7.93953
Ddah2	Micall2		Krt18	7.92915
Bin1	Pef1		Glyat	7.90982
Cand2	Tm9sf3		Cadm4	7.90466
Emilin2	Atp2a2		F10	7.87465
Astl	Cblc		Ccl6	7.8723
Usp11	Gm8556		Gimap6	7.86778
Tpd52l1	Lonp2		Trim36	7.86355
Npr3	Lta		Gimap3	7.86226
Map1b	Nek7		Eln	7.85641
Synpo2	Plbd2		Coro1a	7.85321
Six1	Anks1		Hist1h2bb	7.84177
Phc1	LOC101056141		Treml4	7.83544
Nts	Nudt6		Gng11	7.83247
Fermt2	Pbdc1		Cbfa2t3	7.82832
Mgl2	Psph		Gimap8	7.82692
Vash2	Rnf141		Fpr2	7.82604
Col5a2	Tmem233		Arg1	7.82584
Defa-rs4	Ufl1		BC028528	7.82202
Crispld2	4933409L14Rik		Themis	7.80859
Zfp275	Atxn7l1		Mfge8	7.78694
Fblim1	BC089491		Tlr6	7.78058
Tns3	Brox		Tm4sf5	7.77992
Bend4	Dlec1		Slc25a21	7.77193
Tmem108	Hcfc1r1		A530064D06Rik	7.76966
Srgap3	Igbp1b		AA467197	7.76464
Flnc	Pira7		Cd226	7.7629
Gpr20	Wdfy2		Il24	7.76152
Chst5	Whsc1l1		Ncf1	7.75947
Rbfox1	Cass4		Lrg1	7.757
Bend5	Ddx3x		Cx3cr1	7.72071
LOC101055889	Gnai3		Lgals1	7.70231
Kcnk1	Krt2		H19	7.70144
Tmem28	Nagpa		Siglecg	7.70066
Adamts2	Olfr1443		Gmfg	7.69873
E130309F12Rik	Pdcd6		Fcgr2b	7.69096
Arhgap29	Phldb3		Traf3ip3	7.68893
Lef1	Dvl1		C5ar1	7.68824
Zeb1	Etv3		Bex1	7.6812
Ntn3	Mark4		Neu2	7.67138
Zfp618	Reep4		Cd53	7.66391
Mas1	Rmdn1		Fads3	7.64471
Ambp	Tcf23		Pirb	7.64304
Loxl2	Tpk1		Ncam1	7.63187
Arhgap28	Trappc11		Pilrb2	7.63099
Adrbk2	Ulk2		C4b	7.63095
Nasp	Ak2		Tox	7.61595
B4galt2	Gp1bb		Adap1	7.61394
Nkain1	Grid2ip		Ccl17	7.61141
Nrxn1	Ndufb11		Mfap5	7.61032
S1pr3	Ppp2r5c		Scgb2b27	7.61032
AI448005	Prosc		Itgb7	7.60557
Wfdc2	Rabepk		Fbn1	7.59872
Cldn11	Smim7		Stap1	7.59847
Iglon5	Smurf2		Padi4	7.59322
Ptx3	Tab2		A630001G21Rik	7.57949
Nid2	3830406C13Rik		Ankk1	7.57274
Baalc	Carhsp1		Txk	7.55108
Dpysl4	Cln8		Cela1	7.54763
Pde2a	Gjb1		Lyn	7.54476
4933436C20Rik	LOC101056029		Ppp1r1a	7.54469
Pde9a	Lrp1		Ms4a4b	7.54219
Wisp1	Npr1		Pilrb1	7.53516
Hapln1	Slfn10-ps		Pydc4	7.52648
Rbpms	1110057K04Rik		Bcat1	7.52254
Rbp4	9130023H24Rik		Shroom1	7.51024
Gap43	Aldh6a1		Tifab	7.50423
P2rx2	Atf1		5830411N06Rik	7.48942
St8sia4	Gclc		Slamf9	7.48086
Tbkbp1	Ggta1		Batf3	7.48001
Slc4a1	Itfg1		Lsp1	7.47566
Rusc2	Pigg		Dntt	7.46191
Cmtm3	Pnkp		Actg2	7.46149
Ptplad2	Rps6kb2		Prr5	7.45783
Basp1	Tesk2		Aatk	7.45545
Cpxm1	Tmprss11f		Colec12	7.44735
Mgst1	Trappc2l		Htr7	7.44735
Slc12a5	Bak1		Haao	7.44402
Wnt6	Ndufa1		P2ry12	7.44312
Serpine2	Tm7sf3		Klrg1	7.42638
Ppm1j	Arhgef12		Fcer1g	7.4177
Chst1	Gm5547		Fstl1	7.41226
Fign	Hspb8		Olr1	7.40911
Itga11	Lgr5		Klra2	7.4016
Rasl11b	Nhsl1		Kdr	7.38756
Airn	Sox1		Krt16	7.3864
Sema6c	Tfrc		Mcpt8	7.37612
Fibin	Tmem107		Mirt2	7.37266
Rbpms2	Uprt		Ccr6	7.36829
Tenm3	1700007K09Rik		H2-Ab1	7.35996
Krt8	Fdps		Adamts16	7.35166
Fam174b	Hcn2		Themis2	7.35001
Rep15	Igip		Clec4n	7.34369
Glis2	Napa		F630028O10Rik	7.3428
Col9a1	Olfr994		Rhoh	7.3368
Hey1	Rabgap1l		Timp1	7.33214
Rhpn2	Slc4a9		Sh2d3c	7.33179
B4galt4	1700011J10Rik		Tmprss11g	7.33078
Mamdc4	4833445I07Rik		Tmprss11e	7.32633
Ppp1r3d	Enox1		Nfam1	7.32027
Thsd7b	Mfsd1		Trpv2	7.31875
Ckb	Rap1a		Amtn	7.31526
Itpr1	Vmn2r91		Ctla4	7.31423
Skp2	Atp6v0d1		Adgre1	7.31155
Asphd2	C79246		Ighm	7.29904
Lpar4	Ccndbp1		C3ar1	7.29077
9130020K20Rik	Med1		C1qtnf2	7.29
Klhl22	Pithd1		Sprr2a2	7.28928
Tspan12	Prob1		Tcf23	7.28216
Pvrl3	Rp9		Glipr2	7.28123
Palm3	Rrbp1		Klrb1b	7.26652
Cldn3	Srrm4		St6galnac4	7.26319
Tnnt1	Trabd2b		Ltb	7.25893
Fgd3	1500026H17Rik		Ly86	7.2558
Ptgis	Arhgap24		Ifit1bl1	7.25402
Fndc4	BC046401		Cd3d	7.25246
5730471H19Rik	Bmpr2		B430306N03Rik	7.25134
A330009N23Rik	Capza2		Ncr1	7.25134
Irx6	Ccdc53		A630033H20Rik	7.24925
Fam115a	Dpep2		Plaur	7.2486
Cpq	Emc7		Serpinf1	7.24727
Nlrp1a	Hook3		Fxyd5	7.24632
Nr2f2	ND5		Ncf4	7.24507
Glipr2	Trappc6b		Upk3bl	7.24285
Cacna1g	Tsc22d1		Hdc	7.23032
Rhox9	Ufc1		Oasl1	7.22515
6030419C18Rik	Ccdc109b		Gzmk	7.2247
H2afy2	Cd14		Plek	7.21877
5830408B19Rik	H2-DMa		Podnl1	7.21611
Ccdc107	Irak2		Gm1045	7.21173
Camkv	Olfr63		Klrd1	7.2093
Spo11	Rem2		Ccdc88b	7.19919
Ak4	Sdcbp		Gsdmc	7.19461
Mirg	Serpinb13		Cdkn2a	7.18275
Myh3	Tm6sf1		Il1b	7.18079
Armcx4	Tnks2		Arhgap30	7.17886
Gm5595	Cnot6l		Tubb3	7.17378
Bend6	Cyp3a11		Nckap1l	7.17285
C1qtnf3	Elmsan1		Gm5150	7.16059
Lpcat1	Ostm1		Gfpt2	7.15876
Pkp2	Sergef		Hsh2d	7.15768
Drp2	Sptlc1		Smim3	7.1504
Myef2	Trip11		Fgf21	7.14986
Tgm2	Ube4b		Slc28a2	7.14902
Obsl1	Uvrag		Prss30	7.14755
Rhox6	Desi2		Entpd1	7.14415
Foxp1	Elk4		Lta	7.14352
Paqr6	Exph5		Myo1g	7.14169
Gng2	Gpbp1l1		Fut4	7.14138
Tceal6	Hmgcs1		Sirpb1b	7.13496
BC005764	Manba		Nlrp1a	7.12707
Kremen2	Rbks		Cox6a2	7.12535
Plcl2	Tet3		Cd79b	7.12298
Gjc1	Vwf		Pydc3	7.1219
Pamr1	Evi5		Zfp697	7.1219
Erc2	Fam151b		Gpx2	7.11555
Mtus2	Hgsnat		Clec2i	7.11547
Pvt1	Ppp6c		H2-Aa	7.10982
Socs2	Rbfa		Rnase6	7.10795
Bmf	Rps18		Chst2	7.10378
BC068157	4633401B06Rik		Prss27	7.10184
Rbms3	Actr2		Cd74	7.09905
Lama4	Inpp5k		Klhdc8a	7.08819
Pkdcc	Pepd		Trem3	7.0867
Bfsp2	Ptprc		Antxrl	7.08442
Gm266	Rela		Parvg	7.07802
Cpz	Rhobtb2		Twist1	7.06179
Cited1	Slc24a3		Amz1	7.06111
Islr	Vamp3		Wfdc12	7.05639
Rhox5	Csgalnact2		Tcrg-V6	7.03456
Emid1	Glud1		Lcp1	7.03263
Fam118b	Gm9973		Fmnl1	7.03037
Smad6	Mcoln1		Procr	7.0303
Lgals1	Rufy1		Prss12	7.02276
Sgce	Tmed9		Timd4	7.01914
Tirap	Uxs1		Cdh5	7.01799
Gm11627	Yipf1		Fcna	7.01789
Hunk	Zfp365		Treml2	7.01357
Zfp473	Akap1		Cald1	7.01136
Atat1	Il13ra2		5430427O19Rik	7.01074
Zfp239	Krtap3-2		Fbln2	7.00611
Kifc3	Luc7l2		Kdelr3	7.00039
Brsk1	Mknk2		Tnfsf14	6.99505
Trps1	Spef1		Gcm2	6.98953
D230030E09Rik	Tmem63b		Col5a1	6.98005
Wnt7a	Usf2		H2-Eb2	6.97181
Mex3a	Dcaf11		Pik3r6	6.95934
Ndn	Eci1		Klk6	6.9546
Serpina1a	Fbxl3		Foxi3	6.93226
Zbtb8b	Gm10030		Sparcl1	6.91471
Myh7	Lims1		Col26a1	6.91445
43711	Meiob		Hlx	6.91188
Nrsn1	Pnkd		Sla	6.90634
Pf4	Rsad2		Mcpt2	6.90369
Mia	Sema5a		Nt5c1a	6.90369
Lck	Txlng		Kcnv1	6.89983
Actc1	AI661323		AI467606	6.89026
Fsd1	Arhgap27		Hp	6.8895
Spib	Chd3os		Gzmb	6.88356
Zfp354a	Ece1		Irf8	6.87511
Nefl	Gm13103		Spaca9	6.87455
Tspan3	Rab43		Fabp12	6.87329
Meis1	Xirp1		Pi16	6.87329
Slc7a3	Adar		Fam19a4	6.87198
Fndc1	Arhgef1		Tgm2	6.871
Cldn5	Atg9a		Cd300c	6.86221
Etv5	Catsper2		Cd52	6.8536
Upk1b	Ear11		Ncf2	6.84793
Gm10941	Elmod3		A430093F15Rik	6.84628
Defa-rs10	Esrp1		Hist1h3a	6.84628
Khdrbs3	Gm20878		Cd38	6.83852
Arxes1	Gsg1l		Runx3	6.83525
Eid2	Hnrnpf		B3gnt5	6.83178
Samd5	Ift43		Anks6	6.83092
Fads2	Rdh14		Alox5ap	6.82965
Ctsz	Rnaset2a		Dpep2	6.82394
Ankle1	Sars		Ifng	6.82311
Neurl1a	Speer2		Igf2bp1	6.8212
As3mt	Sptlc2		Lcn2	6.81377
D330022H12Rik	Zcchc6		Lgi2	6.81317
Cxxc5	1110028F18Rik		Spns3	6.81302
Pdgfrb	D5Ertd579e		Gimap1	6.80026
Gstt1	Golga2		Pdlim7	6.80017
Svep1	Rgma		Rbp1	6.79439
Sfxn4	Scamp2		Ntn1	6.79164
Asb4	Tef		Kcnq4	6.79061
Smarcd3	Anxa2		Trgv2	6.78726
Fam73a	Dag1		Snca	6.77692
Lypd6	Dsel		Fam26f	6.77026
Prrg3	LOC553089		Arhgdig	6.76727
Gsta4	Qpctl		Loxl2	6.76675
0610007N19Rik	Tecr		H2-Eb1	6.76281
Piezo2	Acsm1		Snx20	6.76203
Pth1r	E130106K03Rik		Scimp	6.75423
Col9a2	Eapp		Gpihbp1	6.75173
Patz1	Olfr654		Syt16	6.74335
Fkbp1b	Tsc22d3		Anxa3	6.74248
Serpina6	2210017I01Rik		Klra4	6.74051
Cyp7b1	2310035C23Rik		Pacsin1	6.73827
Igsf10	Hadha		I830077J02Rik	6.73693
Hapln3	Mcts1		Steap1	6.73606
Ldb2	Nit2		Sit1	6.73508
9930014A18Rik	Nrbp2		Ggt1	6.7315
Cldn4	Tmem134		Folr1	6.72803
Zfp521	Ubxn2a		Grid1	6.72669
Lrp3	4732414G09Rik		Prss35	6.72667
Nid1	Ap1g2		Fam83a	6.72162
Arap3	COX3		Cd177	6.71103
Dtx1	Hipk1		F3	6.70731
Robo4	Nlrx1		Il17b	6.70554
Dgkh	Zdhhc5		Acap1	6.68584
Lhfpl2	Zfp78		Fbln1	6.66899
Adam19	Bach2		Gpr141	6.6668
Srsf7	Chd5		BC147527	6.65641
Fam69c	Dnajb1		Was	6.64618
Col11a1	Esco1		1700016H13Rik	6.64352
Selm	LOC101056540		Cd200r1	6.6403
Spin2c	Tmem50a		Tfpi2	6.63019
Cxcl12	Unc45a		Rassf2	6.62678
Apoa2	Aff3		Lemd1	6.62488
Tulp2	B130019D13Rik		Myrfl	6.62161
Sox12	Fgfr1op2		2310046K23Rik	6.62036
LOC101055997	Fmo5		Lilra6	6.6159
Soga2	H2-Q10		Trbv1	6.60268
Ldoc1l	Acaa1a		Cnr2	6.58994
Srpx	Atxn3		Nxnl2	6.58775
Ror2	Olfr146		Cyp11a1	6.57645
Kif21b	Trerf1		Emp3	6.57286
Hic2	Ube2j1		Cd300e	6.5727
Ddx25	Zfp64		Klra17	6.56689
Exo1	Gpt2		Rspo1	6.56391
Cnih2	Katna1		Tpo	6.55906
Tshz3	Mkrn1		Cfh	6.55281
Rab3b	Nfkbid		Prex1	6.55086
Cplx2	Rhod		Soat1	6.54719
Nhsl2	Slc5a8		Mnda	6.54606
Pcsk2	Tmsb15b1		Tll1	6.54407
Sema5b	Chp1		Tnfrsf9	6.54157
Daam2	Pqlc3		Grem2	6.52034
Cfc1	Ccdc105		Nfe2	6.52034
N4bp2	Tbc1d22a		Kynu	6.51868
Pclo	Abca3		Upp1	6.51653
Nav1	Ccl1		Pgf	6.5115
Syde1	Dyrk2		Tagap	6.50884
Wasf1	Gsr		Card9	6.49781
Enho	Hook2		Nkg7	6.48785
Rtn1	Prkcd		Fam65b	6.48516
Kcna6	Snx13		Tmem82	6.47579
Pde10a	Zzef1		1500009L16Rik	6.47413
Zfp423	1700017D01Rik		Tlr8	6.47413
Aplp1	Acer2		Smpd5	6.47255
Trim32	Cyhr1		Slmo1	6.46765
Aif1	Dnajc25		Clec2h	6.46193
Cep112	Hrct1		Creb3l3	6.45949
Rpap3	Myo5a		Ticam2	6.45603
2610017I09Rik	Nsf		Amica1	6.45582
Mmp2	Plekhf2		Tmem26	6.44821
Tekt1	Pygm		Slc14a1	6.44464
Sema3a	Rarg		Fam105a	6.44439
A830039N20Rik	Slc25a16		Trim30b	6.44144
Cdk14	Ubtf		Chrd	6.43359
Spon2	1700092K14Rik		Ptpro	6.43306
Ctsk	Fert2		Tstd3	6.42779
Twist1	Gm5166		Gbgt1	6.4264
Rhobtb3	Gm9725		Ptprc	6.4203
Dnah8	Kdm4c		Rasgrp2	6.41883
Hspa12b	Mitf		Ccr8	6.4126
Sbk1	Mocs1		Cd84	6.41091
Drd4	Mocs2		Tspan11	6.40276
Matk	Tmem251		Plcb2	6.39957
Vps37d	Zc3h6		Atp2a3	6.399
Bmp8b	5031434O11Rik		Cd14	6.39281
Fam19a2	8430419L09Rik		Ifit2	6.3906
Raet1e	App		Clec4a1	6.38748
9430020K01Rik	Klk7		1600025M17Rik	6.38741
Fam171a1	Mill1		Gm5724	6.38741
Ttc28	Mpp7		Itgad	6.38741
Snn	Ralgds		B4galt5	6.38482
H2afy3	Vangl1		Pcnxl2	6.38432
Dancr	Yif1a		Spatc1	6.38386
Iqcb1	Atp6v1b2		Cd2	6.37597
Dach1	Galr3		Stk32c	6.37157
Pdia5	Gch1		Spi1	6.36501
Galnt12	Ocrl		Itgal	6.36138
Maged2	Ptpn1		Gm9733	6.36134
A730017C20Rik	Scnn1b		Il1f8	6.35742
Wnt5a	Sod2		Twist2	6.35256
Gm16523	Timm8a1		Tgm1	6.34618
Sobp	Ept1		Tbc1d9	6.34601
Cux2	Pdpk1		Pdcd1lg2	6.34373
Prr15l	Sar1b		P2ry14	6.34356
Pbxip1	Sytl2		Clstn2	6.3419
Gm5797	Tmem192		Qpct	6.34023
Zfp760	Cirbp		Pitx1	6.33651
Myl3	Dapp1		Cd248	6.33201
Dmwd	Limd1		Hepacam2	6.3283
Dusp6	Pawr		Ppm1n	6.32769
Plod2	Rnf222		Aox4	6.32426
Rhbdl3	Siah1a		Fez1	6.32289
Paxbp1	St3gal2		Phactr1	6.3116
Gba2	Zfp772		Alas2	6.30992
Six2	Mgat2		Col15a1	6.30934
Defa2	Olfr804		F2rl2	6.29507
Myh8	Pla2g4a		Kit	6.29225
5330431K02Rik	Ric3		Zap70	6.27518
Scamp5	Stk40		Sprr2f	6.27291
Kif1a	Synm		Gm10561	6.27079
8430427H17Rik	Tnfrsf21		Gm14548	6.27079
Rassf2	Gm1715		Cytip	6.26248
Dcaf12l1	Gpr132		Ctsw	6.26201
Aldh7a1	Osgin1		Gpx3	6.26045
Adam11	Snora74a		Mgarp	6.25759
Zfp422	Zbtb1		Pth1r	6.25604
Dcn	BC024137		Lce3c	6.24764
Zc4h2	Depdc7		Lce3d	6.2466
Nrros	H3f3b		Endou	6.24633
Nsg2	Mob1a		Klk13	6.23982
Pdxp	Mpc2		Krt86	6.23934
Gm2795	Ndufb10		Tnfsf12	6.23761
Sorcs2	Rmnd5b		Havcr2	6.22993
Fam211a	Ube2d2a		Grpr	6.22538
Zfp608	Gamt		Sh2d2a	6.2193
Trf	Gopc		Cd7	6.21615
Zik1	Grcc10		Rin3	6.21543
Nup210	Homer1		Hist1h2ab	6.20239
Zwint	Irf2bpl		Gimap5	6.19836
Tbx15	Macc1		Srpx2	6.19769
B4galnt4	Relb		Fscn1	6.19625
Trim59	Tmem203		Slfn5	6.19324
Elf5	5830403L16Rik		Lilrb4a	6.1814
Podxl2	Arfgef2		Serpinb6c	6.17667
Gm2347	Cenpv		Rbp4	6.17269
St3gal3	Cyfip1		Myl9	6.1695
Aebp1	Gm15800		Smtnl2	6.16394
Grik5	Sft2d2		Rasgrp3	6.16067
Egfl7	Slc7a5		Gngt2	6.15805
Wnt9a	Sptan1		Sema7a	6.15374
Snca	Syf2		Trbv13-1	6.1526
Slc2a4	Trappc10		AW551984	6.14246
Dclre1c	2510016G02Rik		Klri2	6.14246
Snx10	Azin1		Atp8b4	6.1412
Zfp454	Cmpk2		Cd244	6.13741
Zfp568	Csad		Klrc1	6.13377
Enpp5	Fem1a		Sash3	6.12807
Sh2b2	Ttc16		Qprt	6.12399
Tram1l1	Actg1		Ifit3b	6.10545
Fam19a5	Cry2		Gpr4	6.1049
Pitx2	Hsbp1l1		Grip2	6.10141
Arxes2	Map7d1		Mogat2	6.1011
Hpca	43526		Sox11	6.1011
Skap1	Cyld		Serpinb3a	6.10023
Tmem191c	Efr3a		Serpinb9e	6.09835
Rab15	Fgf22		Lhfpl2	6.0971
2610319H10Rik	Gpsm2		Col6a2	6.09616
Amph	Hsd11b1		Slc34a2	6.09494
Nefm	Lamtor2		Klra1	6.0927
Dab1	Liph		Slit1	6.09135
Hs3st3a1	Prr7		Tdrkh	6.09053
Raver2	Spcs1		Cd3e	6.08642
Dock11	Spns2		Grap	6.08315
Meis3	Synrg		Samsn1	6.08296
Rarres2	Wapal		Vim	6.08292
Dkk2	Apmap		Nxpe5	6.08141
Klhl29	Capn7		Rasl12	6.07359
Stmn4	Il17ra		Itgbl1	6.07147
Crtac1	Myo18a		Rftn1	6.0677
Ctxn1	Pcmtd1		Itgae	6.06415
Cx3cr1	Pigt		Coro2b	6.06285
Pid1	Plekhg5		Foxs1	6.05443
Zfp428	Ppm1a		Havcr1	6.05443
Gnb4	Prr24		Hist4h4	6.04346
Zfhx4	Ptprd		Ppp1r3g	6.04116
Tet1	Slc9a9		Clec5a	6.03656
Mmgt2	Vasp		Icosl	6.03521
Aldh3b1	Cttn		Krt8	6.03269
Akna	Dctn3		Rfx8	6.03244
Ak5	Fam102b		Sct	6.0279
Nkain3	Gm3285		Cxcl15	6.02429
Fastk	Hp		Kmo	6.01385
Scd2	LOC101055654		Siglece	6.01132
Unc119	Mta3		Islr	6.01068
St3gal1	Rabgef1		Cpn1	6.00897
Arhgap8	Wdr41		AI607873	6.00373
Pnma2	1190005I06Rik		Ces1g	5.99901
Gm5458	Gzme		Fcrl1	5.99901
Ptger3	Lin7c		Slc7a8	5.99599
Shc2	Plcb3		Trf	5.98904
Mllt11	Tax1bp1		Mboat4	5.98772
Creld1	Ufm1		Prkg2	5.9838
Lyl1	5330421C15Rik		Rbp2	5.98271
Ascl4	Asl		Nid1	5.98013
Lpgat1	Atraid		Kir3dl2	5.97398
Pcca	Casp4		Nrgn	5.97264
Rprm	Cops7a		Stc2	5.97163
Hoxa10	Il23a		Hgf	5.97036
Khdrbs1	Mettl7a1		Aqp7	5.96719
Adcy1	Nosip		Cd180	5.96545
Ttc7b	Nus1		C5ar2	5.9624
Purg	Papl		Slc6a3	5.9624
Pcp4l1	Pnpla2		Thbs4	5.9624
Kcp	Pter		Rab37	5.95759
Tstd3	Slc22a21		Scarb1	5.95565
Srsf12	Slc41a1		B3galnt1	5.95561
Frs3os	Atp6v0b		Gm11545	5.95561
AL118220	C030006K11Rik		Lox	5.95346
Prrx1	D1Ertd622e		Eya2	5.9529
AI414108	Fah		Prss57	5.94395
Csnk1e	Krtap10-4		Ccl11	5.94165
Osr1	Odf3b		Kcnq2	5.93221
Armcx6	Serpina3b		Tpm2	5.9307
Bmp6	Trim8		Zeb2os	5.92987
Cd164l2	Ar		Zfyve28	5.92987
Tfpi	Cap1		Gapt	5.92877
Trib2	Ccdc115		Lmo2	5.92809
Fam184b	Ptbp3		Cxcr1	5.9267
Kcnq1ot1	Ripk2		Arl11	5.92611
Gm3099	Slc39a1		Izumo1r	5.92289
Cdc6	Taf13		Fpr1	5.91949
Bdh2	2310010J17Rik		Klri1	5.91797
Parm1	9930021J03Rik		Phf11a	5.90847
Gkap1	Ctnnbip1		Gm8369	5.89885
Uchl1	Fam110a		Lyz1	5.89645
Efr3b	Met		Prrx2	5.89645
Tmem255a	Myc		Ctse	5.88958
Ddr2	Sptbn1		Sh2d1a	5.88671
Nsl1	Agrp		Rbpms2	5.88432
Agfg2	Col4a4		Col5a2	5.8841
Pnmal2	Csmd2os		Cdh17	5.88045
Cxcl14	Kcnj15		Cyp21a1	5.87449
4930562F07Rik	Strn		Ptprcap	5.87244
9430015G10Rik	Taf9b		Otud7a	5.86622
AW551984	Tox4		Epsti1	5.86475
Pappa2	A330058E17Rik		Krt73	5.86337
Kdr	Atf7		Plxnc1	5.85767
Prr5	Gm11937		AW112010	5.85308
Wfikkn2	H2-Ke6		Wdr95	5.85235
Slc2a4rg-ps	Hiatl1		Zfp618	5.85235
Vill	Lpin2		Cd40lg	5.84977
Nos2	Palld		Fasl	5.84718
Timp2	Parp4		Map3k15	5.84716
Afap1l1	Rbm3		Ikzf3	5.84287
Clhc1	Spsb3		Gm13032	5.83977
Zfp599	Stat5b		Dock2	5.83714
Akt3	Tnfrsf1a		Pou2af1	5.83451
Tfap2b	Tspan18		Hmox1	5.82801
Cdh6	Ust		Ccdc102a	5.82767
Slc7a10	Arpc4		Loxl3	5.8254
Kif7	Ccdc157		Ppbp	5.82166
Itga9	Cntfr		Dtna	5.81437
Prelid2	Defb14		Pstpip1	5.81394
Hist1h2ah	Gpr56		Fyn	5.81087
Cux1	Otud1		Slamf6	5.80791
Nt5e	Serinc3		Aif1	5.80675
Hs6st2	Vps8		Ptprb	5.80441
Casc4	Ankrd13c		Kif1a	5.8033
Zfp647	B430105G09Rik		Cd3g	5.80199
Adam22	Cobll1		Apol7c	5.80153
Apbb1	Crot		Abca9	5.78788
Rcbtb2	Naglu		Dsc2	5.78725
Fabp7	Ola1		Rnf144a	5.78214
Apobec1	Tnfrsf4		Soat2	5.77649
Hoxa11os	Yes1		Col24a1	5.77552
Rpgr	Cyth1		Vegfc	5.77552
Lca5	Foxn2		Vav1	5.77373
Tmsb10	Iah1		Slc11a1	5.77319
Chrna7	Map3k11		Tgtp2	5.77271
Hpn	Pgap1		Hao1	5.76233
Mgarp	Gm10024		Lrrc4	5.76035
Gsdmd	Muc5ac		Galnt12	5.76033
Gm3317	Nagk		Apod	5.75469
3110099E03Rik	Slc17a5		Emcn	5.75163
Hdgfrp3	Triap1		F930017D23Rik	5.75163
Nbea	Yod1		Pdgfrl	5.75163
Peg12	3110057O12Rik		Rnf183	5.74901
Capn6	8030425K09Rik		Fcgr3	5.74085
Gabrp	Acap2		Tmem171	5.73555
Pomc	Aknad1		Snai1	5.73255
Zcchc12	Ccnt1		Car9	5.72798
Chn1	Dkk3		Galnt6	5.72599
Dennd6b	Dpp8		Nccrp1	5.7235
1700048O20Rik	Fam98c		Pik3cd	5.72184
Serpina1e	Gadd45a		Medag	5.71959
Arnt2	Pxk		Rtn1	5.71771
Tial1	Rnpep		Gnb5	5.71372
Hist1h2ag	Setbp1		Lrmp	5.6987
Btbd9	Calhm2		Il7r	5.69559
Exog	Dennd4a		Crabp2	5.68184
Mthfsd	Lactb		Ifi204	5.67824
Vgll2	Mbd2		Itk	5.67712
Pcbp4	Polr2l		Ppp1r3b	5.67309
Fkbp7	Qk		Mcoln2	5.67184
Hsph1	Sec24a		Arhgap9	5.65683
Ubfd1	Vps35		Cd101	5.63969
B130021B11Rik	Epc2		Rftn2	5.61683
Ecel1	F2rl1		Cgref1	5.61058
Fignl1	Hibch		Tmem173	5.6081
Jmjd4	Wsb2		Stac	5.60756
Ifit2	Zyg11b		Cnp	5.60185
Smarcal1	Actr3		Mmp25	5.5936
Hist1h2af	Adipor1		Mmp12	5.58856
Hist1h2ak	Bcas3		Lck	5.58735
8030453O22Rik	Cc2d1b		Selm	5.58366
Gramd1b	Dbndd2		H2-DMa	5.57525
Serpina1c	Sostdc1		Aqp9	5.569
Mapk4	Cdc25b		Cthrc1	5.56779
Hnrnph3	Cmc1		Rab31	5.56493
Slc25a27	Mcee		Ano3	5.56235
Prcp	Muc15		Oas2	5.56067
Igsf1	Ndrg4		Ctsk	5.55587
Meox2	Sft2d1		Enho	5.55008
Tead1	Slc30a1		Il2rb	5.54688
Adamts15	Ube2d3		Dok3	5.54368
Gm13219	Adrb1		Degs2	5.54078
Fkbp5	Fbxo4		Heyl	5.53427
Enpp2	G6bos		Cnn3	5.52348
A630012P03Rik	Gm20056		Calml3	5.51754
Sall2	Macrod2		B3galt5	5.50584
Tbx5	Pde12		Gzmc	5.49873
Hist1h2an	Rsph3b		Rtp4	5.4905
Epb4.1l4a	Rsph4a		Arap3	5.48133
Fgf9	Slc10a3		Mfng	5.46378
Fmn2	Ypel5		Bdh2	5.46318
Adamts17	4933407I18Rik		Itgam	5.45371
St6gal1	Ap1s3		Abcb1a	5.45161
4731419I09Rik	Ctsb		Slc16a3	5.44403
Msln	Fbxw7		Gpr35	5.4438
Zfp90	Gm4544		Zfp366	5.44312
Rspo3	Gm5127		Gucy2c	5.43609
Vstm2l	Pex7		B3gnt3	5.43143
Gm3696	Ptk6		Hist1h1a	5.42644
Eme1	Srd5a3		Tcfl5	5.42472
Prim2	Tmem116		Jdp2	5.42397
Cyp26a1	Zfp467		Tigit	5.41759
Timm9	1700047I17Rik2		Kcnab2	5.4166
Akap17b	2310007L24Rik		Apobr	5.41655
Morn4	9930012K11Rik		Tespa1	5.41549
Cdc123	Cnppd1		Tlr12	5.41484
Hist2h2ac	Fuz		Siglec1	5.41214
Kif5c	Galnt3		Rasgrp4	5.39664
Mns1	Hectd3		Wdr86	5.39438
Sh3bgrl	Tmem59		Plscr1	5.38942
Fgb	Akt2		Gjb6	5.3859
Stard8	Arl5c		Ptpn18	5.36879
Car2	Atp5l		Cemip	5.36764
Crmp1	Cpa4		Aldh3b1	5.36327
Kcnmb4	Gm13229		Cd80	5.36032
Ntm	Gpr108		Ppm1j	5.35819
C130074G19Rik	Paqr3		Wipf1	5.35781
Oit3	Purb		S1pr1	5.33519
Prkg2	1810037I17Rik		Fxyd4	5.33224
Parva	Prkab2		Bend6	5.33144
Ypel1	BC005537		Bcl2a1d	5.33122
Rbp1	Coro7		Cmah	5.33044
Zcchc3	Gm10465		Il18	5.32971
Slc9a3r2	Ltbp4		Ifit3	5.32537
Foxg1	Lyrm5		Rpl39l	5.32357
Smarcad1	Nxt2		Fes	5.32058
Zic3	Prkcq		Rgs14	5.31389
Kcnma1	Ptpmt1		Cd247	5.31187
Zfp518b	Rassf10		Cdk18	5.31067
Cacna1h	Rnf19a		Itm2a	5.29881
Zcchc18	Afap1l2		Prr9	5.28049
Cort	BC029214		Apol9b	5.2767
Cth	Gpd2		Gng2	5.27412
Acrbp	Ncoa1		Cd1d1	5.27146
Dcun1d4	Ppp1r2		Cxcr4	5.26392
Mcm10	Skint10		Tslp	5.26033
Cdc14b	Ssr4		Milr1	5.25969
Acot7	Synj2		Mos	5.25849
Zdbf2	1110017D15Rik		Erc2	5.25191
Tia1	Angptl2		Pik3r5	5.24728
Tox3	Cpped1		Hmha1	5.24066
1700001K23Rik	Raver1		Pinlyp	5.24032
Chsy1	Slc27a4		Gck	5.23599
Pgm5	Tmem19		Lat	5.23021
Cpt1c	Zfp655		Sod3	5.22836
Nefh	1700012P22Rik		Glrx	5.22067
Batf	Dram1		Dpysl2	5.21355
DXBay18	Gm960		Prss22	5.2135
Arhgef16	Lamp1		Aoah	5.21207
Jph4	Map2k4		Adap2	5.20834
Sfrs18	Med13l		Rgag4	5.20487
D8Ertd82e	Mpv17l		Myo3b	5.2024
Gstt2	Nr1d2		Dynap	5.1981
Cd93	Rasal2		Gcsam	5.18896
Rab3il1	Serhl		Calml4	5.17635
Zfp945	Slc25a43		Cd28	5.1732
Sulf2	Tle4		Ngf	5.17195
Mmp23	Zfp800		Bfsp1	5.16991
Foxa1	4933440N22Rik		Zfp831	5.1658
Gne	Cept1		Ica1l	5.16034
Hip1	Cerk		Fgd3	5.15692
Hoxb8	Phldb1		Sh3kbp1	5.15198
Pld6	Ptdss1		Tnfrsf13b	5.14904
2700086A05Rik	Zak		Hist1h4c	5.14557
Tceal3	Bahd1		Pax9	5.14032
Triqk	Fxyd5		Fermt3	5.13617
Cdc42ep2	Ginm1		Sema4f	5.13051
Nkain4	Gm5493		Cd19	5.12778
Nkd1	Pcyox1		Dysf	5.12032
Rsl1	Pip4k2a		Nav1	5.11598
Shd	Pld1		Ffar2	5.11423
Muc13	Serpina3c		Lum	5.11166
Nme4	Angptl6		Rbp7	5.11077
Ednra	Cln5		Mmp19	5.10904
Epha7	Gjd3		Sdc3	5.09886
Cpne7	Gm10457		Trib3	5.09433
Jag1	Sfi1		Bves	5.0877
Mtap	Vamp4		Lat2	5.08684
4631405K08Rik	Zbtb22		Hrh2	5.08329
Fam107b	Slc19a2		Pla2g4e	5.08149
Rcan2	Zcchc2		Rusc2	5.07933
Amn	Aim1l		Slc38a1	5.07527
Slc22a17	Aph1b		Rab39	5.0736
BC023969	BC004004		Ikzf1	5.07117
B3gnt5	Dennd2d		Dynlrb2	5.07045
Cygb	Enpp1		Nid2	5.06819
Tac1	Exoc3l2		Cd5	5.05937
Sdc2	Npc1		Cd207	5.05187
D2Ertd295e	Steap4		Card11	5.02943
Tbxa2r	Tom1l2		Bicc1	5.02574
Icam2	9430076C15Rik		Hvcn1	5.02386
Tgif2	Actn4		Fkbp10	5.02271
Grhl3	Pex16		Gpsm3	5.00843
Cd302	Rcor3		C1ra	5.00606
Zfp82	Sdc1		Fam78a	4.99498
Adamts16	Ache		Prr33	4.9912
Aldh1a1	Anxa6		Gm13710	4.98934
Gspt2	Car6		Myrip	4.98849
Slc16a2	Clcn4-2		Evi2a	4.98758
Npas3	Eps15		Akap6	4.98663
Rnf157	Nptn		Slc36a2	4.98123
Ncf1	Setd7		Ncmap	4.96945
Zfp30	Wasf2		Igfbp6	4.96718
Rnf182	Celf4		Stac2	4.95903
Rnf32	Fbxw2		Kif17	4.93323
9930105H17Rik	Scyl2		Apoa2	4.92588
Cryl1	Acp5		Nlrc4	4.9207
Gabbr1	Ankrd12		Rnase2b	4.92014
D130046C19Rik	Gls		Krt19	4.91824
D030056L22Rik	Gm21505		Des	4.91661
Gca	Itgax		Sulf1	4.9149
Fndc3c1	P2rx5		Susd3	4.91189
2610316D01Rik	Rab10		Nnmt	4.91
Soga1	Rac3		Wfdc2	4.90302
Chpf2	Rbms1		Ciita	4.90181
Zfp462	Agtpbp1		Fam171a1	4.9014
Plxnd1	Crk		Sidt1	4.90031
Mapk8ip1	Epn3		Ctla2a	4.90017
Grem2	Ghitm		Tfec	4.88267
Mterfd3	LOC100862627		Adcy7	4.88255
Fbxo27	Nat9		Emilin1	4.87194
2410124H12Rik	Tbc1d2		Vnn1	4.86619
Igf2bp1	Ywhaz		Dcn	4.86541
Zfp60	5430434G16Rik		Dock10	4.86368
Gm12108	Abhd14b		Scnn1b	4.85347
Dcx	Ccbl1		P2ry10	4.85024
Clmp	Daam1		Tbxas1	4.84939
Gm3264	Gm9736		Gsg1	4.84773
Zfp92	Nipal4		Phf11b	4.84713
Cep192	Oas2		Cfb	4.84487
Knop1	Sigmar1		Tlr7	4.83893
Ikzf2	Slc33a1		Cnfn	4.824
H2afj	Zbtb10		Mef2c	4.8212
Pkd2	Alg5		Nrp1	4.79903
Pnn	Arrdc1		Spire1	4.7976
Cdh16	Fuca1		Dab2	4.78424
Colq	Iqsec3		Gpr68	4.78239
Pes1	Neo1		Baiap3	4.77642
Nrg1	Cyth3		Bst1	4.77157
Cenpj	Gpr37		Ifi203	4.77054
Gm10046	Map4		Pla1a	4.76188
Ttll1	N4bp2l1		Ebi3	4.7588
Clic6	Snx21		Slc16a1	4.75083
Leprel2	Ssr1		Prr5l	4.74071
Zbtb12	Wfdc12		St3gal4	4.7396
Fjx1	Asb13		Plekhg1	4.73131
Atad5	Arhgap40		Prf1	4.7194
Mgat3	C77080		Inpp5j	4.7114
Hmgb3	Ddx21		Klrb1c	4.7079
Kcna1	Gm3014		Efemp2	4.69973
Tmem200a	Inpp5a		Cpq	4.69961
Dclk2	Ppp1r14c		Trim30a	4.69652
Serpini1	Slc12a2		Samd12	4.6964
Adamts10	Zbtb38		Klk7	4.66795
Zfp318	2310039H08Rik		Adgrg3	4.66523
Igfbpl1	Ccdc42b		Spsb1	4.65759
Pde3b	Gm19668		Lrrc8c	4.65692
Actn2	Sbds		Gm14005	4.65452
Dcdc2a	Tgoln1		Iffo1	4.64346
Gpsm1	Wfdc8		Ccl1	4.64159
A630026N12Rik	Zfand5		Capn2	4.63797
Xndr-trpc2	Dnajc1		Tcrg-V5	4.63458
Zfp41	Enox2		Chst10	4.63307
Trim2	Hace1		Trim46	4.63307
Gfpt2	Lhfpl1		Rassf4	4.6247
Col4a1	Mblac2		Mirt1	4.62361
Crb2	Robo1		Dse	4.62204
Espl1	Anxa9		Atp13a4	4.61541
Emilin3	Cage1		Kbtbd13	4.6124
Arhgap44	Cpt2		Tm6sf1	4.60831
Wdr31	Fam171a2		Cd160	4.60325
Reep6	Krtap4-16		Ednra	4.60298
Mmrn2	Lyrm1		Aqp3	4.6029
Entpd6	Olfr44		Rhoc	4.59763
Dnmt3a	Sectm1b		Mirt1	4.59177
Fat3	Taok2		Trex2	4.58094
Lurap1	4930423M02Rik		Mxra7	4.58023
Bub1	Enah		Bag2	4.56838
Lnx1	Hfe		Bgn	4.56673
F13a1	Mrpl47		Lamc3	4.56192
Xkr6	Sbno2		Kirrel	4.55333
Gm5141	Scfd2		Slc9b2	4.55114
Rnft2	A130071D04Rik		Ly6i	4.54667
Fn1	Edaradd		Ly6k	4.54545
Whrn	Adcy7		Dhrs9	4.54523
Plagl1	G6pdx		Pi15	4.53894
Smim1	Gmip		Rab3il1	4.53567
Ccdc40	Krt32		Prelid2	4.53383
Clstn3	Rnf167		Rsad2	4.52855
AI451458	Rnpepl1		Nceh1	4.51981
Zfp280b	Rps6ka1		Flnc	4.51645
Bid	Slc34a2		Tbc1d10c	4.51394
1700001L05Rik	Spop		Slc43a2	4.50761
Fcer1g	3110002H16Rik		Ramp1	4.50318
2810410L24Rik	Arhgap30		Gstp2	4.49744
Hoxc4	Clca5		Mlkl	4.48912
Unc5a	Gnrh1		Xcl1	4.48784
Fabp3	Oxsr1		Ltc4s	4.48535
Ninl	Rpp25		Fyb	4.48508
Rbmy	S100a11		Slc41a3	4.48277
Mtss1l	Use1		Adam19	4.48191
D230040J21Rik	Chac2		Fam166b	4.47883
Hcn3	Dcaf12		Acot7	4.47858
Id2	Eftud1		Scarf2	4.47702
Tmeff2	Klhdc7a		BC021614	4.47018
Dpy19l3	Loh12cr1		Pkp2	4.46423
Pced1a	Rcor1		Nppb	4.45726
Hoxa1	Snx15		Add2	4.45565
Col18a1	Tep1		Pid1	4.44361
Rundc3b	2810055G20Rik		Myo1b	4.44238
Slc35f1	Dusp7		Nxph4	4.43191
Hist2h2aa2	Efna1		Fam174b	4.42953
Hoxa5	Ift20		Zeb1	4.4226
4930555G01Rik	Inpp5b		Rnf222	4.42175
Zfp57	Nt5c		Itga4	4.4209
Cbx2	Ppapdc2		Eno1b	4.41672
Fam160a2	Slc22a15		Neurl3	4.41495
Tmem119	Ubtd1		Gypc	4.41452
Zfp606	Zdhhc11		Nup210	4.40179
C530008M17Rik	Akap13		Ctnnd2	4.39883
Tspyl3	Bzw1		B4galt6	4.39334
Sh2d3c	Lipg		Gm42835	4.37931
Usp13	Moxd1		Pglyrp3	4.36617
Prkd3	Ndufv3		Clmp	4.35023
Fgd2	Prm1		Naip6	4.34194
Fscn1	Sdk2		Nkain1	4.33821
Pfn2	5430410E06Rik		Tlr4	4.33554
Tuba1b	AW125324		Cd68	4.32732
Rab33a	Derl1		Dok2	4.32591
Ebf1	Npy4r		Fam162a	4.31578
Flt1	Stxbp3a		Kctd11	4.31139
Ank3	Trim56		Il3ra	4.31121
Cbx5	Vps4b		Igf2bp2	4.30823
Adcy5	Abr		Pcolce2	4.30556
Ccnd3	Ak3		Masp1	4.30516
Klhl32	Atp6ap2		Nt5dc2	4.30481
Tsen15	C630007K24Rik		Tnc	4.29397
Plxnc1	D230034L24Rik		Kcnmb4	4.29195
Igf2r	Dppa2		Ace	4.29049
Cks1b	Krtap19-5		Adora3	4.28508
Steap1	Serinc5		Gjb1	4.27601
AI605517	4932438A13Rik		Sprr1a	4.27337
Flywch2	Atl2		Alox5	4.27
Hes5	Scp2		Slc5a8	4.26999
Slc7a11	Stambp		Trib2	4.2675
Pnldc1	2810047C21Rik1		Tbx21	4.26748
Snrpn	Cyp4f13		Apobec3	4.26257
Pcdh12	Gm11536		Tinagl1	4.26142
Rimbp3	Kcnc3		S100a4	4.25867
Pgr	LOC101056551		Gpr18	4.25725
Spats1	Nfkbib		Zbp1	4.25601
Sh3tc2	Rab22a		Cass4	4.25448
Tbc1d16	Rab7		Arhgap26	4.24837
Dsc2	2700089E24Rik		9930038B18Rik	4.24513
Lrch2	Arl13b		Tmem229b	4.24408
Wnt5b	C230098O21Rik		Egfl7	4.24066
Flywch1	Irf2		Vill	4.24021
Wdr16	Reep1		Elk3	4.23737
1810032O08Rik	Snx25		Gcnt1	4.22583
Mfap5	Ssbp2		Cd96	4.22225
Zfp566	Tnf		Qsox1	4.22188
Hoxc9	43716		Pou2f2	4.22119
Svil	A030001D16Rik		Cntfr	4.22068
Mn1	Eif1		Scpep1	4.20948
Pfkfb3	Fam69a		Tspan2	4.19937
Txnrd1	Hsd17b12		Klhl22	4.19738
Hrc	Kctd15		Pde1b	4.18873
Nt5dc2	Nlrc5		Prkd1	4.18792
Stc1	Pick1		Mgst1	4.18693
6430411K18Rik	Atp6v1h		Cd93	4.17768
D11Wsu47e	Fam129b		Krt17	4.17484
Stmn3	Gm2444		Zc3h12d	4.17249
LOC552912	Nt5c3		Lpcat4	4.16889
Chaf1a	Pam		Tspan13	4.16529
Thsd7a	Tfcp2l1		Oas1e	4.15837
Igfbp2	Krtap10-10		Ly6g5b	4.15499
Gga3	Mast4		Galk1	4.15236
Reck	Plekha1		Ctsz	4.15177
Fsd1l	Selplg		Lars2	4.14986
Gm525	Snrk		Avil	4.14624
Kcnab1	Dlk2		Spata13	4.13131
Scmh1	Hlf		Tnfaip8l2	4.12176
Ybx2	Mfsd2a		Myo5b	4.10276
Nutf2	Nfe2l1		Sept3	4.102
Msantd3	Nudt5		Tnn	4.1017
Foxa2	Ormdl2		Fhl3	4.10003
Ppfibp1	Snx14		AU018091	4.09607
Sirt5	Tcta		Cxcr6	4.09342
Smtnl2	Zfp266		Pecam1	4.09106
Tbc1d9	Cdadc1		Nrros	4.08868
Tgfb1i1	Cobl		Tubb6	4.08296
Astn1	Pcbp2		Ret	4.07048
Emp3	Vma21		Inhba	4.06947
Hnrnph1	Adssl1		Nt5e	4.0658
P2ry2	Arl15		St6gal1	4.05499
Ccbl2	Brap		Gsto1	4.04903
Ccdc106	Fam212a		Stbd1	4.04246
Ebf2	Mien1		Ehd3	4.04149
Gm4055	Mrgprb3		Kcnk13	4.04082
Hoxa3	Mvk		Slc7a11	4.03814
Sp8	Tbc1d10a		Fgd2	4.03675
Bend7	Fam53b		March1	4.03593
Prkcb	Fhit		Alox12b	4.03383
Islr2	Lamtor4		Il1f9	4.03147
Prox1	Nkiras1		Prkcb	4.01368
Trip13	Plk3		Tnfaip6	4.01115
H1fx	Slc45a4		Itga5	3.99998
Shisa7	Stk24		Cldn15	3.99952
Brd3	Lgalsl		AI464131	3.99872
Wipf1	Txndc17		Arhgef6	3.9971
4930558N01Rik	Ufsp1		Bglap3	3.99544
Oprl1	Bcap29		Serpinf2	3.99504
Zfp536	Fam214a		Adamts18	3.9923
4632415L05Rik	Irgm2		D5Ertd605e	3.9896
Gm7265	Ppil6		Zfp57	3.98106
Dnm1	Slc25a5		Dynlt1a	3.98086
Stmn2	Syt10		Lpxn	3.97959
Wdr17	Tgoln2		Dact2	3.97884
1810041L15Rik	Adam9		Creg2	3.97814
Vgll4	Cxcl9		Cd69	3.97783
Mov10	Grtp1		Htr1b	3.96052
Sipa1l1	Klhl18		Slc5a1	3.95914
Dclk1	Sh3tc1		Fkbp14	3.95732
Mutyh	Tmem206		Ces2e	3.95004
Mcm8	Tnxb		Creb3l1	3.94999
Coprs	4930414L22Rik		Gm2a	3.94933
Tmem59l	Atf6		Mmp1b	3.94622
Birc5	Atp6v1e1		Tspan33	3.94524
Sema4g	C2cd4a		Oas3	3.94086
Sytl4	Ccdc28b		Hist1h2ae	3.93548
BC055324	Mob3b		Rgs1	3.9351
Elavl2	Rac1		Bpifc	3.93164
A130014A01Rik	Tmem41a		Tnni1	3.92796
Nap1l1	4930447F24Rik		Tnfaip2	3.91909
BC068281	Atg3		Cotl1	3.90863
H2afz	Cab39l		Defb1	3.90184
Rgl1	Dock6		Rnf157	3.90143
Jsrp1	Pik3c2g		Cdc42ep2	3.89214
Kank2	Tnk2		Thbd	3.89195
2010204K13Rik	4931440P22Rik		Smim24	3.89119
Rbm12	Aftph		Osbpl10	3.88927
Zfp13	Atp8b3		Apol9a	3.88876
4933427D14Rik	Ets1		Serinc2	3.88748
Zfp583	Smpd1		AB124611	3.88212
C3	Tacstd2		Srxn1	3.88192
Agbl5	Tiam2		Gpr84	3.88056
Baz1a	Zhx3		Sdr9c7	3.87954
Mpp3	Acsl5		Gsap	3.87834
Tmem184c	Emp1		Gadl1	3.87805
Mapt	Esrra		Lrrc32	3.87627
9530059O14Rik	Fxyd6		Ces2g	3.87555
Kcnip4	Pdp1		Akr1b8	3.8703
Tex15	Pim3		Akna	3.86966
Gpr162	St6galnac2		Eno1	3.8652
H13	Vwa5b1		Stom	3.86119
Lgi2	Wdr13		Pdgfra	3.85463
Bcat1	Aldh1a7		Pmepa1	3.84491
Col27a1	Hspb2		St6galnac6	3.84463
Hmga1	Itprip		Stk10	3.8375
Map4k1	Sema4b		Lbh	3.8267
Tns1	Slc39a6		P2rx2	3.82485
Masp2	Arrdc2		Lypd5	3.82047
Zfp580	C1galt1c1		Evl	3.81702
Ppig	Edn2		Fetub	3.81442
Stxbp1	Fam135a		Lst1	3.80464
Dusp4	Nfe2l2		Fam198b	3.80364
Fubp1	Prpf19		Rgs18	3.80289
LOC101056557	Socs6		Il9r	3.80272
Tac2	Tmem65		Ptpn7	3.80075
Timp1	Agpat3		Egln3	3.79869
Zcchc11	Blzf1		Slc41a2	3.79855
Plvap	Cblb		Gm1673	3.79601
Mbd4	Cenpb		Naip5	3.78559
BC030867	Fitm2		Slamf8	3.78503
Fkbp14	Lhx3		Hexa	3.77991
Nelfcd	Mtmr6		Spon1	3.76673
Frk	Ppp1r12a		Tmem121	3.75974
Syt5	Trp53inp2		Dct	3.75887
1700024P16Rik	Egr3		Sdr16c6	3.75687
Arhgap20	Hbp1		2010204K13Rik	3.75427
Foxb2	LOC269472		Metrn	3.74816
Rbbp9	Parl		Sh3tc1	3.74617
Nup155	Prr13		Cst7	3.7445
Cul7	Slc25a45		Ror2	3.74233
Fxyd2	AI413582		Myrf	3.73588
Pitpnc1	Atg13		Plcl2	3.72934
Trim27	Lrp4		Igfl3	3.71593
Fgf8	Polr1d		Asb2	3.71526
Tmem44	Top1mt		Airn	3.70975
Ccne1	Asns		Slfn8	3.70735
Rcbtb1	Gm527		Adamts4	3.70475
Rnf219	Gnmt		Cd302	3.6997
Stx1a	Gzmc		Mtfp1	3.69852
Prr3	Slc16a10		C1qtnf3	3.69828
Stag3	Tmprss13		Nfe2l3	3.69799
Chpf	Eci3		Mlana	3.68976
E330010L02Rik	Igsf3		Ass1	3.68809
Ier5	Oxt		Vcam1	3.68421
Klhdc9	Plod1		Tfpi	3.68378
Zfp14	Ptpre		Asprv1	3.67098
Fgg	Sppl3		Cbr3	3.66784
Tuba1a	Tnpo2		Golm1	3.66569
6720401G13Rik	Trim15		Pkm	3.65725
Cnr1	G630025P09Rik		Ephb2	3.65725
Greb1l	Gatad2a		Lipk	3.65594
Hoxc5	Metrnl		Agpat9	3.64608
Stxbp4	Nradd		Actr3b	3.63664
Kcnd2	2310043M15Rik		Cfp	3.63585
E2f3	Acadm		Fmnl3	3.63519
Lmtk3	Atf4		Slurp2	3.63159
Olfml3	Cdc42bpg		Sh2b2	3.62556
Ppfia4	Dbi		Hid1	3.62122
Gpr153	Erbb2ip		Lpar3	3.61757
Myh6	Mapk6		Chst7	3.6167
Bbs12	Mboat2		Mmp11	3.60993
Kit	Scrn3		Fam132b	3.60888
Noxred1	Bcl2l13		St3gal1	3.6014
Epha3	Fam83a		Cyp4f37	3.59923
Ergic1	Laptm4a		Gm16062	3.59225
Fam181b	Mfsd4		Calm4	3.58191
Yeats2	Tmem56		Arg2	3.58118
Col4a2	4930538K18Rik		Plod2	3.57933
Trem2	Irf2bp2		Cysrt1	3.57908
Dbndd1	Nudt13		Sparc	3.57886
Htra2	Rgcc		Wfdc5	3.57721
Rapgef3	Rgs12		Rmrp	3.56841
Slc12a7	Slc35d2		Gsdmd	3.56602
Tmem213	Tenm4		Gsdma	3.5633
Arhgef17	Tom1		Tpi1	3.56304
Disp1	Usp53		Bin2	3.56278
Enkd1	Acbd5		Sytl3	3.55746
Mrc1	Klf12		Pfkl	3.55367
Dse	Mirg		Rcsd1	3.53771
Ttc3	Mrp63		Impdh1	3.53672
Atp1b1	Pard3		Mthfd2	3.53665
Ccdc177	Sun1		Csf3	3.53272
Tgfbr1	Thbs3		Rnf207	3.53263
Bmpr1b	Sys1		Wisp1	3.52269
Ngfrap1	A030014E15Rik		Lyl1	3.52119
Ccp110	Abi1		Txn1	3.51299
Creb3l2	Fam167a		Amdhd1	3.51004
Crocc	Ilvbl		Flg	3.50781
Cfp	Kctd9		Ctla2b	3.49491
Dzank1	Nfkb1		Prkag3	3.4915
LOC101056094	Rnasel		Igfbp7	3.48423
6430519N07Rik	2900076A13Rik		Gapdh	3.47961
2810001G20Rik	Grin1		Hacd1	3.47768
Cdc14a	Irs2		Aqp1	3.47205
Rbm26	Lpcat3		Ttll7	3.47077
Bend3	Pld3		Sema6d	3.47062
Tmem201	Plekhh3		Hist1h1d	3.46713
Adat1	Rnf121		St3gal5	3.4638
Akr1c13	Rxra		Traf1	3.46255
Reps2	Saa2		Icam2	3.46243
Gucy1a3	Scx		Tmem44	3.45971
Myog	Usp25		Tmsb10	3.4575
Zfp629	Ablim1		Ndufa4l2	3.45451
Fam64a	Cyp2w1		Lgmn	3.45399
Tdp1	Defa23		Oas1g	3.4494
Gm3002	Lysmd2		Grap2	3.44071
Rln1	Msrb1		Clcf1	3.43619
Arhgef2	Rab11a		Twf2	3.43415
Traf3	Mcl1		Cpe	3.42659
Gdf10	Mocos		Tmem150b	3.42457
1500015O10Rik	Per1		Bdh1	3.41531
Lrrc4b	Rnu12		Sp110	3.41448
Nox4	Ddx26b		Cpa4	3.40368
Umps	Eea1		Chil1	3.40289
Prkg1	Gfi1		Ldha	3.39787
Stk3	Gm3234		Gls2	3.39665
Stk30	Thrb		Serping1	3.38941
Adcy4	Trp73		Dsc1	3.38926
Lox	1700003F12Rik		Adssl1	3.38683
Mageh1	Eci2		Duox1	3.37774
LOC100048117	Hist1h4m		Ttc22	3.3775
Zfp612	Hps6		1700024P16Rik	3.36697
A830082N09Rik	Nol3		Zbtb46	3.36338
Me2	Pex3		Aebp1	3.36251
Raet1b	Rnasek		Cst6	3.36121
9330151L19Rik	Rnf6		Col14a1	3.36044
Auts2	Tcf25		Bco2	3.35978
Dennd5b	Tor1aip2		Csf2ra	3.3596
Fam189a1	Abhd12		Hacd4	3.35522
Rhox4g	Csnk1a1		Cdkn2b	3.35355
Slc4a7	Rab38		Chst11	3.35268
Snx8	Rab40b		2010109I03Rik	3.34772
Tubb5	Stx12		Gmpr	3.3405
Mras	Crb3		Akr1c13	3.33091
Cdh15	Fam3b		Vcan	3.32866
Gas2	Litaf		Serpinb1a	3.3277
Serp2	Rec8		Dapk1	3.32281
Steap2	Krt82		Ppp1r16b	3.32152
Efhc2	Mtus1		H2-DMb1	3.31951
Brd8	Pcyt1a		Lypd3	3.31761
Ctbp2	Rasal1		Adam11	3.31539
Rabl2	Tmem128		Ly6e	3.31334
Otor	Chmp1a		Adgrd1	3.31278
Recql4	Mgat1		Eif4ebp1	3.31155
Necab2	Dok4		Ddx28	3.30759
D230018H15Rik	H2-T23		Ckb	3.30037
Slc38a5	Map3k1		Blk	3.29677
Cbx1	Ormdl3		Tlr2	3.29558
Cep41	Atp9a		Ephx3	3.28988
Fzd2	Cd97		Ifi44	3.28852
Osbpl10	Gnptg		Hist1h1e	3.28719
Adig	Hadh		Mapre2	3.27793
Tube1	Phc3		Fbn2	3.27789
Zcchc24	Tiam1		Plekho1	3.2771
Rpusd4	Unc93a		Degs1	3.2739
Zfp219	Acoxl		Rnf150	3.27228
Chn2	Arf6		Wnt9a	3.2708
E130104P22Rik	Asah1		Fads1	3.2609
3830612M24	Klhl38		Stard8	3.25976
Prpf40b	Lima1		Pkn1	3.25826
Lect1	Peli1		Apol8	3.25166
Gdf1	Smpd3		Nrp2	3.24074
Plekha8	Filip1l		Asb16	3.23927
Gpx3	Lrig3		Gm5414	3.23013
Itga6	Slc5a1		Sla2	3.22875
Gm13238	6330412A17Rik		Gbp9	3.22801
Ankrd44	Elmo3		Nostrin	3.21482
Gnas	Hist3h2a		Akt3	3.21408
Pbld1	Mfsd5		Fermt2	3.21358
Snap47	Scd3		Hist1h4d	3.21138
Asxl1	Siah2		Serpine1	3.21088
Gm7325	Utp14a		Duoxa1	3.21026
Pfkfb1	Cers3		Sult4a1	3.2085
Arhgap22	Creb3l1		Pla2g7	3.20847
Wdr6	Gpat2		Pla2g16	3.20816
Six5	Il6st		Lgals3bp	3.20524
Stra6	Traf3ip2		Clu	3.205
3830417A13Rik	Yipf4		Prkar1b	3.20487
Gstt3	9530003O04Rik		Pde6b	3.20239
Zfp770	Ampd1		Stra6	3.19826
Cdh4	Dgka		Ddr2	3.18851
Odc1	Gast		Gnb4	3.18482
Fbf1	Sec11c		Col6a1	3.1813
Upk1a	Ampd3		Ano4	3.18115
Crebzf	Ass1		Gm6377	3.18043
Dpf1	Clock		Pthlh	3.16829
Ehd3	Icam5		Pgm2	3.16269
Msrb3	Oxsm		Dhcr24	3.15825
Sccpdh	Zdhhc17		Cyp4f39	3.15223
Timm10b	1810058N15Rik		Sulf2	3.1505
Cdk18	2410022M11Rik		Kcns3	3.14788
Steap3	2410080I02Rik		Oas1a	3.14568
Pcdh9	Csprs		Cpt2	3.14467
Plekhg2	Gigyf2		Plb1	3.14056
Egfl6	Glcci1		Ppfia4	3.13627
Hhat	LOC433347		Adamts5	3.13372
Rom1	Mc1r		Enah	3.13295
Dbp	Nfia		Lipn	3.13098
Dlx5	Rps6ka3		Nol3	3.11983
Grik1	Spryd3		Ttll1	3.11711
Glrb	Otub2		Arl5c	3.11495
Prkar1b	Slc7a1		Ggact	3.1138
Ssbp1	Trnp1		Tnni2	3.11347
Cox16	Fam102a		Dyrk3	3.11244
Bmyc	Ppp1r9b		Arl4d	3.11238
Sgol1	Rb1cc1		Hk2	3.10915
Ntf5	Spag9		Dusp9	3.10691
Brwd1	Tcea3		Tmem71	3.1
Amigo2	Tubb2a		Tifa	3.09961
Sass6	Ap2m1		C1s1	3.09222
Sdc3	D930001B02		Gpr34	3.08884
Olfml2b	Ddrgk1		F830045P16Rik	3.08821
B130055M24Rik	Pdcd6ip		Tgm5	3.0854
Cox7a1	Slc15a3		Krt79	3.08278
Mgat4a	Srms		Arhgef25	3.08229
Col14a1	4930430F08Rik		Pgk1	3.08087
Lama5	Dlg2		Mal2	3.07621
Sestd1	Krtap4-9		C130050O18Rik	3.06883
Tlx1	Mr1		Klk8	3.06764
Myl1	Myo1e		Cited4	3.05971
Foxc2	Pkp3		Tgfb3	3.05832
Gstp2	Rnf13		Pdpn	3.05664
Hdac6	Syne2		H2-M5	3.05639
B230118H07Rik	Tm4sf1		Gstm6	3.05607
Npm2	Chmp4b		Phc1	3.05354
Timeless	Sh3bp4		Hist1h3c	3.04622
Fam189b	Gna13		1110008P14Rik	3.03719
Rnf24	Klf11		Endod1	3.03043
Srl	AW061147		Foxp3	3.02921
Batf3	Slc9a6		Rgs20	3.02916
Psip1	Arhgef28		C430042M11Rik	3.02807
2210404O07Rik	Atp6v0a1		Limd2	3.02377
Pold1	Crabp2		9030617O03Rik	3.02354
Ppid	Eps8l2		Orai2	3.00762
Rprd1a	Gm15698		Hsf4	3.00696
Tchp	Msi1		Fmnl2	3.00337
LOC100861651	Rapgef5		Metrnl	2.99777
2700097O09Rik	Stxbp3b		Elmo1	2.99596
Gm12070	Ahr		Itpr1	2.99139
43714	Mt2		Aldh1l1	2.98711
Cdh3	Pde4b		Lurap1l	2.98216
Chtf18	Tapbpl		Hpdl	2.9745
E130308A19Rik	Tmem180		Kbtbd11	2.97105
Evl	4921509J17Rik		Ecscr	2.96593
Sema3e	Hmga1		Ccdc69	2.95858
Gpx7	Psap		Tmem158	2.95075
Siva1	Sema3b		Rapgef3	2.94524
Magel2	Syngr2		Acot4	2.93705
Pogk	Ctsa		Mgp	2.93394
Slc25a37	Mpdu1		Gpr15	2.93291
Aifm3	Sh3bgrl3		Rhof	2.93178
Magi3	Slc6a8		Krtdap	2.93079
Rbm24	3110043O21Rik		Ofcc1	2.92917
Gm8709	Coro1c		Abhd15	2.92787
Tal1	Entpd5		Tspan18	2.92749
1110006E14Rik	Gli1		Tmem151a	2.92726
Abl1	Grina		Tmem8	2.92263
Rasgef1c	Mfsd7b		Mxra8	2.92059
Tnks2	Paox		Agap2	2.91931
Gstm7	Tollip		Aspn	2.9177
43719	Atl3		Fkbp1b	2.91204
Mtf2	B2m		Epdr1	2.91079
Ppp1r1a	Cask		Copz2	2.91026
Zic4	Fam20c		Sephs2	2.90682
Tex9	Lap3		Spire2	2.90584
D3Ertd751e	Nbeal2		Pstpip2	2.90177
Dkk1	Ncor2		Chchd10	2.9015
Cpne1	Reep3		Pgam1	2.90144
Sfmbt2	Rnft1		Grasp	2.89247
Enpp4	Scn1b		Map7d1	2.88579
Tmsb15l	Tpd52l2		Notch4	2.8829
Itga7	Zfand2b		Prdx3	2.8721
1500011B03Rik	Egr4		Ftsj2	2.87034
2810004N23Rik	Hint3		Tuba8	2.86038
Gapdh	Maf		Tspan3	2.85206
Bmp7	Trappc6a		G6pdx	2.85018
Wnt10b	Trex1		Agrp	2.85013
Dact1	Zfp706		Ada	2.84248
Edil3	Adck3		Spon2	2.83791
Uhrf1	Akt1s1		Tnfrsf11b	2.8353
Zfp955a	Dusp5		Bin1	2.83243
Rbm45	Mpp1		Tprg	2.82929
Sh3rf3	Myo1g		Rbpms	2.82871
Zfp128	Ocln		Elf3	2.82723
Doc2g	Shpk		Znhit2	2.82277
Bcl9	Ccr4		Psph	2.82153
Dok3	Csnk2a2		Sp100	2.81984
Tmcc2	Gpx1		Scn1b	2.81928
Eln	Tspan5		Cdh11	2.8157
Azi1	Ccdc47		H6pd	2.8127
Fut10	Cyp2j13		Aldh18a1	2.80817
S1pr2	Sh3bgrl2		Vhl	2.80362
8030494B02Rik	Slmap		Mylk	2.80321
Zfyve28	Stk38l		Zcchc24	2.80281
Tagln3	1110007C09Rik		P3h4	2.80166
Pcbp3	Aph1a		Capn3	2.79771
Dcakd	Auh		Fut7	2.79495
Zmym3	Dolpp1		Serpina9	2.79339
Hhip	Hdac5		Eps8	2.78897
Nudt10	Prrg4		Mblac1	2.78666
Crispld1	Gm5068		Etv4	2.77647
Akap2	Ino80c		Mthfd1l	2.77633
Epcam	Mx1		Sept1	2.7687
Haus5	Rbbp4		Pglyrp1	2.76056
Zfp114	Rtn4r		Itgb5	2.75992
BC018507	Ccdc64b		Tmem140	2.75515
Tceal7	Cdkn2d		Krt42	2.75433
Serpinh1	Krtap9-1		Mvd	2.75258
1700019G17Rik	Marveld1		Parp3	2.75217
Rps6ka6	Pafah2		Acp5	2.74549
Ibsp	Pcdh19		Rnf152	2.74464
Rpgrip1	Phykpl		Grn	2.73822
Cdh5	Ptms		Pgd	2.73795
D930026N18Rik	Bmp2		Ptgr1	2.7373
Itga4	Bmp2k		Cdc34	2.73447
Fam49b	Cyp39a1		Krt14	2.73239
Irx5	Kif1c		S1pr4	2.73025
Lpar1	Naa25		Lpcat1	2.72748
Samhd1	Parp12		Ifi30	2.72536
Slc25a33	Tmem102		Trh	2.72229
Fkbp10	Fam63b		Hpse	2.71686
Homer3	Krtap26-1		Nme1	2.7135
Arhgef39	Pygl		Mal	2.71051
Csf2ra	Yipf6		Ccne1	2.70947
Pbx2	Atp6ap1		Chac1	2.70808
Apln	Fbxl5		Dnajb3	2.70729
Evc	Ldlr		Serpine2	2.70561
2700081O15Rik	Scrg1		Aspg	2.69825
BB163080	Sectm1a		Ap2s1	2.69818
Nrk	Slain2		Srms	2.69781
Tbr1	Tpp1		Atp2c2	2.69557
Zranb3	Tarsl2		Cwh43	2.69553
Ccdc23	Yrdc		Oaf	2.69467
Cdc26	AI464196		Pyhin1	2.69129
Cercam	Ppard		Homer3	2.69026
Dlg4	Retsat		2310034G01Rik	2.68649
Zfp512	Antxr1		Pycr1	2.6837
Synj2bp	Arpc5		Unc93b1	2.68044
2810405F17Rik	C2		Prdx5	2.68019
Arhgef40	Ccr9		Ptk6	2.67999
Eid1	Il17re		Lrrc46	2.67826
Sez6	Lyst		Ddit4	2.6782
Rad51	Ptges3l		Dhx58	2.67594
Limk1	Tprn		Tex40	2.67446
Rasgrp2	Agpat2		Wipi1	2.67393
Wdr90	Baiap2		Ankrd55	2.67287
Rhoj	Cdnf		Fcho1	2.67286
1700010I14Rik	Cox6a2		Ctsd	2.67042
5730480H06Rik	Glrx		Bhlhe41	2.66571
Fbln1	Lpar3		Snn	2.66391
Gpc3	Lrp10		Tubb2b	2.65939
Lcat	Mtmr1		Pxmp2	2.65853
0610037L13Rik	Tjp3		Dynlt1f	2.65842
Chd7	Wdr20		Krt1	2.65181
Rnf180	Cyp2b9		Mall	2.64503
Slc15a2	Fbxo9		Glrb	2.64357
Wdr78	Gata6		Lhfpl1	2.6425
Cldn8	P2rx4		Gns	2.63584
Cacng4	Slc52a3		Pdia5	2.63562
Vipr2	Ttc9		Crip1	2.6352
Pdgfa	9530082P21Rik		Rpp25l	2.63351
Zscan21	Fam63a		Rexo2	2.63335
Zmym1	Fat2		Higd1a	2.62796
Xrcc2	Myo6		Rltpr	2.62676
Zfp882	Nt5dc1		Bnip3	2.62599
Slc8a2	Serpinb6a		Ttc39c	2.62185
Kng1	Epb4.1l4b		Ppard	2.61337
Med14	Gpcpd1		Gcat	2.6066
Shb	Grpel2		Eng	2.60656
Gins1	Il1f10		Nipal1	2.60636
Gm5936	Krtap6-5		Osgin1	2.6055
Myl6b	Lnpep		Cstb	2.59793
Cntn3	Mospd2		Sema4d	2.5974
Tnni1	Tlcd2		Grhpr	2.59717
Plcb4	Dio1		Slc39a4	2.59056
Caprin1	Gm11568		Pelo	2.58573
Dhrs2	Gm13547		Tmprss7	2.58294
Fmnl2	Lag3		Gmppb	2.58086
Mss51	Mylip		Gprc5c	2.57571
Tmem178	Slc25a25		Gbp4	2.57531
Grip1	4930527J03Rik		Atp6v1b2	2.57452
D9Ertd115e	Krt26		Spats2l	2.5732
P4htm	Pnpla5		Nxpe3	2.5713
Ttyh3	Sun2		Dmkn	2.56935
Whsc1	Tmem123		Plk1	2.56905
Zfp444	Wdr47		B4galnt1	2.56795
Cacfd1	Zbtb42		Pltp	2.56694
Zfp397	Cmtm6		Uqcrq	2.56643
A430110L20Rik	Mapre3		Ptger1	2.56576
B4galt6	Abcd3		Hist1h2bc	2.56461
Mtap7d3	Golim4		Serpinb6b	2.56294
Cacna1a	H1f0		Gm5478	2.56093
2210008F06Rik	Hars		2010107E04Rik	2.55352
Cenpn	Spty2d1		Pcbp3	2.55328
Pltp	Trib1		Nupr1	2.54486
Lrrc16b	A230065H16Rik		Klk10	2.54391
Repin1	Gm3336		Adamts2	2.54297
Pknox2	Pten		Eva1b	2.54141
Myo1b	Slc50a1		Amhr2	2.53652
BC052040	Tmprss11e		Samd9l	2.53384
Ngfr	Ehd4		Liph	2.53352
Rad54b	Gm11545		Slc39a2	2.53128
Ahsg	Klhl15		Dok1	2.53002
2700094K13Rik	Rsph3a		Mrpl34	2.5299
Igflr1	Tor3a		Mrpl20	2.52776
Prrt3	1700029M20Rik		C1qtnf6	2.52754
Maged1	Arl6ip5		Trappc1	2.5262
B130024G19Rik	Krtap4-7		Ece2	2.52256
Csrp2	Map1lc3a		As3mt	2.51786
Itgb5	Pla2g2d		Rrm2	2.51601
Grasp	Psors1c2		Twf1	2.51459
Ttc14	Rnh1		Itpk1	2.51439
Lman2l	Ttc39b		Slc46a3	2.51384
Nalcn	Wnt4		Fam217b	2.51022
Rcor2	Zbtb4		Porcn	2.50989
Zfp560	1700025G04Rik		Gjb4	2.50959
Fkbp4	Acap3		Gch1	2.5085
Acbd7	Decr1		Mmp3	2.50738
Lrp2	Rtfdc1		Slc2a3	2.50719
Mical1	Skint5		Chst5	2.50364
2900073C17Rik	Trim13		Npc2	2.50281
Itga10	4833419E13Rik		Cd24a	2.50155
Zfp867	C030005K06Rik		Mmp23	2.49929
Etnk1	Cpne2		Trim30d	2.49696
Sel1l3	Defa1		Irf7	2.48943
Etv4	Isg20		Prelid1	2.48849
Rai14	Jhdm1d		Mocos	2.48751
AA536887	Lama3		Ppa1	2.47803
Fam117a	Pxmp4		Myo7a	2.47733
Rimklb	Riok3		2310043M15Rik	2.47531
Zfp207	Wnt10a		Fam3b	2.4729
Morc4	2310047M10Rik		Spint1	2.46398
Gnaz	Cdc42ep3		Bdkrb2	2.46172
Lphn1	Gpr111		Nudt11	2.45917
Ctps	Psd3		Rnf128	2.45645
Efhc1	Thra		Casp1	2.4535
LOC106740	1700055N04Rik		Mboat2	2.44741
Npm1	Acat1		Slc25a10	2.44611
Rbmxl1	Hipk3		Gusb	2.44349
Trim71	Atp8b4		Rab11fip5	2.43685
Lix1l	Mef2d		Fam107b	2.43514
Sim2	Tmem30a		Por	2.43244
Msx1	9030619P08Rik		Ptger3	2.43019
Pcdh17	Gprin2		Sec16b	2.42998
Rbm38	Hmgcs2		Cdkn3	2.42822
Zkscan3	Chmp3		Rit1	2.42446
9630041G16Rik	Fam26e		Atg9b	2.42433
Palm2	Lacc1		Gdpd1	2.42211
Ube2i	N28178		Hps6	2.42174
Cers2	Osgin2		Abi3	2.41266
Nmral1	Anxa11		Mgst2	2.41255
Zfp467	Cpm		Car12	2.40424
2610020H08Rik	Dedd2		Gpr153	2.40208
Apex2	Ppp1r37		Kcnk5	2.40106
Exosc2	Rab3a		Slc9a5	2.4004
Mtx3	Tmem139		Mtss1	2.399
Praf2	Tmigd1		Plcd1	2.39546
Emx1	Ucn2		Plau	2.39518
Plk5	Fnbp1		Lgals7	2.39369
Prr22	Lrrfip2		Zfp428	2.39211
Ube2e3	Stk39		Psmb5	2.39113
LOC101056077	Tmem53		Tomm5	2.38437
Sat2	Bcar3		Blmh	2.384
Znf41-ps	Ogdh		Dnase1l3	2.38375
Anp32a	Slc22a13		Ptpn22	2.37823
Eif4a2	Maml3		N6amt2	2.37805
Arhgap31	Prrg2		Slc35f6	2.3774
Itsn1	Pthlh		Ahcy	2.37512
Irx1	Qpct		Ptrh1	2.37505
Atp1a3	Rmrp		Commd5	2.37265
Ilf3	Cyb561d1		Smox	2.36931
Stk32a	Krcc1		Ndufc1	2.36738
C430045I18Rik	Ndel1		Rpl41	2.36711
Dnajc10	Rab5a		Rps4l	2.3661
Rasl10b	Slc35f6		Ebp	2.36575
Zfp763	Gcat		Ankrd9	2.36542
1700038P13Rik	Rgs16		Ly6a	2.35782
1110038B12Rik	Rin2		Tmem97	2.35633
2310014F06Rik	Scamp1		Gpr132	2.35492
Lgmn	Tmem159		Fam131c	2.35484
Mvb12b	Tmem51		Cmtm7	2.35375
Uhrf2	Clu		Cystm1	2.35322
Gm7420	Fbxo8		Tmem268	2.35145
2410004I01Rik	Hsd17b7		Sars	2.34838
Dut	Sh3kbp1		Adgrg1	2.34647
Mipep	Tpd52		Cptp	2.34621
Chd6	Cat		Dtnbp1	2.34246
Ppif	Efcab14		Prdx4	2.34191
Ppp1r1b	Igfals		Nav3	2.34072
Dennd1c	Itgb6		Rilpl2	2.33989
Gstp1	Lca5l		Cd63	2.33989
Tonsl	Mroh2a		Fam43a	2.33938
Armcx1	Mrs2		Ostc	2.33542
Depdc5	Pip5k1a		Sigmar1	2.33475
Gja5	Marveld3		Cib1	2.33363
Isyna1	Stk17b		Pfkfb3	2.33317
Ptprk	Vav1		Aldoc	2.33079
Srsf1	Fabp4		Actn1	2.32942
Zfp27	Id4		Susd1	2.32387
Dync1i1	Pmel		BC034090	2.31688
Smarca5-ps	Tmem238		Ly75	2.31683
Xrcc1	Fam83h		Cd200	2.31428
She	Gm11517		Nebl	2.31381
Zbtb26	Raph1		Dennd1c	2.31349
Zfhx3	Serpina11		Tirap	2.31294
AI662501	Tnks1bp1		Igfbp5	2.31093
Emx2	Arl4a		Hap1	2.30967
Tceal1	D830025C05Rik		Aldh1l2	2.30646
Tubg2	Lpl		Nhp2	2.30622
Usp29	Ooep		Alas1	2.30603
Gjc2	Sepp1		Gars	2.3049
Gdpd1	Zadh2		Rnf225	2.30237
2810408I11Rik	Fam43a		Ankrd33b	2.3023
Cmas	Npy1r		Urah	2.30015
Rfx1	Rdh12		Aprt	2.29646
Hmgn2	Rnf19b		S100a16	2.29577
Phactr2	Ctsf		Mybl2	2.29466
Scara5	Eif6		Snx8	2.2932
Senp8	F11r		Areg	2.29308
Sox4	Insig2		Speg	2.2878
Cenpe	Itpkb		Chst14	2.28526
Tmem80	Mrgpre		Celf2	2.28498
4930503L19Rik	Rnf217		Snrnp25	2.28465
Impg2	Txndc16		Tspan4	2.28361
Nrep	Ugp2		Hal	2.28315
Rgs19	Wwtr1		Mx1	2.28135
Smad3	Pak3		Proser2	2.28059
Ttc30a1	Rnf213		Galns	2.28035
Knstrn	Tatdn2		Dnajc15	2.28004
Rilpl1	Casp1		S1pr2	2.27356
Slx4	Ccno		Them5	2.27246
Chd3	Efnb1		Hip1	2.27131
Tmprss2	Ngef		Slc9a3r1	2.26967
Plk1	Tpm2		Praf2	2.26859
Klhdc2	Ucp2		Has2	2.26699
Zfp251	Gm11595		2410016O06Rik	2.26597
Arg1	Gm436		Crlf2	2.26573
D4Ertd617e	Ism1		Ivl	2.26395
Radil	Prodh		Mfap2	2.26296
Hjurp	Bhlhe40		Cyp4f16	2.26165
Rbm12b2	Padi4		Has3	2.25985
Slc35b3	Rabac1		Sdhaf1	2.25975
Cpa3	Vwa2		C1rl	2.25909
Sapcd2	B4galnt1		Bak1	2.25568
Hexim2	Cd72		Itga2b	2.25551
Hsp90aa1	Dnajc4		Mdfi	2.25272
Dusp18	Lce1j		Chpf	2.25078
Nisch	Slc40a1		Ier5	2.25063
Slitrk1	Slk		Gcsh	2.24812
Igf2os	Cnksr1		Gbp3	2.24639
Ranbp17	Pitpna		Dusp3	2.24599
3000002C10Rik	Ripk3		Psapl1	2.24538
Gm9918	Atp2b4		Ctsb	2.24183
Gtf3a	Thy1		B3galt4	2.24069
Otx2	Angel1		Fkbpl	2.239
Ush1c	Ptprz1		Fam20c	2.23757
Chaf1b	Bpnt1		Sec61b	2.23313
Polq	D130051D11Rik		Nqo1	2.22913
Ptprb	LOC101056197		Tceb2	2.22786
Hspd1	Plgrkt		Chn2	2.22783
Dusp3	Chmp2a		Rogdi	2.22707
Fbxw17	Cyp17a1		Ggct	2.22319
Ppnr	Il11		Uqcc2	2.22126
Shank3	Nbl1		Bsg	2.21832
Ajap1	Atp6v0a4		Pxdc1	2.21751
Slit2	Ccdc122		Irx4	2.21393
Hirip3	Cdh1		Glo1	2.21292
Mphosph8	Cldn25		Sdr16c5	2.20952
Scrn1	Hipk2		Pold4	2.2056
Mkx	Il1rl2		Cks1b	2.2048
1810019D21Rik	Nos3		Pacsin3	2.20438
Cyb5b	Sc5d		Rap1gap	2.19919
E2f6	Gas2l1		Vwa1	2.19471
Mfng	Gm3527		Ddost	2.19364
B3galtl	Mrgprf		Kif26a	2.19222
BC028528	Sh3pxd2a		Cdca3	2.18957
Cspg5	Arhgap25		Mif	2.1893
Slc29a2	Calml4		Prdx1	2.18758
Sox10	Il22ra1		Iqgap2	2.18742
Zfp697	Ccnd1		1700007K13Rik	2.18709
Hrk	Gstm2		Rnaseh2c	2.18681
Ptov1	Myo1d		Lamc2	2.18429
Xkr8	Smim14		Ube2c	2.18341
Abca9	Ssh3		Lad1	2.18267
Adam33	Birc3		Myeov2	2.1802
Fam83e	E2f2		Ppp1ca	2.18012
Mettl18	Eif4e		Eif2b2	2.17747
Pnmal1	Mospd3		Heg1	2.17746
Ppapdc3	Mtmr10		Poc1a	2.17704
Cox4i2	Prdm9		Rab25	2.17677
6430573F11Rik	Slc39a8		Shf	2.17561
Gm6981	Stat6		Ndrg4	2.1715
Tacc3	Atp6v1a		Xpnpep1	2.1697
Bard1	Parp14		Ifi47	2.1662
Cdca5	Rhoa		Ldlrad4	2.16539
Nxn	Icam1		Mrpl57	2.16317
Tdrd1	Jakmip2		Ndufb7	2.16179
Ctnnb1	Ppl		Cxx1b	2.15933
Dna2	Trpv6		Birc5	2.15704
LOC553096	Foxc1		Fadd	2.15297
Msx2	Lmo1		Mrpl17	2.15016
Prkra	Ogfrl1		Col18a1	2.14974
Zfp248	Eif4e3		Mab21l3	2.1487
Apom	Gna15		Mvk	2.14787
Gfra3	Ifi30		Gpt2	2.14765
BC049730	Pgap2		Ppic	2.14587
Fam198b	2310045N01Rik		Slc25a33	2.14391
Sspn	Def6		Mydgf	2.14296
Dpp10	Fst		Ssr4	2.14255
Cdk4	Lancl1		Snta1	2.14228
Zbtb37	Nufip1		Ndrg1	2.13879
Defa3	Plp2		Arrb2	2.13439
Hectd2	Dnmt3l		Casp6	2.13392
Kif15	Fam83c		Usmg5	2.13052
Agbl2	Pla2g2e		Fam136a	2.12892
Ppp1r3b	Ppp2r5a		Rhou	2.12643
Pank4	C1ra		Grina	2.12586
Shf	C330006A16Rik		Rnf113a1	2.12548
Cep152	Sprr2a2		Ndrg2	2.12508
Zfp189	Tas1r2		Ankrd37	2.11679
Eml4	5930430L01Rik		Aldh3b2	2.11637
Serpina1d	Il20ra		Tagln2	2.11416
Vtn	Irf4		Tmcc2	2.11364
C1qtnf2	N4bp3		Ifi35	2.11099
Fras1	Rab20		Farp1	2.10906
Lama2	Acbd4		Cdk5r1	2.10867
Pycr1	Mapre2		Bysl	2.10804
Bag2	Ucp3		Mrpl28	2.10564
Bhlhb9	Adcy3		Ace2	2.10562
Fzd4	Apol9a		Pycard	2.10343
Hexb	Dhcr7		Dusp2	2.10117
Unc5c	Slc9a1		Rps6ka4	2.1009
Fbxo21	Higd1a		Id2	2.10078
Zeb2	Lgi4		Atp5e	2.10047
Bub1b	Ppfibp2		1110038B12Rik	2.09879
Kif18b	Brdt		Ly6d	2.09148
Mlec	Il1rap		Fam129a	2.09046
Cd1d1	1110008P14Rik		Ptrhd1	2.08655
Rnpc3	4930518F22Rik		Lamb1	2.08501
Fam132b	Awat1		Il10rb	2.08407
Snhg7	Cdkn2b		Ckap4	2.08318
LOC101055890	Klhl21		3632451O06Rik	2.08226
Ticrr	Krtap4-8		Lhfp	2.08216
5930409G06Rik	Leprel1		Pcolce	2.08082
Ubxn11	Net1		Bst2	2.07734
1110028F11Rik	Pnp		Dhrs1	2.07494
Ceacam10	Rdh11		Cpxm1	2.07487
Rai1	Tmed5		Cdc20	2.07442
Tagap1	Cd207		B4galnt3	2.07254
Vrk3	E230006M18Rik		Smpdl3b	2.07214
2300002M23Rik	Ptrh1		Palm	2.07116
Rnf17	Eef2k		Emc9	2.07087
Cpsf4	Gsdmcl2		Papss2	2.06995
Dennd4b	Pdlim5		Fam58b	2.06862
Cacna2d1	Sned1		Abhd12	2.06857
Ddx39b	B3gnt8		Fam111a	2.06835
Fam149b	C1qtnf1		Ctsl	2.06652
Palb2	Ech1		Phlda3	2.06449
Sorl1	Nmnat3		Timm13	2.06245
Tmem132e	Plec		Tcn2	2.06184
Wfs1	Gm5396		Armcx2	2.06043
Ifit1	Mboat1		Kctd14	2.05969
Rbm4b	Aaed1		Snx10	2.05812
4930432F04Rik	Mreg		Vldlr	2.0567
D10Bwg1070e	Slc6a19		Bspry	2.0562
LOC674321	Ang4		Lamtor1	2.05526
Slc1a6	Atf5		2700094K13Rik	2.05367
Tcf7l1	Bcl3		Azin2	2.05315
G2e3	Chmp1b		Snrpd2	2.05232
Nav2	Ezr		Atp5k	2.05046
Plagl2	Fam213b		Ppm1m	2.04754
Marcks	Itgb4		Arpc4	2.04728
Srsf3	Sptbn2		P4hb	2.04633
Tmpo	Unc13d		Cldn4	2.04594
P4ha1	Agpat5		Lrrc59	2.04547
Ing4	Diap2		S100a6	2.04493
Irs4	Mcur1		Isg15	2.04399
Plce1	Sh3glb1		Scrn2	2.0425
Dynll2	Arhgef3		Tmem125	2.04009
Tmem26	Bicd2		Hexb	2.03996
2610042L04Rik	Fam110c		Pcyt1b	2.03688
Phf6	Irf7		Tle6	2.03105
Ebpl	Plch2		Spryd4	2.03089
Tnmd	Cebpa		Pmm1	2.0289
Dst	Dnaja4		Hint1	2.02768
Plekho1	Itpripl2		Aurka	2.02762
2610507I01Rik	Rgs10		Slc25a39	2.02716
Aldh5a1	Tec		Rhog	2.02626
Bglap2	Tnfaip8		Fras1	2.02381
Pax1	Ang3		Cdk2ap2	2.02228
Pde3a	Dleu2		Ier5l	2.02035
Rgl3	Gm6115		Msn	2.0187
Zwilch	Tgfb1		Psmb6	2.0172
Ctla2a	Smagp		Ubash3b	2.01647
Gm5523	Tst		Rab13	2.01563
Cfh	Zfp672		Cmc2	2.01514
Gm11110	Ankfy1		Psmb3	2.01438
1700047I17Rik2	Gnptab		Tmem176a	2.0132
Fbxo5	Areg		Sdc1	2.01249
Rasa4	Krtap6-1		Slc35c1	2.01247
Magee2	Sdr9c7		Pglyrp2	2.01155
Mettl6	Tmem125		Grip1	2.01138
Tnrc6a	2610528J11Rik		Dlx5	2.00822
Zfp932	Abtb2		Rundc3a	2.00728
Vsig2	Clip1		Atp6v0d1	2.00574
Gm10101	Pdzd2		Matk	2.00288
Tpx2	Slpi		Sec24d	2.00053
4930452B06Rik	Txnip		2610524H06Rik	1.99992
Scrt1	Lrrn3		Gab2	1.99949
Agl	Sh3yl1		Pfn1	1.9992
Begain	D630004K10Rik		Aars	1.99764
Cklf	Ammecr1		Nme4	1.99587
Ifnar1	Dtx3l		Ube2m	1.99149
Neto2	Fam83f		Dynll1	1.99076
Stard3nl	Gm3448		Arhgef10l	1.99012
4930573O21Rik	Ociad2		Fbxl15	1.9875
5430439M09Rik	Plekhg6		Kif26b	1.98623
Irx2	Pou6f1		Hn1	1.98566
Ccdc160	Tanc1		Chst12	1.98527
Epha8	Tfr2		Renbp	1.98471
Iqsec1	Ttc39c		Mien1	1.98437
2410018M08Rik	Cd99		Eef1g	1.98259
Nr2f6	Fam178b		Slc37a4	1.97908
2610008G14Rik	Perp		Itgb3	1.97627
2810039B14Rik	Pon3		Obfc1	1.97464
Tulp1	Abcc4		Psma5	1.97421
Ccm2l	Adamtsl5		Gadd45gip1	1.974
Gm9099	Atp1a1		Bod1	1.9737
Sepw1	Gan		Dock4	1.97339
Sf3b1	Nxph4		Fam46b	1.9723
Dzip1	Srcin1		Timm8b	1.97001
Znf512b	Gstm3		Sox13	1.96744
Nup43	Mon2		E2f8	1.96536
Aurka	Tns4		Marcksl1	1.96109
Drosha	Adam15		Gdpd3	1.95661
Mmrn1	Il15		Atp6v1g1	1.95614
Pbrm1	Ly96		Armc6	1.95574
Supt3	Prdm1		Atp1a1	1.95381
Ddx58	Fut2		Gfer	1.95327
Gng3	Lce1g		Erp29	1.95174
Pds5b	Myo19		Sap30	1.95077
Ptchd3	Ssfa2		Atp5o	1.94912
2810021J22Rik	Syt8		Kcnh1	1.94764
Kif20b	Camk2d		Mdh2	1.94759
Kif2c	Slc6a9		Hmox2	1.94756
Rab3c	Dffa		Sec61g	1.94576
Slc9a8	Plekhb2		Gmnn	1.94503
Tnfrsf19	Pon2		Slc37a2	1.9442
Vars2	Ebp		Ap1s2	1.94407
Ctu2	Hist2h2bb		Nfatc2	1.94228
Cnrip1	Mpc1		Ccser1	1.93997
Nphp4	Hist1h3g		Ssc4d	1.93932
Serpinb6b	Thsd1		Gpi1	1.93789
Fndc3a	Tmie		Psmb4	1.9374
Adi1	9030617O03Rik		Suclg1	1.93616
Gemin4	Mal2		Jup	1.93496
Tvp23a	Ror1		Ptp4a3	1.93462
Kif11	Tmem154		Cope	1.93083
Nnt	Tmsb4x		Romo1	1.92854
Pcyox1l	Ccdc71l		Gipc1	1.92827
2310003H01Rik	Ces4a		Alg3	1.92667
Ctnna2	Dbil5		Mrps33	1.92643
Defa-rs12	Herpud1		Tgm3	1.92274
Gcsh	Akr1b8		Igsf8	1.9197
Adra2b	Ces2f		Acat2	1.91529
Chst8	Nt5dc3		Atp6v0a4	1.91327
Mkks	Pop4		Sh3bgrl3	1.91085
Prmt2	Slc37a4		Zswim1	1.90951
Asap1	Tmbim1		Naa38	1.90831
Gm5069	4930412O13Rik		2210016F16Rik	1.9074
[truncated: 2,845 more rows]

## Sheet: Figure 3a
Figure 3a	Analyzed dual-color microarray data for Sox11-induced vs control epidermis
rownames.Exp.	ProbeID	EntrezGeneID	GeneSymbol	Sox11_1	Sox11_2		FC	pv	padj
(+)E1A_r60_n9	NA	NA	NA	-4.08228	-4.18541		-17.5439	8.16524e-10	4.55792e-05
A_30_P01031644	A_30_P01031644	NA	NA	3.32333	3.39544		10.263	5.06446e-09	4.71172e-05
A_55_P1961320	A_55_P1961320	21753	Tes	3.37203	3.48378		10.762	4.38373e-09	4.71172e-05
A_30_P01022276	A_30_P01022276	NA	NA	3.59048	3.44178		11.441	3.6616e-09	4.71172e-05
A_51_P517430	A_51_P517430	12479	Cd1d1	3.42253	3.65556		11.624	4.0204e-09	4.71172e-05
A_55_P2131899	A_55_P2131899	20677	Sox4	3.52903	3.63405		11.972	2.94562e-09	4.71172e-05
A_55_P2048119	A_55_P2048119	243328	Slc29a4	3.26457	3.25724		9.586	6.43471e-09	5.13131e-05
A_55_P2121275	A_55_P2121275	236749	Gm4907	3.05533	3.28368		8.997	1.06052e-08	7.39994e-05
A_55_P2114779	A_55_P2114779	268527	Greb1	3.34655	3.00733		9.044	1.3757e-08	7.67928e-05
A_55_P2060991	A_55_P2060991	216152	BC005764	3.9187	3.28758		12.152	1.33021e-08	7.67928e-05
A_52_P102248	A_52_P102248	108797	Mex3b	3.31993	2.972		8.852	1.53953e-08	7.81257e-05
A_55_P2072233	A_55_P2072233	72693	Zcchc12	2.85648	2.98876		7.582	1.84839e-08	7.85778e-05
A_55_P2042016	A_55_P2042016	NA	NA	3.4605	2.9883		9.346	1.87941e-08	7.85778e-05
A_55_P2117425	A_55_P2117425	53420	Syt5	3.80247	3.15285		11.14	1.97074e-08	7.85778e-05
A_55_P2034864	A_55_P2034864	73710	Tubb2b	3.9454	3.21999		11.981	2.11389e-08	7.86662e-05
(+)E1A_r60_a107	NA	NA	NA	-2.71125	-2.8465		-6.84932	2.89635e-08	9.51043e-05
A_51_P217498	A_51_P217498	20528	Slc2a4	2.80749	2.71905		6.789	2.89522e-08	9.51043e-05
A_52_P706060	A_52_P706060	72640	Mex3a	3.0837	2.70721		7.441	3.49739e-08	0.00010846
A_55_P2052240	A_55_P2052240	12931	Crlf1	2.89012	2.61096		6.73	4.1714e-08	0.000122553
(+)E1A_r60_a135	NA	NA	NA	-2.56828	-2.73183		-6.28931	4.57885e-08	0.000125996
A_55_P1958840	A_55_P1958840	16403	Itga6	3.69615	2.9411		9.977	4.74001e-08	0.000125996
A_55_P1966721	A_55_P1966721	100669	9930105H17Rik	2.97302	2.5948		6.887	4.96875e-08	0.000126073
A_51_P106059	A_51_P106059	22032	Traf4	2.58175	2.54563		5.912	5.42754e-08	0.000126238
A_51_P480136	A_51_P480136	12958	Cryba2	2.84372	2.54484		6.472	5.26151e-08	0.000126238
A_55_P1971179	A_55_P1971179	12479	Cd1d1	2.4502	2.57141		5.699	6.94814e-08	0.000133742
A_51_P142896	A_51_P142896	12509	Cd59a	2.63621	2.45268		5.834	6.75966e-08	0.000133742
A_55_P1983733	A_55_P1983733	107747	Aldh1l1	2.48352	2.80127		6.244	6.56675e-08	0.000133742
A_51_P169745	A_51_P169745	22142	Tuba1a	2.9188	2.52449		6.596	6.38092e-08	0.000133742
A_51_P514256	A_51_P514256	73710	Tubb2b	3.04501	2.5794		7.024	6.12128e-08	0.000133742
A_51_P265495	A_51_P265495	110454	Ly6a	2.3931	2.49934		5.45	8.5901e-08	0.000159836
A_55_P2315921	A_55_P2315921	68189	5330431K02Rik	2.41846	2.36838		5.254	9.97005e-08	0.000169689
A_52_P164709	A_52_P164709	70235	Poc1a	2.51404	2.34839		5.393	9.78221e-08	0.000169689
A_51_P171107	A_51_P171107	67564	Tmem35	2.46805	2.99861		6.65	1.00316e-07	0.000169689
(+)E1A_r60_n11	NA	NA	NA	-2.31725	-2.49351		-5.29101	1.09227e-07	0.000174205
A_55_P2053258	A_55_P2053258	70235	Poc1a	2.38493	2.35585		5.171	1.07632e-07	0.000174205
A_55_P2115057	A_55_P2115057	22142	Tuba1a	2.68378	2.33359		5.691	1.13527e-07	0.000175621
A_55_P2114776	A_55_P2114776	268527	Greb1	3.10543	2.48841		6.95	1.16407e-07	0.000175621
A_55_P2064771	A_55_P2064771	17067	Ly6c1	2.29519	2.62503		5.503	1.26949e-07	0.000181703
A_52_P344290	A_52_P344290	14062	F2r	2.30033	2.62714		5.516	1.24264e-07	0.000181703
A_51_P171616	A_51_P171616	22409	Wnt10a	-2.2597	-2.34904		-4.9505	1.42503e-07	0.000187348
A_55_P2078494	A_55_P2078494	234421	Cib3	2.38193	2.24623		4.973	1.44318e-07	0.000187348
A_55_P1961499	A_55_P1961499	17067	Ly6c1	2.43739	2.24906		5.074	1.40095e-07	0.000187348
A_55_P2088131	A_55_P2088131	434179	Gm5595	2.72794	2.3043		5.72	1.398e-07	0.000187348
A_55_P1960202	A_55_P1960202	13003	Vcan	2.25518	2.60384		5.387	1.49499e-07	0.000189664
A_65_P10673	A_65_P10673	224090	Tmem44	2.29819	2.84862		5.952	1.83489e-07	0.000227612
A_30_P01029174	A_30_P01029174	NA	NA	2.63665	2.21155		5.367	1.94337e-07	0.000235828
A_51_P498388	A_51_P498388	104175	Sbk1	2.16945	2.16789		4.496	2.32602e-07	0.000259681
A_52_P201551	A_52_P201551	215690	Nav1	2.50723	2.14279		5.011	2.29729e-07	0.000259681
A_66_P120125	A_66_P120125	27528	Nrep	2.77029	2.23595		5.669	2.19158e-07	0.000259681
A_55_P2059931	A_55_P2059931	19126	Prom1	3.97306	2.82516		10.55	2.29669e-07	0.000259681
A_55_P2168243	A_55_P2168243	NA	NA	2.32977	2.10793		4.655	2.39735e-07	0.000259988
A_55_P2000158	A_55_P2000158	18710	Pik3r3	2.12138	2.47837		4.924	2.46849e-07	0.000259988
A_55_P2013475	A_55_P2013475	75870	Tcam1	2.22027	2.78335		5.664	2.46516e-07	0.000259988
A_55_P2045188	A_55_P2045188	NA	NA	2.13126	2.59223		5.14	2.76026e-07	0.000275144
A_55_P2152872	A_55_P2152872	116701	Fgfrl1	3.03771	2.31096		6.383	2.75302e-07	0.000275144
A_55_P2038757	A_55_P2038757	74202	Fblim1	3.61894	2.60163		8.636	2.75302e-07	0.000275144
A_55_P2030578	A_55_P2030578	21961	Tns1	-2.05462	-2.36706		-4.62963	3.0625e-07	0.000279808
A_51_P487813	A_51_P487813	17035	Lxn	2.06067	2.16904		4.331	3.05733e-07	0.000279808
A_51_P122740	A_51_P122740	72144	Slc37a3	2.2565	2.04744		4.444	3.04855e-07	0.000279808
A_55_P2076846	A_55_P2076846	21677	Tead2	2.61039	2.11557		5.144	3.10781e-07	0.000279808
A_55_P1994047	A_55_P1994047	NA	NA	2.80014	2.19722		5.652	2.92776e-07	0.000279808
A_55_P2048378	A_55_P2048378	434179	Gm5595	2.85515	2.22372		5.814	2.86402e-07	0.000279808
A_55_P2074246	A_55_P2074246	193452	Zfp184	2.04232	2.16716		4.301	3.24484e-07	0.000279914
A_30_P01023783	A_30_P01023783	NA	NA	2.02756	2.22604		4.367	3.30957e-07	0.000279914
A_51_P368496	A_51_P368496	103743	Tmem98	2.33527	2.03327		4.545	3.30754e-07	0.000279914
A_55_P1988760	A_55_P1988760	228071	Sestd1	2.07033	2.49569		4.867	3.27172e-07	0.000279914
A_55_P2011436	A_55_P2011436	100039888	Gm11223	2.03447	2.10616		4.2	3.56268e-07	0.000296824
A_55_P2119969	A_55_P2119969	69772	Bdh2	2.0904	2.03582		4.179	3.63437e-07	0.000298344
A_55_P2068663	A_55_P2068663	16765	Stmn1	2.1936	1.98653		4.258	3.90867e-07	0.000311694
A_51_P236267	A_51_P236267	20452	St8sia4	2.13433	2.76336		5.46	3.88197e-07	0.000311694
A_51_P112223	A_51_P112223	14860	Gsta4	2.14266	1.98307		4.178	4.04152e-07	0.000317749
A_55_P2024155	A_55_P2024155	235320	Zbtb16	-2.02933	-2.01366		-4.06504	4.2775e-07	0.000327088
A_55_P2045476	A_55_P2045476	70823	Hmgxb4	2.10241	1.97832		4.113	4.23974e-07	0.000327088
A_51_P166339	A_51_P166339	11567	Avil	2.46581	2.00005		4.701	4.559e-07	0.000343903
A_55_P2129271	A_55_P2129271	21677	Tead2	2.47235	1.99542		4.704	4.72807e-07	0.000351901
A_55_P2187034	A_55_P2187034	NA	NA	2.1165	1.93562		4.073	4.88002e-07	0.000353776
A_51_P128987	A_51_P128987	14187	Akr1b8	2.20455	1.93521		4.199	4.85114e-07	0.000353776
A_30_P01018833	A_30_P01018833	NA	NA	2.40619	1.96612		4.551	5.00035e-07	0.000357852
A_52_P97699	A_52_P97699	268595	D430019H16Rik	2.28146	1.93377		4.31	5.10694e-07	0.000360854
A_55_P1974984	A_55_P1974984	NA	NA	2.79064	2.09045		5.428	5.40426e-07	0.000377089
A_55_P2076906	A_55_P2076906	259300	Ehd2	-1.94274	-1.9846		-3.90625	5.53144e-07	0.000381198
A_52_P566396	A_52_P566396	68867	Rnf122	1.97661	1.93676		3.882	5.69917e-07	0.000383853
A_55_P2317480	A_55_P2317480	402723	E130104P22Rik	1.89344	2.10842		4.003	5.77626e-07	0.000383853
A_55_P2140107	A_55_P2140107	13079	Cyp21a1	1.89363	2.11338		4.01	5.76622e-07	0.000383853
A_55_P2017636	A_55_P2017636	21825	Thbs1	1.88426	2.14964		4.047	6.00604e-07	0.00038536
A_52_P31641	A_52_P31641	330485	Tmem145	2.74887	2.05936		5.293	5.87468e-07	0.00038536
A_55_P2112030	A_55_P2112030	330485	Tmem145	2.79396	2.07491		5.406	5.99071e-07	0.00038536
A_55_P2091676	A_55_P2091676	14102	Fas	-1.86218	-2.00885		-3.83142	6.86643e-07	0.000425879
A_30_P01031425	A_30_P01031425	NA	NA	1.86332	2.20192		4.091	6.79292e-07	0.000425879
A_51_P497882	A_51_P497882	78284	Creb3l4	1.96763	2.57328		4.825	6.76021e-07	0.000425879
A_55_P2076866	A_55_P2076866	230971	Megf6	-1.86227	-2.28693		-4.21941	7.44234e-07	0.000451564
A_55_P1975874	A_55_P1975874	229672	Bcl2l15	1.94315	2.55019		4.746	7.44119e-07	0.000451564
A_52_P474089	A_52_P474089	12338	Capn6	2.43345	1.89957		4.489	7.60549e-07	0.000456501
A_55_P2122334	A_55_P2122334	18029	Nfic	-1.81209	-2.05532		-3.81679	8.20354e-07	0.000472093
A_52_P213889	A_52_P213889	209760	Tmc7	1.88977	1.86066		3.669	8.17928e-07	0.000472093
A_52_P650387	A_52_P650387	380694	Ccnjl	1.9749	1.824		3.731	8.11415e-07	0.000472093
A_30_P01019384	A_30_P01019384	NA	NA	2.18498	1.82749		4.017	8.0246e-07	0.000472093
A_55_P2026818	A_55_P2026818	218756	Slc4a7	1.94352	1.80954		3.672	8.80444e-07	0.000501503
A_55_P2108248	A_55_P2108248	109978	Art4	-1.91006	-2.57876		-4.73934	9.69126e-07	0.00053562
A_52_P467726	A_52_P467726	18196	Nsg1	2.2247	1.79945		4.034	9.68808e-07	0.00053562
A_55_P1972575	A_55_P1972575	230157	Tmeff1	2.62538	1.92892		4.847	9.63296e-07	0.00053562
A_55_P2135331	A_55_P2135331	14026	Evl	2.01048	1.77212		3.71	9.81318e-07	0.000535769
A_30_P01029017	A_30_P01029017	NA	NA	1.8083	2.27663		4.119	9.88592e-07	0.000535769
A_55_P2409088	A_55_P2409088	106459	BB163080	1.77253	2.13533		3.874	1.02169e-06	0.000548381
A_55_P1985410	A_55_P1985410	194590	Reps2	1.98003	1.75777		3.653	1.0512e-06	0.000558848
A_51_P254299	A_51_P254299	106565	Dlk2	-1.77175	-2.23251		-4	1.14106e-06	0.000595283
A_55_P2118784	A_55_P2118784	104383	Rcor2	1.7604	1.87432		3.524	1.13112e-06	0.000595283
A_55_P2055854	A_55_P2055854	19013	Ppara	-2.07651	-1.73947		-3.7594	1.16159e-06	0.000599374
A_55_P2075080	A_55_P2075080	245827	Fat2	-1.99721	-1.73294		-3.63636	1.17038e-06	0.000599374
A_55_P2038126	A_55_P2038126	22017	Tpmt	1.7898	1.77914		3.445	1.24472e-06	0.000631648
A_51_P432794	A_51_P432794	232748	Fam115c	1.77688	1.76954		3.418	1.31321e-06	0.000648713
A_52_P360330	A_52_P360330	17755	Map1b	1.71651	1.89149		3.492	1.30563e-06	0.000648713
A_55_P2345116	A_55_P2345116	74303	1700109K24Rik	1.71325	2.03698		3.668	1.29818e-06	0.000648713
A_55_P1970676	A_55_P1970676	24057	Sh3yl1	1.77235	1.76429		3.407	1.34447e-06	0.000658328
A_55_P2056739	A_55_P2056739	107581	Col16a1	-1.89148	-1.70076		-3.47222	1.39075e-06	0.000669252
A_55_P2013043	A_55_P2013043	20708	Serpinb6b	1.72199	1.82088		3.414	1.38569e-06	0.000669252
A_51_P215922	A_51_P215922	12368	Casp6	1.70464	1.7759		3.341	1.57636e-06	0.000739223
A_52_P78023	A_52_P78023	67803	Limd2	2.05684	1.6778		3.649	1.57793e-06	0.000739223
A_30_P01020941	A_30_P01020941	NA	NA	1.68029	2.05586		3.65	1.55597e-06	0.000739223
A_51_P257550	A_51_P257550	17357	Marcksl1	2.07321	1.67902		3.671	1.58913e-06	0.000739223
A_52_P282500	A_52_P282500	16565	Kif21b	2.36269	1.75135		4.161	1.60583e-06	0.000740817
A_51_P214663	A_51_P214663	22017	Tpmt	1.71205	2.2389		3.933	1.62624e-06	0.000744083
A_55_P2011026	A_55_P2011026	63872	Zfp296	-2.03298	-1.66591		-3.61011	1.65127e-06	0.000745426
A_55_P2154719	A_55_P2154719	NA	NA	1.67679	2.10286		3.706	1.65588e-06	0.000745426
A_51_P365008	A_51_P365008	21961	Tns1	-1.65771	-2.01547		-3.57143	1.70429e-06	0.00076108
A_55_P2033725	A_55_P2033725	17173	Ascl2	-3.09696	-2.03649		-5.91716	1.73343e-06	0.000767951
A_55_P2125229	A_55_P2125229	16800	Arhgef2	1.69744	1.72589		3.275	1.7784e-06	0.00078167
A_51_P202801	A_51_P202801	56325	Abcb9	-1.95844	-1.63776		-3.47222	1.83766e-06	0.000801406
A_55_P2050226	A_55_P2050226	252837	Ackr4	-1.68346	-2.22651		-3.87597	1.8888e-06	0.000817325
A_52_P295067	A_52_P295067	20621	Snn	2.43075	1.74655		4.254	1.90605e-06	0.000818442
A_30_P01021155	A_30_P01021155	NA	NA	1.80553	1.63554		3.296	1.9359e-06	0.000824913
A_55_P2056729	A_55_P2056729	16008	Igfbp2	1.83731	1.62122		3.316	2.00817e-06	0.000830357
A_66_P136778	A_66_P136778	332110	Mapk15	1.61969	1.92079		3.411	1.9925e-06	0.000830357
A_55_P2060498	A_55_P2060498	233887	Zfp553	2.04694	1.6323		3.579	2.00317e-06	0.000830357
A_52_P476029	A_52_P476029	329540	8430427H17Rik	2.31955	1.70364		4.032	1.97613e-06	0.000830357
A_52_P49321	A_52_P49321	101401	Adamts9	-1.85026	-1.61426		-3.32226	2.05895e-06	0.00084245
DCP_20_0	NA	NA	NA	-1.63162	-1.76015		-3.23625	2.0676e-06	0.00084245
A_55_P1992421	A_55_P1992421	15354	Hmgb3	1.88297	1.61022		3.356	2.08273e-06	0.000842466
A_51_P196925	A_51_P196925	20312	Cx3cl1	-1.6508	-1.70123		-3.19489	2.14185e-06	0.000855669
A_55_P1991440	A_55_P1991440	22697	Zscan21	1.69524	1.65441		3.193	2.14603e-06	0.000855669
A_52_P250400	A_52_P250400	219257	Pcdh20	-2.28375	-1.67482		-3.93701	2.20289e-06	0.000866852
A_51_P477419	A_51_P477419	18029	Nfic	-1.59801	-1.80555		-3.25733	2.26242e-06	0.000866852
A_55_P2078670	A_55_P2078670	12411	Cbs	-1.74337	-1.61747		-3.20513	2.22701e-06	0.000866852
A_52_P176619	A_52_P176619	73242	Atat1	1.59691	1.89123		3.35	2.22113e-06	0.000866852
A_55_P2074381	A_55_P2074381	NA	NA	1.92726	1.59439		3.389	2.26725e-06	0.000866852
A_51_P406557	A_51_P406557	329828	AI464131	2.00403	1.60402		3.492	2.25428e-06	0.000866852
(+)E1A_r60_a20	NA	NA	NA	-1.59649	-1.73898		-3.1746	2.42244e-06	0.000897932
A_30_P01019709	A_30_P01019709	NA	NA	-1.68426	-1.62713		-3.15457	2.3818e-06	0.000897932
A_52_P664404	A_52_P664404	192651	Zfp286	1.76167	1.5922		3.197	2.40222e-06	0.000897932
A_55_P2104894	A_55_P2104894	12832	Col5a2	1.58872	1.77855		3.212	2.40022e-06	0.000897932
A_51_P507023	A_51_P507023	103466	Nt5dc3	1.59978	2.05586		3.55	2.42897e-06	0.000897932
DCP_20_1	NA	NA	NA	-1.60197	-1.69839		-3.1348	2.51861e-06	0.000908296
A_51_P247157	A_51_P247157	15374	Hn1	1.5948	1.71487		3.149	2.51783e-06	0.000908296
A_51_P490023	A_51_P490023	22151	Tubb2a	1.79166	1.57844		3.216	2.48499e-06	0.000908296
A_51_P185627	A_51_P185627	71951	Gpc2	1.58239	1.99523		3.455	2.5221e-06	0.000908296
A_30_P01033082	A_30_P01033082	NA	NA	1.62181	1.65801		3.116	2.55875e-06	0.00091559
A_55_P2013038	A_55_P2013038	97848	Serpinb6c	2.35712	1.66644		4.033	2.6871e-06	0.000955392
A_52_P310530	A_52_P310530	93686	Rbfox2	1.57558	1.71378		3.127	2.7087e-06	0.000956975
A_52_P655285	A_52_P655285	242466	Zfp462	1.72771	1.56118		3.126	2.81955e-06	0.000989875
A_52_P589169	A_52_P589169	72061	2010111I01Rik	1.56863	1.69254		3.096	2.86279e-06	0.000995791
A_51_P358722	A_51_P358722	236285	Lancl3	1.9773	1.5564		3.403	2.87208e-06	0.000995791
DCP_20_3	NA	NA	NA	-1.55031	-1.73735		-3.125	2.92147e-06	0.00100211
A_30_P01030135	A_30_P01030135	NA	NA	2.27261	1.62557		3.861	2.9262e-06	0.00100211
A_55_P1982019	A_55_P1982019	93686	Rbfox2	1.54607	1.74922		3.133	2.94608e-06	0.00100276
A_66_P139703	A_66_P139703	22417	Wnt4	-1.69469	-1.55252		-3.07692	3.03382e-06	0.00101324
DCP_20_5	NA	NA	NA	-1.5821	-1.62929		-3.03951	3.06761e-06	0.00101324
A_55_P2071286	A_55_P2071286	353499	Tmc4	1.60613	1.60261		3.041	3.05755e-06	0.00101324
A_55_P2043862	A_55_P2043862	16765	Stmn1	1.69464	1.55044		3.079	3.05856e-06	0.00101324
A_51_P448814	A_51_P448814	22751	Zfp90	1.68728	1.55854		3.08	2.99506e-06	0.00101324
A_30_P01021891	A_30_P01021891	NA	NA	1.63942	1.56833		3.04	3.13748e-06	0.00103022
A_51_P471458	A_51_P471458	57429	Sult5a1	-1.83527	-1.51252		-3.19489	3.37584e-06	0.0010956
A_66_P128055	A_66_P128055	68229	AI846148	1.6126	1.56439		3.007	3.35899e-06	0.0010956
A_51_P387138	A_51_P387138	242466	Zfp462	1.51458	1.90736		3.274	3.43932e-06	0.00110975
A_55_P2001920	A_55_P2001920	192176	Flna	1.95525	1.51756		3.332	3.51153e-06	0.00112653
A_55_P2020090	A_55_P2020090	245631	Mum1l1	1.5266	1.65555		3.013	3.53689e-06	0.00112819
A_51_P378210	A_51_P378210	14915	Guca2a	-2.42029	-1.63969		-4.08163	3.65144e-06	0.00115157
A_51_P461884	A_51_P461884	11352	Abl2	1.56179	1.58158		2.973	3.63923e-06	0.00115157
A_51_P101137	A_51_P101137	217125	Samd14	2.58293	1.69857		4.41	3.67439e-06	0.00115229
A_55_P2037454	A_55_P2037454	104156	Etv5	1.57262	1.56382		2.965	3.70167e-06	0.00115436
A_55_P2003473	A_55_P2003473	245522	Zc4h2	1.53401	2.09401		3.516	3.78124e-06	0.00117263
A_51_P164203	A_51_P164203	56520	Nme4	1.55571	1.5673		2.952	3.83795e-06	0.001177
A_30_P01021937	A_30_P01021937	NA	NA	1.53544	1.59372		2.958	3.83226e-06	0.001177
A_55_P2300071	A_55_P2300071	74613	4833412C15Rik	1.48917	1.86349		3.196	3.85861e-06	0.001177
A_55_P2175400	A_55_P2175400	68910	Zfp467	-1.7163	-1.48898		-3.03951	3.88858e-06	0.00117916
A_30_P01026572	A_30_P01026572	NA	NA	1.62482	1.51268		2.966	3.90794e-06	0.00117916
A_51_P173601	A_51_P173601	57278	Bcam	-1.48149	-1.83715		-3.15457	3.97852e-06	0.00118762
A_55_P2045896	A_55_P2045896	14573	Gdnf	-1.66411	-1.49466		-2.98507	3.97125e-06	0.00118762
A_55_P2113081	A_55_P2113081	98170	Tmem132a	1.51102	1.61205		2.952	4.01805e-06	0.00119304
A_51_P160372	A_51_P160372	22377	Wbp1	1.47702	1.67839		2.985	4.22206e-06	0.00124698
A_55_P2102951	A_55_P2102951	NA	NA	2.21001	1.54517		3.675	4.30314e-06	0.00126424
A_51_P187491	A_51_P187491	71920	Epgn	2.09631	1.5121		3.492	4.344e-06	0.00126956
A_55_P2156126	A_55_P2156126	20360	Sema6c	2.77033	1.74149		4.776	4.46328e-06	0.00129763
A_55_P2020050	A_55_P2020050	68157	6720475J19Rik	1.60648	1.47712		2.912	4.60127e-06	0.00133082
A_55_P2102857	A_55_P2102857	69815	Krtcap3	1.45417	1.66918		2.952	4.71264e-06	0.001356
A_51_P141535	A_51_P141535	18242	Oat	-1.64318	-1.45726		-2.93255	4.76075e-06	0.00136282
DCP_22_2	NA	NA	NA	1.53118	1.50406		2.863	4.88085e-06	0.00139007
A_55_P2077783	A_55_P2077783	627110	Tubb2a-ps2	1.97739	1.46181		3.293	5.00027e-06	0.00141685
A_65_P16952	A_65_P16952	22630	Ywhaq	1.98327	1.45999		3.298	5.09312e-06	0.00143466
A_55_P1981241	A_55_P1981241	56149	Grasp	2.36865	1.56899		3.914	5.11453e-06	0.00143466
A_55_P2126950	A_55_P2126950	68910	Zfp467	-1.61054	-1.44707		-2.88184	5.16217e-06	0.00143548
(+)E1A_r60_a22	NA	NA	NA	1.56324	1.46567		2.857	5.16888e-06	0.00143548
A_51_P114693	A_51_P114693	231440	Parm1	-1.54843	-1.46237		-2.84091	5.38107e-06	0.00147969
A_51_P405227	A_51_P405227	67169	Nradd	1.57026	1.45178		2.85	5.37549e-06	0.00147969
A_51_P209183	A_51_P209183	57266	Cxcl14	-1.44554	-1.98236		-3.27869	5.55701e-06	0.00149854
A_51_P165098	A_51_P165098	74105	Gga2	1.59164	1.43748		2.857	5.50662e-06	0.00149854
A_51_P366061	A_51_P366061	14086	Fscn1	3.22956	1.89945		5.916	5.53898e-06	0.00149854
A_55_P2059010	A_55_P2059010	19659	Rbp1	3.24694	1.90741		5.968	5.52725e-06	0.00149854
A_30_P01017703	A_30_P01017703	NA	NA	1.45209	1.54456		2.825	5.62465e-06	0.00150949
A_52_P381484	A_52_P381484	100689	Spon2	1.67624	1.41472		2.919	5.65265e-06	0.00150974
A_51_P273609	A_51_P273609	228550	Itpka	-1.49199	-1.48677		-2.80899	5.6866e-06	0.00151158
A_55_P2005465	A_55_P2005465	67255	Zfp422	1.44549	1.54183		2.816	5.79102e-06	0.00153204
DCP_22_0	NA	NA	NA	1.5291	1.45085		2.809	5.82688e-06	0.00153426
A_30_P01031548	A_30_P01031548	NA	NA	1.46016	1.50999		2.799	5.89012e-06	0.00154363
A_55_P2015258	A_55_P2015258	66597	Trim13	1.45289	1.51592		2.798	5.95238e-06	0.00155265
A_52_P515057	A_52_P515057	229731	Slc25a24	1.64567	1.40477		2.878	6.03354e-06	0.0015665
A_52_P220810	A_52_P220810	217410	Trib2	1.3989	1.74051		2.968	6.06839e-06	0.00156826
A_51_P117739	A_51_P117739	14205	Figf	-1.56928	-1.41837		-2.8169	6.14591e-06	0.00158097
A_55_P2041397	A_55_P2041397	14056	Ezh2	1.40261	1.61961		2.85	6.21643e-06	0.00159178
A_55_P2042823	A_55_P2042823	24055	Sh3bp2	1.43344	1.5229		2.786	6.27684e-06	0.00159991
A_55_P2101591	A_55_P2101591	66201	Vta1	1.57115	1.40241		2.803	6.55427e-06	0.00166303
A_55_P1978316	A_55_P1978316	237360	Adamts14	-2.26219	-1.48935		-3.67647	6.81324e-06	0.00172091
A_55_P2126951	A_55_P2126951	68910	Zfp467	-1.61265	-1.38101		-2.82486	6.91718e-06	0.00172537
A_52_P671769	A_52_P671769	73910	Arhgap18	1.37417	1.6892		2.891	6.9236e-06	0.00172537
A_51_P174434	A_51_P174434	219103	Cenpj	1.37696	1.7634		2.969	6.89045e-06	0.00172537
A_55_P1960208	A_55_P1960208	13003	Vcan	1.49514	1.41484		2.742	7.10299e-06	0.00175708
A_55_P1960049	A_55_P1960049	70419	2810408A11Rik	1.36978	1.66702		2.865	7.11382e-06	0.00175708
A_30_P01032204	A_30_P01032204	NA	NA	1.50533	1.40367		2.741	7.24827e-06	0.0017824
A_51_P212754	A_51_P212754	21810	Tgfbi	-2.66609	-1.61362		-4.40529	7.65883e-06	0.0018751
A_55_P1986647	A_55_P1986647	319655	Podxl2	1.63288	1.35311		2.815	7.84018e-06	0.00190281
A_66_P125560	A_66_P125560	404634	H2afy2	1.6888	1.35129		2.868	7.82583e-06	0.00190281
A_51_P128463	A_51_P128463	72690	Grrp1	1.5468	1.36415		2.742	7.98192e-06	0.00192883
A_52_P663600	A_52_P663600	18479	Pak1	1.34102	1.61692		2.787	8.39797e-06	0.00202062
A_55_P2121608	A_55_P2121608	20677	Sox4	-1.44119	-1.40022		-2.6738	8.46078e-06	0.00202699
A_52_P127465	A_52_P127465	106369	Ypel1	1.34334	1.79174		2.964	8.50453e-06	0.00202877
A_52_P254174	A_52_P254174	14815	Nr3c1	-1.46285	-1.37912		-2.68097	8.65232e-06	0.00205524
A_52_P554594	A_52_P554594	332937	Tfap2e	-1.32942	-1.69366		-2.849	8.83109e-06	0.00207126
A_55_P2145711	A_55_P2145711	244579	Tox3	1.48275	1.3647		2.683	8.78393e-06	0.00207126
A_30_P01029534	A_30_P01029534	NA	NA	1.74868	1.33274		2.909	8.82252e-06	0.00207126
DCP_22_4	NA	NA	NA	1.4445	1.38348		2.665	8.87813e-06	0.00207358
A_66_P136097	A_66_P136097	66597	Trim13	1.33918	1.52966		2.703	9.11301e-06	0.00211957
A_30_P01025732	A_30_P01025732	NA	NA	1.40302	1.39535		2.638	9.52089e-06	0.00212849
A_55_P2126391	A_55_P2126391	106393	Srl	1.37817	1.42456		2.642	9.48908e-06	0.00212849
A_52_P891775	A_52_P891775	237988	Cdr2l	1.48781	1.34564		2.67	9.40484e-06	0.00212849
A_55_P2197914	A_55_P2197914	117600	Srgap1	1.31864	1.59163		2.742	9.53268e-06	0.00212849
A_55_P1965000	A_55_P1965000	230073	Ddx58	1.31922	1.62473		2.774	9.3752e-06	0.00212849
A_55_P1957855	A_55_P1957855	NA	NA	1.64679	1.3162		2.792	9.48725e-06	0.00212849
A_52_P329054	A_52_P329054	68121	Cep70	1.31959	1.69417		2.842	9.33365e-06	0.00212849
A_55_P1973809	A_55_P1973809	101488143	Hbb-bt	1.32581	1.76974		2.924	9.3004e-06	0.00212849
A_55_P2058737	A_55_P2058737	237400	Mex3d	1.82099	1.33165		2.982	9.34026e-06	0.00212849
A_55_P2041828	A_55_P2041828	22152	Tubb3	3.4874	1.91739		6.509	9.32269e-06	0.00212849
A_66_P136801	A_66_P136801	353342	Peg13	1.55505	1.31762		2.706	9.82574e-06	0.00216792
A_55_P2182159	A_55_P2182159	22630	Ywhaq	1.68808	1.31137		2.828	9.76589e-06	0.00216792
A_52_P161630	A_52_P161630	20440	St6gal1	2.01993	1.36431		3.231	9.79576e-06	0.00216792
A_55_P2136678	A_55_P2136678	NA	NA	1.32436	1.51942		2.679	9.8681e-06	0.00216869
A_55_P1961576	A_55_P1961576	106369	Ypel1	1.32199	1.82335		2.975	9.93106e-06	0.00217397
A_52_P98614	A_52_P98614	20538	Slc6a2	-1.51768	-1.32039		-2.6738	1.00697e-05	0.00219571
A_51_P394558	A_51_P394558	233651	Dchs1	1.57756	1.30246		2.713	1.04347e-05	0.00226645
A_55_P2142296	A_55_P2142296	22630	Ywhaq	1.72854	1.30106		2.858	1.05181e-05	0.00226691
A_51_P487668	A_51_P487668	67552	H2afy3	1.91676	1.32995		3.081	1.05011e-05	0.00226691
A_55_P2038540	A_55_P2038540	15130	Hbb-b2	1.30107	1.74299		2.872	1.06001e-05	0.0022758
A_30_P01033296	A_30_P01033296	NA	NA	1.57752	1.29859		2.71	1.06449e-05	0.00227665
A_52_P466701	A_52_P466701	69064	Fuom	-1.37431	-1.38393		-2.60417	1.07177e-05	0.00228137
A_55_P1959338	A_55_P1959338	68229	AI846148	1.34718	1.41743		2.607	1.07486e-05	0.00228137
A_55_P2006084	A_55_P2006084	666028	Gm7897	1.29803	1.55619		2.689	1.08162e-05	0.00228702
A_55_P2098200	A_55_P2098200	21983	Tpbg	1.4616	1.31419		2.617	1.1203e-05	0.00235986
A_51_P130475	A_51_P130475	22417	Wnt4	-1.30945	-1.46389		-2.6178	1.139e-05	0.00239023
A_55_P2025765	A_55_P2025765	11501	Adam8	-1.65486	-1.27761		-2.76243	1.17658e-05	0.00245433
A_51_P475995	A_51_P475995	21833	Thra	-1.29508	-1.48447		-2.6178	1.17834e-05	0.00245433
A_55_P1996578	A_55_P1996578	14184	Fgfr3	-1.67193	-1.27317		-2.77778	1.21142e-05	0.00250454
A_51_P148037	A_51_P148037	268396	Sh3pxd2b	1.50438	1.28489		2.629	1.20731e-05	0.00250454
A_55_P2101340	A_55_P2101340	56089	Ramp3	-1.28716	-1.8347		-2.94985	1.2478e-05	0.00256033
A_55_P2014427	A_55_P2014427	57890	Il17re	-1.27512	-1.52256		-2.63852	1.24492e-05	0.00256033
A_30_P01021197	A_30_P01021197	NA	NA	1.33409	1.36889		2.552	1.27062e-05	0.00256033
A_55_P2072522	A_55_P2072522	93887	Pcdhb16	1.2688	1.5426		2.649	1.26682e-05	0.00256033
A_30_P01019152	A_30_P01019152	NA	NA	1.26423	1.58399		2.683	1.2736e-05	0.00256033
A_52_P648601	A_52_P648601	75590	Dusp9	1.63059	1.26392		2.727	1.26899e-05	0.00256033
A_30_P01023370	A_30_P01023370	NA	NA	1.66362	1.26618		2.76	1.25893e-05	0.00256033
A_55_P2124016	A_55_P2124016	18082	Nipsnap1	1.68529	1.2652		2.78	1.2751e-05	0.00256033
A_55_P2173968	A_55_P2173968	69274	Ctdspl	-1.29809	-1.41337		-2.55754	1.30694e-05	0.00259024
A_55_P2118103	A_55_P2118103	24135	Zfp68	1.35617	1.33534		2.542	1.31082e-05	0.00259024
A_66_P135391	A_66_P135391	16008	Igfbp2	1.61099	1.25839		2.703	1.30937e-05	0.00259024
A_52_P235102	A_52_P235102	434179	Gm5595	1.66776	1.25855		2.757	1.31783e-05	0.00259024
A_51_P157982	A_51_P157982	77574	Fam115a	1.26033	1.67513		2.766	1.30734e-05	0.00259024
A_30_P01026240	A_30_P01026240	NA	NA	2.10172	1.34028		3.297	1.31598e-05	0.00259024
A_55_P2030702	A_55_P2030702	NA	NA	1.36802	1.32148		2.54	1.3291e-05	0.00259412
A_51_P163953	A_51_P163953	18197	Nsg2	1.33945	2.10403		3.298	1.32865e-05	0.00259412
A_55_P2124751	A_55_P2124751	107581	Col16a1	-1.54788	-1.25738		-2.6455	1.34056e-05	0.00260738
A_55_P2024808	A_55_P2024808	11350	Abl1	1.34604	1.32878		2.527	1.37804e-05	0.00266171
A_51_P421734	A_51_P421734	20499	Slc12a7	1.51843	1.25597		2.616	1.37583e-05	0.00266171
A_51_P102257	A_51_P102257	21961	Tns1	-1.47853	-1.26173		-2.58398	1.38783e-05	0.00266219
A_52_P471395	A_52_P471395	15980	Ifngr2	1.45342	1.2692		2.569	1.38307e-05	0.00266219
A_55_P2261772	A_55_P2261772	102153	C230098O21Rik	1.35209	1.31776		2.523	1.40454e-05	0.00268503
A_52_P463977	A_52_P463977	68487	Tmem140	2.23193	1.36721		3.481	1.41361e-05	0.00269315
A_55_P2121735	A_55_P2121735	NA	NA	-2.55712	-1.47366		-4.04858	1.42726e-05	0.00270991
A_55_P2091596	A_55_P2091596	71121	4933407I18Rik	-1.86128	-1.26409		-2.94985	1.49032e-05	0.00282005
A_30_P01018166	A_30_P01018166	NA	NA	1.23453	1.55388		2.628	1.51183e-05	0.00285108
A_55_P2023818	A_55_P2023818	58861	Cysltr1	-1.85264	-1.25312		-2.93255	1.58236e-05	0.0029248
A_55_P2122605	A_55_P2122605	12409	Cbr2	-1.69365	-1.231		-2.75482	1.57247e-05	0.0029248
A_52_P205797	A_52_P205797	232334	Vgll4	1.34886	1.28808		2.494	1.57071e-05	0.0029248
A_52_P491544	A_52_P491544	18003	Nedd9	1.2278	1.53287		2.603	1.5816e-05	0.0029248
A_55_P1983209	A_55_P1983209	71330	Rcbtb1	1.22773	1.56589		2.633	1.56427e-05	0.0029248
A_30_P01019660	A_30_P01019660	NA	NA	1.73196	1.23548		2.797	1.56879e-05	0.0029248
A_52_P229959	A_52_P229959	56526	42984	1.4574	1.23761		2.545	1.59735e-05	0.00294276
A_55_P2414159	A_55_P2414159	240675	Vwa2	1.28492	1.34208		2.485	1.61641e-05	0.00295239
A_55_P2178349	A_55_P2178349	22630	Ywhaq	1.54564	1.22321		2.611	1.61322e-05	0.00295239
A_51_P253732	A_51_P253732	171463	Il17rd	2.40874	1.40273		3.747	1.61844e-05	0.00295239
A_55_P2016667	A_55_P2016667	68312	Gstm7	1.24453	1.41045		2.51	1.64985e-05	0.00299988
A_51_P480861	A_51_P480861	58803	Pga5	1.21737	1.48513		2.551	1.72211e-05	0.0031211
A_55_P2082961	A_55_P2082961	214459	Fnbp1l	1.32268	1.27922		2.464	1.73628e-05	0.0031366
A_55_P2046074	A_55_P2046074	224090	Tmem44	1.56787	1.20689		2.616	1.75911e-05	0.0031676
A_55_P2258832	A_55_P2258832	100502767	5230400M03Rik	2.16605	1.31338		3.34	1.76689e-05	0.00317136
A_51_P411757	A_51_P411757	268445	Ankrd13b	1.54433	1.20557		2.594	1.78002e-05	0.0031847
A_55_P2031471	A_55_P2031471	435626	Rufy4	-1.25021	-1.93765		-3.02115	1.81014e-05	0.00322824
A_55_P2099650	A_55_P2099650	94249	Slc24a3	-1.48529	-1.20583		-2.53807	1.82925e-05	0.00324161
A_55_P2072035	A_55_P2072035	21838	Thy1	-1.39822	-1.22607		-2.48139	1.82885e-05	0.00324161
A_51_P328489	A_51_P328489	69399	1700025G04Rik	-1.30693	-1.27072		-2.44499	1.86788e-05	0.00329958
A_55_P2046064	A_55_P2046064	237310	Il22ra2	-2.3995	-1.3728		-3.69004	1.92009e-05	0.00333437
A_55_P2072776	A_55_P2072776	14287	Fpgs	-1.23448	-1.35109		-2.45098	1.92341e-05	0.00333437
A_52_P346987	A_52_P346987	15427	Hoxc9	1.27275	1.29766		2.437	1.90486e-05	0.00333437
A_55_P2255399	A_55_P2255399	100038492	F630048H11Rik	1.4318	1.20635		2.495	1.9179e-05	0.00333437
A_55_P2060303	A_55_P2060303	17532	Mras	1.1966	1.49707		2.544	1.90737e-05	0.00333437
A_51_P315795	A_51_P315795	22153	Tubb4a	1.74119	1.20639		2.778	1.89737e-05	0.00333437
A_55_P2232988	A_55_P2232988	56788	Scube2	-1.38404	-1.21918		-2.46305	1.93121e-05	0.00333752
A_30_P01019856	A_30_P01019856	NA	NA	1.19365	1.48968		2.534	1.94645e-05	0.00335349
A_51_P488554	A_51_P488554	68067	3010026O09Rik	-1.31796	-1.24841		-2.43309	1.96545e-05	0.00337091
A_55_P2195157	A_55_P2195157	56320	Dbn1	3.10684	1.62425		5.153	1.96864e-05	0.00337091
A_55_P1957918	A_55_P1957918	211914	Asap2	1.24658	1.31764		2.432	1.98057e-05	0.00338087
A_55_P2157048	A_55_P2157048	70122	Mllt3	1.19061	1.47867		2.522	1.99261e-05	0.00338087
A_55_P2046158	A_55_P2046158	76281	Tax1bp3	1.58989	1.18557		2.617	1.99263e-05	0.00338087
A_55_P2072706	A_55_P2072706	269941	Chsy1	1.22042	1.35453		2.441	2.02656e-05	0.00342801
A_30_P01019505	A_30_P01019505	NA	NA	1.19527	1.41552		2.472	2.06557e-05	0.00348345
A_55_P2266295	A_55_P2266295	14365	Fzd3	1.48863	1.18117		2.523	2.08434e-05	0.00350451
A_55_P2093439	A_55_P2093439	237400	Mex3d	1.35745	1.21074		2.435	2.10184e-05	0.00352302
A_30_P01020899	A_30_P01020899	NA	NA	1.19477	1.40168		2.459	2.10797e-05	0.00352302
A_55_P1967105	A_55_P1967105	230775	Bai2	-1.17488	-1.53906		-2.5641	2.122e-05	0.00353588
DCP_1_1	NA	NA	NA	-1.20021	-1.37008		-2.43902	2.15493e-05	0.00358007
A_51_P393426	A_51_P393426	19128	Pros1	1.22224	1.31807		2.412	2.17468e-05	0.00360215
A_55_P2117959	A_55_P2117959	13120	Cyp4b1	-1.75404	-1.1832		-2.77008	2.22699e-05	0.00367789
A_52_P217646	A_52_P217646	77634	Snapc3	1.20269	1.34354		2.417	2.23556e-05	0.00368115
A_55_P2107901	A_55_P2107901	106565	Dlk2	-1.1646	-1.49399		-2.51256	2.27902e-05	0.00370565
A_51_P163444	A_51_P163444	52502	Carhsp1	1.2728	1.24106		2.39	2.28174e-05	0.00370565
A_51_P513568	A_51_P513568	74732	Stx11	1.31303	1.21227		2.399	2.29026e-05	0.00370565
A_55_P2151138	A_55_P2151138	100040531	Dynlt1f	1.36184	1.19188		2.423	2.27002e-05	0.00370565
A_55_P2118717	A_55_P2118717	78177	Ninl	1.40473	1.17744		2.447	2.2868e-05	0.00370565
A_55_P2142298	A_55_P2142298	22630	Ywhaq	1.70629	1.17255		2.712	2.28508e-05	0.00370565
A_55_P2095271	A_55_P2095271	263803	Pkn3	-1.57485	-1.15943		-2.57732	2.32444e-05	0.00374131
A_55_P2097840	A_55_P2097840	NA	NA	1.52522	1.15942		2.536	2.32571e-05	0.00374131
A_30_P01030153	A_30_P01030153	NA	NA	1.19236	1.33898		2.404	2.36e-05	0.00378557
A_30_P01029325	A_30_P01029325	NA	NA	1.23639	1.26103		2.376	2.40079e-05	0.00379554
A_51_P237383	A_51_P237383	58809	Rnase4	1.24515	1.25332		2.377	2.38704e-05	0.00379554
A_51_P432199	A_51_P432199	60406	Sap30	1.22358	1.2766		2.379	2.40281e-05	0.00379554
A_51_P228295	A_51_P228295	68481	Mpzl1	1.35421	1.1829		2.409	2.39669e-05	0.00379554
A_55_P2011132	A_55_P2011132	67211	Armc10	1.35049	1.18615		2.409	2.37629e-05	0.00379554
A_55_P2108151	A_55_P2108151	15129	Hbb-b1	1.72504	1.16691		2.724	2.40702e-05	0.00379554
A_66_P103654	A_66_P103654	211961	Asxl3	1.25601	1.23303		2.369	2.46534e-05	0.00386641
A_51_P341736	A_51_P341736	17390	Mmp2	1.30116	1.20006		2.379	2.47366e-05	0.00386641
A_30_P01032826	A_30_P01032826	NA	NA	1.14944	1.49825		2.503	2.47966e-05	0.00386641
A_55_P2144126	A_55_P2144126	NA	NA	2.14989	1.2575		3.257	2.46998e-05	0.00386641
A_52_P59264	A_52_P59264	67847	Sncaip	1.28538	1.20608		2.371	2.50886e-05	0.00389706
A_55_P1994751	A_55_P1994751	20218	Khdrbs1	1.75446	1.16457		2.75	2.51329e-05	0.00389706
A_66_P139387	A_66_P139387	19116	Prlr	-1.14576	-1.58681		-2.57732	2.53166e-05	0.00391278
A_55_P2063426	A_55_P2063426	NA	NA	1.68571	1.15362		2.675	2.53744e-05	0.00391278
A_55_P2133716	A_55_P2133716	76281	Tax1bp3	1.53869	1.1429		2.533	2.55959e-05	0.00393606
A_55_P2005229	A_55_P2005229	101055804	LOC101055804	1.51458	1.14167		2.511	2.5837e-05	0.00395136
A_55_P2078780	A_55_P2078780	18612	Etv4	2.63979	1.40636		4.065	2.57701e-05	0.00395136
A_55_P2083997	A_55_P2083997	269704	Zfp664	1.5017	1.14031		2.498	2.61123e-05	0.00398256
A_55_P2133993	A_55_P2133993	100038351	Gm10792	1.14465	1.41841		2.431	2.67083e-05	0.00404033
A_55_P2179793	A_55_P2179793	NA	NA	1.14336	1.42651		2.437	2.67083e-05	0.00404033
A_51_P158018	A_51_P158018	67621	Bend5	2.00405	1.20709		3.043	2.66851e-05	0.00404033
A_55_P2122604	A_55_P2122604	12409	Cbr2	-1.25516	-1.20172		-2.34192	2.76334e-05	0.00416899
A_52_P613596	A_52_P613596	57257	Vav3	1.39695	1.14106		2.41	2.77931e-05	0.00418178
A_55_P2000968	A_55_P2000968	59032	Ppp2r3c	1.1778	1.28219		2.346	2.83309e-05	0.00425124
A_52_P163795	A_52_P163795	22154	Tubb5	1.56225	1.12456		2.537	2.86629e-05	0.00428952
DCP_1_0	NA	NA	NA	-1.15452	-1.31525		-2.35294	2.92679e-05	0.0043567
A_30_P01022208	A_30_P01022208	NA	NA	1.20979	1.22611		2.326	2.92551e-05	0.0043567
A_52_P426513	A_52_P426513	56726	Sh3bgrl	1.13509	1.37294		2.385	2.94553e-05	0.00437294
A_55_P1999022	A_55_P1999022	240034	Zfp760	1.11745	1.47363		2.455	3.00607e-05	0.00445097
A_66_P115034	A_66_P115034	67621	Bend5	1.25591	1.17806		2.325	3.01945e-05	0.00445896
A_55_P2151143	A_55_P2151143	100040563	Dynlt1c	1.18428	1.24168		2.318	3.06258e-05	0.00451072
A_55_P1970675	A_55_P1970675	24057	Sh3yl1	1.45636	1.11199		2.435	3.12313e-05	0.00455772
A_55_P2007022	A_55_P2007022	26364	Cd97	1.50453	1.10964		2.474	3.12715e-05	0.00455772
A_55_P1973208	A_55_P1973208	76281	Tax1bp3	1.58592	1.11207		2.547	3.11843e-05	0.00455772
A_55_P1959521	A_55_P1959521	18612	Etv4	1.93902	1.16812		2.935	3.11729e-05	0.00455772
A_30_P01020639	A_30_P01020639	NA	NA	1.5154	1.10773		2.482	3.1615e-05	0.00459578
A_30_P01029218	A_30_P01029218	NA	NA	-1.83788	-1.14078		-2.80899	3.2392e-05	0.00467223
A_55_P1987231	A_55_P1987231	69064	Fuom	-1.12028	-1.36061		-2.36407	3.22741e-05	0.00467223
A_55_P2092526	A_55_P2092526	21815	Tgif1	1.37726	1.11612		2.373	3.23629e-05	0.00467223
A_51_P384718	A_51_P384718	13639	Efna4	1.55386	1.10357		2.512	3.25644e-05	0.00468499
A_55_P2046509	A_55_P2046509	27494	Amot	1.50477	1.10184		2.468	3.27706e-05	0.00470253
(+)E1A_r60_1	NA	NA	NA	-1.14576	-1.27587		-2.31481	3.29466e-05	0.00470361
A_55_P2168990	A_55_P2168990	19240	Tmsb10	1.96376	1.16558		2.958	3.29334e-05	0.00470361
A_55_P2030282	A_55_P2030282	545007	Gm5796	1.17411	1.22704		2.298	3.3159e-05	0.00472186
A_51_P233101	A_51_P233101	16998	Ltbp3	-1.09943	-1.53729		-2.49377	3.3304e-05	0.00473044
A_55_P2092085	A_55_P2092085	19240	Tmsb10	2.00201	1.17248		3.005	3.34363e-05	0.00473717
A_55_P2024337	A_55_P2024337	68777	Tmem53	1.37434	1.11002		2.366	3.35326e-05	0.0047388
A_30_P01026974	A_30_P01026974	NA	NA	-1.10112	-1.42406		-2.39808	3.37946e-05	0.00475918
A_55_P2167461	A_55_P2167461	26558	Homer3	1.10316	1.40522		2.385	3.38474e-05	0.00475918
A_55_P1994418	A_55_P1994418	66561	2310042E22Rik	1.35622	1.1108		2.351	3.40852e-05	0.0047716
A_51_P469252	A_51_P469252	239546	Zfp647	1.58881	1.09804		2.538	3.41067e-05	0.0047716
A_55_P2047155	A_55_P2047155	17536	Meis2	1.11181	1.34601		2.344	3.43434e-05	0.0047927
DCP_1_2	NA	NA	NA	-1.13555	-1.26822		-2.29885	3.50389e-05	0.00484719
A_55_P2075000	A_55_P2075000	NA	NA	1.14402	1.25311		2.295	3.49504e-05	0.00484719
A_30_P01032513	A_30_P01032513	NA	NA	1.0994	1.3944		2.373	3.48603e-05	0.00484719
A_55_P2135271	A_55_P2135271	140482	Zfp358	1.72616	1.1092		2.672	3.50812e-05	0.00484719
A_55_P2121613	A_55_P2121613	20677	Sox4	-1.09731	-1.63831		-2.58398	3.52188e-05	0.0048542
A_55_P1983268	A_55_P1983268	75799	4930444P10Rik	1.579	1.09186		2.524	3.5322e-05	0.00485643
A_51_P453909	A_51_P453909	13107	Cyp2f2	-2.77292	-1.39755		-4.23729	3.56037e-05	0.00488051
A_55_P2064701	A_55_P2064701	320352	Lrrc31	1.08794	1.51871		2.468	3.5672e-05	0.00488051
A_55_P2043554	A_55_P2043554	20498	Slc12a4	-1.08564	-1.44361		-2.40385	3.65853e-05	0.00496892
A_66_P136259	A_66_P136259	66704	Rbm4b	1.16577	1.20484		2.274	3.6494e-05	0.00496892
A_65_P08881	A_65_P08881	381404	Pabpc1l	1.14066	1.24075		2.283	3.65208e-05	0.00496892
A_52_P467389	A_52_P467389	65221	Slc15a3	1.65726	1.0919		2.593	3.69752e-05	0.00500969
A_55_P2125868	A_55_P2125868	NA	NA	1.64958	1.0903		2.585	3.71494e-05	0.00502111
A_51_P506328	A_51_P506328	13110	Cyp2j6	1.2069	1.15739		2.269	3.74217e-05	0.0050457
A_52_P81324	A_52_P81324	381914	B230311B06Rik	1.11106	1.27485		2.286	3.86514e-05	0.00519894
A_55_P1985360	A_55_P1985360	230815	Man1c1	-1.42574	-1.07672		-2.38095	3.88465e-05	0.00520867
A_55_P2111860	A_55_P2111860	244871	Zc3h12c	1.0788	1.40015		2.361	3.89563e-05	0.00520867
A_55_P1996583	A_55_P1996583	66496	Ppdpf	1.49392	1.07327		2.434	3.90036e-05	0.00520867
A_51_P172054	A_51_P172054	14456	Gas6	-2.08192	-1.16839		-3.08642	3.92455e-05	0.00522846
A_52_P117576	A_52_P117576	12367	Casp3	1.0757	1.39535		2.355	3.97809e-05	0.00528717
A_55_P1955072	A_55_P1955072	17025	Alad	-1.16234	-1.17837		-2.25225	4.01189e-05	0.00530112
A_55_P2125208	A_55_P2125208	214855	Arid5a	1.12068	1.23656		2.264	4.01668e-05	0.00530112
A_51_P341571	A_51_P341571	69554	Klhdc2	1.39019	1.07463		2.35	4.01708e-05	0.00530112
A_66_P117389	A_66_P117389	26611	Rcn2	1.12581	1.22014		2.255	4.09155e-05	0.00538666
A_51_P188772	A_51_P188772	110596	Arhgef28	1.80133	1.09729		2.731	4.1298e-05	0.00542422
A_55_P2119257	A_55_P2119257	18787	Serpine1	1.08367	1.3035		2.287	4.20946e-05	0.00550969
A_55_P2050495	A_55_P2050495	71279	Slc29a3	1.39008	1.06621		2.343	4.21461e-05	0.00550969
A_55_P2184339	A_55_P2184339	74762	Mdga1	-1.4095	-1.06196		-2.35294	4.2687e-05	0.00555438
A_30_P01022237	A_30_P01022237	NA	NA	1.39663	1.06356		2.346	4.26094e-05	0.00555438
A_30_P01028555	A_30_P01028555	NA	NA	1.15353	1.16613		2.234	4.30588e-05	0.00558973
A_55_P1973033	A_55_P1973033	268977	Ltbp1	-1.66257	-1.06514		-2.57069	4.4249e-05	0.00571764
A_30_P01022686	A_30_P01022686	NA	NA	-1.52458	-1.05386		-2.44499	4.41598e-05	0.00571764
A_55_P2431118	A_55_P2431118	16443	Itsn1	1.05016	1.45434		2.382	4.50938e-05	0.00581336
A_30_P01019772	A_30_P01019772	NA	NA	1.11301	1.1984		2.228	4.56615e-05	0.00585948
A_51_P408989	A_51_P408989	67217	L3hypdh	1.06347	1.32338		2.287	4.5565e-05	0.00585948
A_52_P153291	A_52_P153291	252837	Ackr4	-1.05407	-1.36232		-2.30947	4.61293e-05	0.00590592
A_30_P01026031	A_30_P01026031	NA	NA	1.17555	1.12606		2.22	4.6238e-05	0.0059063
A_55_P2082653	A_55_P2082653	245595	Zfp711	1.11745	1.18546		2.221	4.64668e-05	0.00592198
A_30_P01032091	A_30_P01032091	NA	NA	1.07463	1.26043		2.246	4.72873e-05	0.00597265
A_55_P2402307	A_55_P2402307	71890	Mad2l2	1.05336	1.34045		2.292	4.72542e-05	0.00597265
A_30_P01033371	A_30_P01033371	NA	NA	1.45658	1.04232		2.378	4.72925e-05	0.00597265
A_55_P2003793	A_55_P2003793	56434	Tspan3	1.98517	1.11649		2.93	4.71563e-05	0.00597265
A_55_P1962303	A_55_P1962303	15122	Hba-a1	1.05034	1.35508		2.302	4.74046e-05	0.0059733
A_30_P01019540	A_30_P01019540	NA	NA	-1.59959	-1.04598		-2.5	4.7954e-05	0.00602892
A_51_P272147	A_51_P272147	85308	Emc9	-1.42999	-1.03844		-2.35294	4.86964e-05	0.00610193
A_55_P2018994	A_55_P2018994	13713	Elk3	1.13969	1.14271		2.206	4.88627e-05	0.00610193
A_55_P2270740	A_55_P2270740	NA	NA	1.03938	1.40563		2.334	4.88601e-05	0.00610193
A_55_P2051084	A_55_P2051084	667306	Gm11634	-1.2194	-1.0811		-2.21729	4.98307e-05	0.00620893
A_52_P415155	A_52_P415155	22420	Wnt6	-1.03925	-1.59825		-2.49377	5.00702e-05	0.00622487
A_55_P2028496	A_55_P2028496	NA	NA	-1.05569	-1.27776		-2.24719	5.05297e-05	0.00626804
A_55_P1989698	A_55_P1989698	17385	Mmp11	1.75326	1.05665		2.648	5.11913e-05	0.00633357
A_55_P2104327	A_55_P2104327	69675	Pxdn	2.66103	1.29743		3.943	5.12849e-05	0.00633357
A_51_P187842	A_51_P187842	66892	Eif4e3	1.04296	1.66967		2.56	5.15561e-05	0.00635301
A_55_P2364738	A_55_P2364738	72324	Plxdc1	-1.06472	-1.23329		-2.21729	5.22503e-05	0.00635903
A_55_P1993820	A_55_P1993820	99982	Kdm1a	1.13409	1.13028		2.192	5.19916e-05	0.00635903
A_52_P523146	A_52_P523146	20129	Rptn	1.08569	1.19254		2.202	5.20449e-05	0.00635903
A_55_P2001290	A_55_P2001290	22193	Ube2e3	1.28359	1.04747		2.243	5.22885e-05	0.00635903
A_52_P15212	A_52_P15212	13017	Ctbp2	1.30372	1.04244		2.255	5.22815e-05	0.00635903
A_52_P481279	A_52_P481279	381738	Drc1	1.03613	1.62393		2.514	5.19964e-05	0.00635903
A_55_P2121165	A_55_P2121165	230157	Tmeff1	1.20655	1.07431		2.204	5.29206e-05	0.00642191
A_51_P520936	A_51_P520936	29815	Bcar3	1.0636	1.21609		2.204	5.44348e-05	0.00659133
A_55_P2021465	A_55_P2021465	208177	Phldb2	1.30267	1.03444		2.248	5.46818e-05	0.00660691
A_55_P2035043	A_55_P2035043	100039815	Gm2436	1.23424	1.05221		2.209	5.5424e-05	0.00667961
A_55_P1955039	A_55_P1955039	17912	Myo1b	1.44173	1.01667		2.344	5.55228e-05	0.00667961
A_51_P272876	A_51_P272876	212943	Fam46a	-1.37953	-1.01925		-2.29885	5.58034e-05	0.00669892
A_30_P01017577	A_30_P01017577	NA	NA	-1.34344	-1.02251		-2.27273	5.61128e-05	0.00670723
A_52_P16419	A_52_P16419	14555	Gpd1	-1.29366	-1.03179		-2.23714	5.6098e-05	0.00670723
A_55_P2110915	A_55_P2110915	396184	Flrt1	-1.47504	-1.01313		-2.36967	5.67208e-05	0.00676541
A_55_P2087984	A_55_P2087984	15502	Dnaja1	1.11243	1.12455		2.171	5.72041e-05	0.00680851
A_55_P2065537	A_55_P2065537	NA	NA	-1.15884	-1.0839		-2.17391	5.73941e-05	0.00681658
A_30_P01020815	A_30_P01020815	NA	NA	1.04669	1.22782		2.2	5.76527e-05	0.00683276
A_55_P2140751	A_55_P2140751	NA	NA	1.53521	1.01213		2.418	5.79011e-05	0.00684766
A_55_P2207342	A_55_P2207342	101056197	LOC101056197	-1.3912	-1.01113		-2.29885	5.82554e-05	0.00687303
A_30_P01020227	A_30_P01020227	NA	NA	1.01838	1.32568		2.253	5.83618e-05	0.00687303
A_51_P335770	A_51_P335770	70292	Afap1	1.0554	1.19532		2.182	5.92208e-05	0.00694488
A_55_P2236382	A_55_P2236382	52186	D8Ertd158e	1.34643	1.0131		2.265	5.91237e-05	0.00694488
A_30_P01025552	A_30_P01025552	NA	NA	1.14933	1.08204		2.167	5.94355e-05	0.00695448
A_30_P01033650	A_30_P01033650	NA	NA	1.33507	1.0131		2.256	5.96614e-05	0.00695448
A_51_P266546	A_51_P266546	67306	Zc2hc1a	1.00845	1.36732		2.278	5.99255e-05	0.00695448
A_55_P2001188	A_55_P2001188	70998	Phf6	1.01754	1.64695		2.518	5.98857e-05	0.00695448
A_55_P2101001	A_55_P2101001	17127	Smad3	1.67508	1.02114		2.546	5.99205e-05	0.00695448
A_55_P1982291	A_55_P1982291	12722	Clca1	-2.61784	-1.25561		-3.83142	6.04251e-05	0.00698341
A_55_P1996837	A_55_P1996837	407823	Baz2b	1.08024	1.14623		2.163	6.04125e-05	0.00698341
A_55_P2061391	A_55_P2061391	73296	Rhobtb3	1.05817	1.17925		2.172	6.07464e-05	0.00700604
A_55_P2022369	A_55_P2022369	77889	Lbh	1.19511	1.04286		2.172	6.28313e-05	0.00719389
A_55_P2059904	A_55_P2059904	269941	Chsy1	1.33423	1.00471		2.249	6.26827e-05	0.00719389
A_52_P630867	A_52_P630867	239273	Abcc4	0.997071	1.48181		2.361	6.28906e-05	0.00719389
A_51_P357573	A_51_P357573	109624	Cald1	2.2474	1.14027		3.235	6.26803e-05	0.00719389
A_55_P2111444	A_55_P2111444	64177	Trpv6	1.12565	1.08497		2.151	6.31318e-05	0.00720671
A_52_P37091	A_52_P37091	14924	Magi1	1.04862	1.17642		2.162	6.38672e-05	0.00727577
A_51_P440865	A_51_P440865	242297	Fam110b	1.29056	1.00763		2.218	6.4338e-05	0.00731448
A_55_P2126925	A_55_P2126925	66665	Msantd3	1.45231	0.988396		2.33	6.63014e-05	0.00752238
A_51_P146760	A_51_P146760	93891	Pcdhb20	1.02107	1.77375		2.634	6.65466e-05	0.00753488
A_55_P2166639	A_55_P2166639	12567	Cdk4	1.3544	0.991369		2.255	6.68814e-05	0.00755746
A_55_P2118183	A_55_P2118183	74493	Tnks2	1.09996	1.09089		2.137	6.72344e-05	0.0075784
A_51_P347961	A_51_P347961	67963	Npc2	1.33827	0.992009		2.243	6.73382e-05	0.0075784
A_51_P321886	A_51_P321886	68119	Cmtm3	1.32577	0.993093		2.234	6.75519e-05	0.00758716
A_55_P1993789	A_55_P1993789	15331	Hmgn2	-1.02196	-1.20708		-2.1645	6.78471e-05	0.00758977
A_55_P2090519	A_55_P2090519	66496	Ppdpf	1.38766	0.986657		2.277	6.7741e-05	0.00758977
A_55_P2049717	A_55_P2049717	11604	Agrp	1.04894	1.14831		2.142	6.8516e-05	0.00763399
A_51_P204080	A_51_P204080	15277	Hk2	1.04488	1.15576		2.144	6.83934e-05	0.00763399
A_51_P338397	A_51_P338397	330171	Kctd10	1.03806	1.16492		2.146	6.89247e-05	0.00766424
A_51_P382369	A_51_P382369	269023	Zfp608	0.988797	1.59461		2.448	6.97231e-05	0.00773761
A_30_P01028258	A_30_P01028258	NA	NA	-1.05609	-1.12867		-2.1322	7.02259e-05	0.00776254
A_52_P507305	A_52_P507305	67732	Iah1	1.19723	1.01904		2.156	7.02012e-05	0.00776254
A_55_P2109505	A_55_P2109505	NA	NA	-1.0021	-1.23942		-2.17391	7.10546e-05	0.00782315
A_51_P105589	A_51_P105589	13177	Eci1	-1.12136	-1.05865		-2.12766	7.10151e-05	0.00782315
A_55_P1961152	A_55_P1961152	18991	Pou3f1	-1.31111	-0.985787		-2.21729	7.13865e-05	0.00784423
A_55_P1967885	A_55_P1967885	14815	Nr3c1	-1.07399	-1.09963		-2.12314	7.16444e-05	0.0078571
A_51_P289588	A_51_P289588	22193	Ube2e3	1.16301	1.03017		2.138	7.1806e-05	0.00785937
A_55_P2139753	A_55_P2139753	76901	Jade2	-0.988277	-1.64347		-2.48756	7.26283e-05	0.00790289
A_55_P2024431	A_55_P2024431	14387	Gaa	-1.39241	-0.975456		-2.27273	7.25003e-05	0.00790289
A_55_P2078428	A_55_P2078428	226654	Tstd1	0.998069	1.24069		2.173	7.24677e-05	0.00790289
A_51_P392705	A_51_P392705	22591	Xpc	1.11606	1.0548		2.122	7.33065e-05	0.00796117
A_55_P2038747	A_55_P2038747	101772	Ano1	-1.85911	-1.02142		-2.71739	7.39376e-05	0.00801412
A_55_P1954835	A_55_P1954835	56089	Ramp3	-0.96987	-1.47194		-2.331	7.48434e-05	0.00809658
A_55_P2143025	A_55_P2143025	20348	Sema3c	-1.43956	-0.96761		-2.30415	7.57098e-05	0.00815868
A_51_P334942	A_51_P334942	11668	Aldh1a1	1.10851	1.05259		2.115	7.56967e-05	0.00815868
A_55_P2085391	A_55_P2085391	NA	NA	1.05246	1.10794		2.114	7.58713e-05	0.00816033
A_51_P437478	A_51_P437478	72556	Zfp566	1.08258	1.07242		2.11	7.63786e-05	0.00819909
A_51_P505521	A_51_P505521	319158	Hist1h4i	1.07685	1.0749		2.108	7.72412e-05	0.00827531
A_55_P1953688	A_55_P1953688	21969	Top1	0.976871	1.28146		2.187	7.73851e-05	0.00827531
A_55_P2462358	A_55_P2462358	109229	Fam118b	1.07676	1.0734		2.107	7.76855e-05	0.00829156
A_52_P31814	A_52_P31814	68763	1110038B12Rik	1.16685	1.00923		2.126	7.85809e-05	0.00837112
A_52_P220573	A_52_P220573	20713	Serpini1	1.05866	1.08598		2.103	7.94853e-05	0.00845133
A_51_P245090	A_51_P245090	11828	Aqp3	-1.29311	-0.96759		-2.18818	8.07252e-05	0.0085344
A_55_P2180551	A_55_P2180551	56306	Fam60a	1.07994	1.06068		2.1	8.05112e-05	0.0085344
A_52_P361993	A_52_P361993	67306	Zc2hc1a	0.962237	1.54208		2.382	8.06514e-05	0.0085344
A_55_P1960097	A_55_P1960097	13823	Epb4.1l3	-0.99861	-1.1768		-2.12314	8.10326e-05	0.0085507
A_51_P332141	A_51_P332141	12724	Clcn2	1.19108	0.991787		2.131	8.15295e-05	0.00855922
A_66_P124551	A_66_P124551	75547	Akap13	1.27656	0.969286		2.178	8.12678e-05	0.00855922
A_30_P01017692	A_30_P01017692	NA	NA	0.997718	1.8121		2.648	8.15733e-05	0.00855922
A_55_P1998186	A_55_P1998186	NA	NA	1.17892	0.995217		2.124	8.20638e-05	0.00859453
A_55_P2135351	A_55_P2135351	17826	Fam89b	1.20172	0.985691		2.134	8.25201e-05	0.00861001
A_55_P2074499	A_55_P2074499	333088	Kcp	0.966448	1.27836		2.177	8.2458e-05	0.00861001
A_55_P2186621	A_55_P2186621	19656	Rbmxl1	0.970776	1.25372		2.162	8.27463e-05	0.0086175
A_51_P434198	A_51_P434198	52206	Anapc4	0.974555	1.23157		2.148	8.34902e-05	0.00867879
A_55_P2161465	A_55_P2161465	100038712	Gm10516	-1.31493	-0.95614		-2.1978	8.4868e-05	0.00880561
A_55_P2163143	A_55_P2163143	12567	Cdk4	1.20734	0.978027		2.133	8.51069e-05	0.00881401
A_51_P429903	A_51_P429903	17986	Ndp	1.6247	0.962013		2.451	8.5329e-05	0.00882065
A_55_P1998188	A_55_P1998188	12567	Cdk4	1.15275	0.995979		2.106	8.65081e-05	0.008926
A_55_P2108784	A_55_P2108784	239027	Arhgap22	-0.950851	-1.32253		-2.1978	8.71768e-05	0.0089784
A_55_P2110362	A_55_P2110362	232337	Zfp637	1.16618	0.987435		2.109	8.7617e-05	0.00900712
A_55_P2050408	A_55_P2050408	101055823	LOC101055823	1.26703	0.957086		2.162	8.8119e-05	0.00904208
A_51_P342871	A_51_P342871	20194	S100a10	1.1597	0.988327		2.105	8.84435e-05	0.00904413
A_55_P2057050	A_55_P2057050	NA	NA	1.30789	0.950126		2.187	8.84631e-05	0.00904413
A_51_P509971	A_51_P509971	67220	Plekho1	1.41767	0.942852		2.266	8.88113e-05	0.00906314
A_55_P2140240	A_55_P2140240	NA	NA	-1.10319	-1.01745		-2.08333	8.90993e-05	0.00907594
A_55_P2006261	A_55_P2006261	16665	Krt15	-1.11504	-1.00728		-2.08768	9.01454e-05	0.0091491
A_55_P2004288	A_55_P2004288	NA	NA	1.04997	1.05931		2.077	9.00526e-05	0.0091491
A_51_P195506	A_51_P195506	12977	Csf1	-1.13361	-0.995509		-2.09205	9.07248e-05	0.00919119
A_51_P438666	A_51_P438666	50868	Keap1	-1.09432	-1.01805		-2.079	9.12159e-05	0.00921151
A_55_P2056325	A_55_P2056325	11745	Anxa3	1.31142	0.944576		2.186	9.12554e-05	0.00921151
A_51_P259571	A_51_P259571	70726	Angptl6	-1.18309	-0.972286		-2.1097	9.15788e-05	0.00921228
A_52_P480402	A_52_P480402	78937	Avl9	1.03829	1.06719		2.074	9.15931e-05	0.00921228
A_52_P335609	A_52_P335609	75731	Idnk	0.977781	1.16642		2.102	9.19541e-05	0.00921539
A_52_P244193	A_52_P244193	12484	Cd24a	0.954662	1.24348		2.142	9.18493e-05	0.00921539
A_55_P1973583	A_55_P1973583	15451	Hpn	-1.02952	-1.07205		-2.07039	9.32847e-05	0.00931688
A_55_P2039429	A_55_P2039429	13370	Dio1	0.93804	1.34236		2.204	9.33006e-05	0.00931688
A_30_P01022502	A_30_P01022502	NA	NA	-1.64088	-0.950234		-2.457	9.36435e-05	0.00933441
A_55_P1982201	A_55_P1982201	97761	Sgsm2	-1.21646	-0.957085		-2.12314	9.40211e-05	0.00935535
A_51_P451338	A_51_P451338	16450	Jag2	-0.955058	-1.68498		-2.49377	9.43814e-05	0.00935784
A_30_P01032715	A_30_P01032715	NA	NA	1.26282	0.946285		2.15	9.42739e-05	0.00935784
A_55_P1999923	A_55_P1999923	243300	Nyap1	-1.09315	-1.00973		-2.07469	9.48618e-05	0.00938196
A_55_P2012734	A_55_P2012734	230991	B930041F14Rik	-1.00194	-1.10374		-2.07469	9.52457e-05	0.00938196
A_55_P2095732	A_55_P2095732	381668	Fbrsl1	1.10922	0.998937		2.076	9.50998e-05	0.00938196
A_66_P115757	A_66_P115757	665563	Mthfd2l	1.25466	0.945965		2.144	9.52969e-05	0.00938196
A_51_P221510	A_51_P221510	76886	Fam81a	-1.41588	-0.931563		-2.25734	9.55469e-05	0.00939001
A_51_P472249	A_51_P472249	20540	Slc7a7	0.987528	1.12639		2.081	9.59173e-05	0.00940985
A_51_P455338	A_51_P455338	93726	Ear11	1.08329	1.0124		2.067	9.65951e-05	0.00944314
A_52_P86116	A_52_P86116	282663	Serpinb1b	0.930214	1.39596		2.239	9.65209e-05	0.00944314
A_55_P2269626	A_55_P2269626	320171	D130019J16Rik	0.975585	1.14666		2.087	9.6961e-05	0.00946234
A_55_P2023727	A_55_P2023727	77569	Limch1	-1.51443	-0.931714		-2.33645	9.75611e-05	0.00948831
A_51_P328883	A_51_P328883	235050	Zfp810	1.20488	0.953542		2.113	9.75886e-05	0.00948831
A_55_P2000728	A_55_P2000728	17876	Myef2	0.936931	1.28292		2.158	9.7737e-05	0.00948831
A_51_P425824	A_51_P425824	67389	Fam132a	-0.941889	-1.25104		-2.13675	9.79857e-05	0.00949505
A_55_P2165239	A_55_P2165239	11350	Abl1	1.41294	0.927439		2.25	9.81466e-05	0.00949505
A_55_P1958349	A_55_P1958349	66536	Nipsnap3b	0.995258	1.10278		2.069	9.84128e-05	0.00950433
A_52_P473953	A_52_P473953	69274	Ctdspl	-1.01373	-1.07321		-2.06186	9.91102e-05	0.00955515
A_52_P379277	A_52_P379277	209558	Enpp3	1.00636	1.08272		2.063	9.92857e-05	0.00955557
A_55_P2157627	A_55_P2157627	NA	NA	1.20264	0.950607		2.109	9.95285e-05	0.00956245
A_55_P2165655	A_55_P2165655	75580	Zbtb4	-1.24673	-0.939296		-2.1322	9.99679e-05	0.00958816
A_51_P152845	A_51_P152845	21848	Trim24	1.00354	1.083		2.061	0.000100414	0.00961438
A_55_P2047768	A_55_P2047768	97848	Serpinb6c	1.53282	0.928079		2.346	0.000100853	0.00963991
A_55_P2093889	A_55_P2093889	213649	Arhgef19	1.09202	0.993459		2.06	0.000102238	0.00973899
A_55_P2061737	A_55_P2061737	19241	Tmsb4x	1.12307	0.975997		2.07	0.000102197	0.00973899
A_65_P19780	A_65_P19780	16601	Klf9	-0.977361	-1.11834		-2.06612	0.000102712	0.00976741
A_51_P267933	A_51_P267933	319317	Snhg11	1.39634	0.919153		2.231	0.000103669	0.00984168
A_55_P2182736	A_55_P2182736	67803	Limd2	1.09396	0.987241		2.057	0.000104569	0.00991027
A_51_P243667	A_51_P243667	71872	Aox4	0.951962	1.16541		2.083	0.000105366	0.00996889
A_30_P01027194	A_30_P01027194	NA	NA	0.94735	1.17653		2.088	0.000105821	0.00999494
A_51_P248122	A_51_P248122	170770	Bbc3	-1.20279	-0.938558		-2.10084	0.000106403	0.010016
A_55_P2005972	A_55_P2005972	NA	NA	1.49459	0.917711		2.307	0.000106264	0.010016
A_51_P232901	A_51_P232901	12799	Cnp	1.02086	1.03766		2.041	0.00010853	0.0101991
A_30_P01025414	A_30_P01025414	NA	NA	1.75566	0.944782		2.55	0.000108973	0.0102235
A_51_P390377	A_51_P390377	214742	Rcor3	-0.936003	-1.19312		-2.09205	0.000109543	0.0102598
A_51_P406835	A_51_P406835	74369	Mei1	1.46241	0.911165		2.276	0.00010988	0.0102741
A_55_P2162136	A_55_P2162136	15331	Hmgn2	-0.916657	-1.28317		-2.14133	0.000110497	0.0102801
A_55_P2187225	A_55_P2187225	NA	NA	1.03057	1.02297		2.037	0.000110443	0.0102801
A_55_P1962299	A_55_P1962299	110257	Hba-a2	1.00022	1.05699		2.04	0.000110404	0.0102801
A_51_P501773	A_51_P501773	210027	Slc35f3	1.04557	1.00748		2.037	0.000111288	0.0103365
A_55_P2086128	A_55_P2086128	338521	Fa2h	-1.39301	-0.906498		-2.21729	0.000112594	0.0104231
A_55_P1995354	A_55_P1995354	547431	Btnl2	-0.926012	-1.21307		-2.10084	0.000112594	0.0104231
A_55_P1964359	A_55_P1964359	69125	Cnot8	0.932337	1.18449		2.083	0.000113344	0.0104751
A_52_P541175	A_52_P541175	277010	Marveld1	-0.986644	-1.06453		-2.03666	0.000114235	0.010488
A_52_P680870	A_52_P680870	330695	Ctxn1	1.06575	0.986108		2.036	0.000114076	0.010488
A_55_P2079981	A_55_P2079981	NA	NA	1.32271	0.907456		2.166	0.000114107	0.010488
A_52_P353905	A_52_P353905	239463	Fam83a	1.44864	0.904885		2.261	0.000114208	0.010488
A_30_P01027858	A_30_P01027858	NA	NA	1.134	0.947894		2.058	0.000114671	0.0105108
A_51_P379660	A_51_P379660	56772	Mllt11	1.53593	0.908468		2.333	0.00011528	0.0105493
A_51_P123795	A_51_P123795	232337	Zfp637	1.02973	1.0115		2.029	0.00011573	0.010569
A_52_P89567	A_52_P89567	11852	Rhob	0.933032	1.1691		2.072	0.000115875	0.010569
A_51_P364421	A_51_P364421	20955	Vamp7	1.01942	1.02063		2.028	0.000116077	0.0105702
A_30_P01020763	A_30_P01020763	NA	NA	-1.64177	-0.917073		-2.42718	0.000117323	0.0106663
A_55_P1983773	A_55_P1983773	11799	Birc5	-1.06107	-0.981191		-2.0284	0.00011822	0.0107179
A_52_P574697	A_52_P574697	20218	Khdrbs1	0.925881	1.18036		2.075	0.000118275	0.0107179
A_55_P2170732	A_55_P2170732	230991	B930041F14Rik	-0.963134	-1.08703		-2.03666	0.00011913	0.010776
A_52_P682745	A_52_P682745	238130	Dock4	1.04556	0.990504		2.025	0.000119303	0.010776
A_55_P1954331	A_55_P1954331	68016	Murc	1.37342	0.896235		2.196	0.000120657	0.0108808
A_51_P512561	A_51_P512561	24135	Zfp68	0.941198	1.12436		2.046	0.00012119	0.0109067
A_55_P1971174	A_55_P1971174	12480	Cd1d2	1.07972	2.42126		3.365	0.000121335	0.0109067
A_55_P1953998	A_55_P1953998	18514	Pbx1	1.19147	0.917398		2.077	0.000121949	0.0109443
A_51_P260578	A_51_P260578	20450	St8sia2	1.01642	1.00938		2.018	0.000122426	0.0109478
A_55_P2085170	A_55_P2085170	56526	42984	1.03238	0.994624		2.019	0.000122577	0.0109478
A_51_P223036	A_51_P223036	71865	Fbxo30	0.893913	1.40916		2.222	0.000122244	0.0109478
A_55_P1990221	A_55_P1990221	NA	NA	0.897524	1.5248		2.315	0.000123391	0.0110029
A_30_P01030180	A_30_P01030180	NA	NA	-1.10864	-0.944056		-2.03666	0.000123789	0.0110208
A_51_P143721	A_51_P143721	104799	Vipas39	1.14511	0.92745		2.051	0.000124813	0.0110942
A_55_P2074055	A_55_P2074055	NA	NA	1.20937	0.90843		2.083	0.000125276	0.0111001
A_55_P2171196	A_55_P2171196	NA	NA	1.37045	0.890603		2.189	0.000125226	0.0111001
A_51_P463440	A_51_P463440	170439	Elovl6	-1.08507	-0.952892		-2.0284	0.000125714	0.0111171
A_55_P1957997	A_55_P1957997	NA	NA	0.889465	1.40116		2.212	0.000125867	0.0111171
A_55_P2110355	A_55_P2110355	232337	Zfp637	0.975164	1.04153		2.012	0.000128973	0.0113555
A_55_P2054027	A_55_P2054027	56773	Chst5	0.890147	1.51175		2.299	0.000128858	0.0113555
A_30_P01018131	A_30_P01018131	NA	NA	0.978953	1.03509		2.01	0.000129586	0.0113915
A_51_P415607	A_51_P415607	14231	Fkbp7	1.81946	0.928801		2.592	0.000130679	0.0114696
A_30_P01030010	A_30_P01030010	NA	NA	1.0916	0.940913		2.023	0.000131035	0.0114827
A_51_P378550	A_51_P378550	75475	Oplah	-1.22669	-0.896069		-2.08768	0.000132021	0.0115169
A_51_P293753	A_51_P293753	66515	Cul7	-0.940128	-1.08952		-2.0202	0.000132227	0.0115169
A_65_P05252	A_65_P05252	12530	Cdc25a	0.942335	1.08608		2.02	0.000131946	0.0115169
A_55_P1958480	A_55_P1958480	545005	LOC545005	1.33441	0.883581		2.157	0.00013225	0.0115169
A_51_P439876	A_51_P439876	26921	Map4k4	1.01897	0.986176		2.004	0.000132837	0.01155
A_55_P2135967	A_55_P2135967	NA	NA	1.09952	0.933772		2.023	0.000133193	0.0115629
A_55_P2116305	A_55_P2116305	85030	Tnfrsf25	-1.1131	-0.926748		-2.0284	0.000133835	0.0116006
A_55_P1971815	A_55_P1971815	12724	Clcn2	0.977634	1.02519		2.002	0.000134658	0.0116538
A_52_P255224	A_52_P255224	NA	NA	0.993584	1.00456		1.999	0.000135845	0.0117203
A_51_P305547	A_51_P305547	20583	Snai2	1.04191	0.963171		2.004	0.000135708	0.0117203
A_52_P402663	A_52_P402663	78177	Ninl	1.12284	0.917371		2.028	0.000137693	0.0118614
A_55_P1966169	A_55_P1966169	66496	Ppdpf	1.31483	0.877527		2.138	0.000138564	0.011918
A_51_P422629	A_51_P422629	237336	Tbpl1	0.890329	1.20716		2.069	0.000139764	0.0120027
A_52_P430169	A_52_P430169	239667	Dip2b	1.01731	0.973739		1.994	0.000140556	0.0120522
A_55_P2294184	A_55_P2294184	83921	Tmem2	0.989343	0.998101		1.991	0.000141415	0.0120966
DCP_22_6	NA	NA	NA	1.15446	0.901219		2.039	0.000141718	0.0120966
A_55_P2057051	A_55_P2057051	NA	NA	0.875661	1.2937		2.121	0.000141724	0.0120966
A_55_P1984655	A_55_P1984655	276829	Smtnl2	-1.58271	-0.881531		-2.34742	0.000142572	0.0121319
A_55_P2027653	A_55_P2027653	232201	Arhgap25	-0.901117	-1.15158		-2.03666	0.000142501	0.0121319
A_30_P01018850	A_30_P01018850	NA	NA	0.940098	1.05738		1.998	0.000144019	0.0122364
A_55_P1976012	A_55_P1976012	98417	Cnih4	1.06283	0.936015		1.999	0.000144643	0.0122707
A_55_P1992054	A_55_P1992054	67211	Armc10	0.9053	1.12943		2.024	0.000145005	0.0122827
A_55_P2037608	A_55_P2037608	11433	Acp5	-1.37177	-0.867647		-2.17391	0.000145563	0.0122927
A_51_P125467	A_51_P125467	16004	Igf2r	1.33146	0.869111		2.144	0.000145384	0.0122927
A_55_P1970144	A_55_P1970144	71781	Slc16a14	-2.70045	-1.12356		-3.7594	0.00014619	0.0123084
A_52_P16563	A_52_P16563	241846	Lsm14b	0.87701	1.2417		2.084	0.000146023	0.0123084
A_51_P391445	A_51_P391445	15979	Ifngr1	-1.03027	-0.953958		-1.98807	0.000146571	0.0123219
A_51_P514961	A_51_P514961	99929	Tiparp	0.996583	0.979993		1.984	0.000147478	0.0123795
A_55_P1999102	A_55_P1999102	74116	Pi16	0.906231	1.11718		2.016	0.00014784	0.0123816
A_52_P447971	A_52_P447971	101055890	LOC101055890	1.38299	0.865079		2.18	0.000147946	0.0123816
A_66_P133240	A_66_P133240	72692	Hnrnpll	0.940067	1.04555		1.99	0.000148996	0.0124508
A_66_P100440	A_66_P100440	22344	Vezf1	1.24187	0.873357		2.081	0.000149332	0.0124602
A_51_P144349	A_51_P144349	207521	Dtx4	-0.876173	-1.21937		-2.06612	0.000150064	0.0124839
A_55_P1983426	A_55_P1983426	68644	Abhd14a	-1.2074	-0.878634		-2.06186	0.000149843	0.0124839
A_55_P2053097	A_55_P2053097	270163	Myo9a	-1.167	-0.886691		-2.03666	0.000150861	0.0125316
A_52_P52849	A_52_P52849	55987	Cpxm2	-1.94384	-0.930267		-2.71003	0.000151459	0.0125625
A_30_P01022637	A_30_P01022637	NA	NA	0.892534	1.14214		2.024	0.000151992	0.0125881
A_52_P451073	A_52_P451073	94185	Tnfrsf21	0.98532	0.982326		1.978	0.000152401	0.0126032
A_55_P2000182	A_55_P2000182	330064	Slc5a6	-1.01992	-0.951651		-1.9802	0.00015304	0.0126372
A_55_P1952638	A_55_P1952638	13998	Fgd6	0.864789	1.27836		2.102	0.000153264	0.0126372
A_55_P2175405	A_55_P2175405	68910	Zfp467	-1.04968	-0.929542		-1.98413	0.000154706	0.0126811
A_55_P1969645	A_55_P1969645	53378	Sdcbp	0.913818	1.07969		1.996	0.00015452	0.0126811
A_52_P649817	A_52_P649817	83430	Il23a	0.864198	1.51958		2.285	0.000154264	0.0126811
A_55_P2139181	A_55_P2139181	109624	Cald1	2.11722	0.964728		2.91	0.000154208	0.0126811
A_55_P2136572	A_55_P2136572	72729	Cdc42se2	0.980522	0.982721		1.975	0.000154975	0.0126846
A_65_P16059	A_65_P16059	21814	Tgfbr3	-1.15501	-0.883783		-2.0284	0.000156306	0.0127748
A_52_P381784	A_52_P381784	107823	Whsc1	0.87856	1.17346		2.036	0.000156665	0.0127854
A_55_P2127672	A_55_P2127672	94180	Acsbg1	-1.08788	-0.906342		-1.99601	0.000157484	0.0128147
A_52_P342620	A_52_P342620	207785	Csrnp2	1.05086	0.925333		1.984	0.000157327	0.0128147
A_55_P1974567	A_55_P1974567	269615	Plch2	-1.11828	-0.892934		-2.00803	0.00015853	0.0128437
A_51_P458584	A_51_P458584	14290	Fpr-rs3	0.902482	1.09458		1.998	0.000158268	0.0128437
A_55_P2363442	A_55_P2363442	237775	Zfp867	1.10674	0.897282		2.003	0.000158498	0.0128437
A_55_P2015007	A_55_P2015007	22704	Zfp46	0.977696	0.978015		1.97	0.000159491	0.0128841
A_52_P577388	A_52_P577388	105298	Epdr1	0.854764	1.34045		2.14	0.000159283	0.0128841
A_52_P364130	A_52_P364130	53859	Map3k14	1.00457	0.95001		1.969	0.000162147	0.0130609
A_55_P2155002	A_55_P2155002	69216	Ccdc23	1.06254	0.913004		1.983	0.000161963	0.0130609
A_51_P111488	A_51_P111488	70575	Gfod2	0.896446	1.09533		1.994	0.000163131	0.0131212
A_66_P108059	A_66_P108059	72747	Ttc39c	0.923995	1.03944		1.975	0.000163514	0.0131331
A_51_P140641	A_51_P140641	232146	Eva1a	1.52357	0.854765		2.28	0.00016485	0.0132214
A_55_P2138306	A_55_P2138306	NA	NA	1.41501	0.848667		2.191	0.000165386	0.0132453
A_30_P01017739	A_30_P01017739	NA	NA	0.88935	1.10532		1.996	0.00016592	0.0132691
A_55_P2068882	A_55_P2068882	12452	Ccng2	0.942531	1.00322		1.963	0.000168204	0.0134325
A_55_P2106922	A_55_P2106922	66251	Arfgap3	0.857465	1.21273		2.049	0.000169447	0.0135124
A_30_P01033351	A_30_P01033351	NA	NA	-1.05388	-0.907913		-1.97239	0.000169904	0.0135164
A_51_P191909	A_51_P191909	140743	Rem2	0.849712	1.51645		2.271	0.000169982	0.0135164
A_55_P2091861	A_55_P2091861	15258	Hipk2	0.903243	1.06013		1.975	0.000171138	0.0135891
A_55_P2032081	A_55_P2032081	13170	Dbp	-1.27395	-0.84768		-2.08768	0.000171433	0.0135931
A_55_P1978927	A_55_P1978927	117600	Srgap1	1.00004	0.939678		1.959	0.000172114	0.0136085
A_51_P302458	A_51_P302458	70310	Plscr3	1.19478	0.858291		2.037	0.000171981	0.0136085
A_51_P263302	A_51_P263302	51902	Rnf24	0.846444	1.27033		2.083	0.00017318	0.0136734
A_55_P2002527	A_55_P2002527	665769	Gsdmcl2	0.871524	1.13121		2.002	0.000174445	0.0137538
A_51_P268234	A_51_P268234	76527	Il34	-1.4599	-0.841932		-2.22222	0.000174948	0.013774
A_55_P2021065	A_55_P2021065	230259	E130308A19Rik	0.844511	1.2701		2.081	0.000175367	0.0137876
A_55_P1965363	A_55_P1965363	435350	Serpinb6e	-1.06346	-0.895466		-1.97239	0.000176567	0.0138355
A_55_P1971458	A_55_P1971458	16452	Jak2	0.913282	1.02932		1.961	0.000177136	0.0138355
A_51_P367866	A_51_P367866	13653	Egr1	0.883711	1.08977		1.982	0.000176744	0.0138355
A_55_P1967069	A_55_P1967069	67168	Lpar6	1.3178	0.839698		2.112	0.000176973	0.0138355
A_51_P337771	A_51_P337771	93888	Pcdhb17	0.838285	1.40853		2.179	0.000177216	0.0138355
A_55_P1976356	A_55_P1976356	14172	Fgf18	-1.04726	-0.902426		-1.96464	0.00017768	0.0138524
A_55_P1997821	A_55_P1997821	269642	Nat8l	-1.10112	-0.876942		-1.98413	0.000179071	0.0139401
A_55_P2024307	A_55_P2024307	20729	Spin1	1.11294	0.872532		1.99	0.000179305	0.0139401
A_55_P1989321	A_55_P1989321	20229	Sat1	1.26468	0.840423		2.074	0.000180642	0.0140245
A_55_P1958906	A_55_P1958906	12821	Col17a1	-1.35937	-0.834338		-2.13675	0.000181813	0.0140958
A_52_P576442	A_52_P576442	223453	Dap	1.34053	0.833985		2.125	0.000182723	0.0141467
A_55_P1994194	A_55_P1994194	15203	Heph	0.846909	1.20016		2.033	0.000183269	0.0141693
A_30_P01021252	A_30_P01021252	NA	NA	1.64232	0.851313		2.373	0.000183552	0.0141716
A_55_P2073377	A_55_P2073377	17345	Mki67	-0.960246	-0.957868		-1.94553	0.000184299	0.0141807
A_55_P2048164	A_55_P2048164	66665	Msantd3	1.36363	0.832241		2.14	0.000184313	0.0141807
A_55_P2063376	A_55_P2063376	11519	Add2	0.832074	1.38223		2.154	0.000184432	0.0141807
A_55_P2110910	A_55_P2110910	396184	Flrt1	-1.52155	-0.837878		-2.26757	0.000184781	0.0141879
A_51_P484880	A_51_P484880	12125	Bcl2l11	1.05282	0.891378		1.962	0.000185156	0.0141972
A_30_P01024990	A_30_P01024990	NA	NA	1.01632	0.911306		1.95	0.000185782	0.0142257
A_55_P2108988	A_55_P2108988	56461	Kcnip3	-1.0804	-0.876852		-1.97239	0.000187167	0.014273
A_55_P2149983	A_55_P2149983	74123	Foxp4	1.0281	0.90263		1.953	0.000187092	0.014273
A_55_P2116496	A_55_P2116496	22143	Tuba1b	1.21228	0.84176		2.038	0.000186851	0.014273
A_55_P2060369	A_55_P2060369	100986	Akap9	0.865291	1.10599		1.98	0.000189213	0.0144093
A_52_P409833	A_52_P409833	18791	Plat	1.79373	0.868265		2.516	0.000190078	0.0144555
A_55_P1988009	A_55_P1988009	NA	NA	1.03695	0.891583		1.951	0.000192781	0.0146411
A_51_P406583	A_51_P406583	71602	Myo1e	1.09421	0.865329		1.972	0.000193603	0.0146835
A_55_P2026291	A_55_P2026291	57376	Smarce1	1.05508	0.881111		1.956	0.000194102	0.0147014
A_52_P500077	A_52_P500077	619331	Zfp551	-1.21206	-0.834331		-2.03252	0.000195781	0.0148085
A_55_P2036733	A_55_P2036733	269209	Stk36	1.06905	0.872694		1.96	0.000196312	0.0148286
A_55_P2003319	A_55_P2003319	NA	NA	1.39252	0.822157		2.154	0.000197279	0.0148815
A_51_P493987	A_51_P493987	59012	Moxd1	-0.880518	-1.04919		-1.95312	0.000197562	0.0148827
A_51_P403536	A_51_P403536	108075	Ltbp4	-1.1224	-0.851607		-1.9802	0.000198561	0.0149327
A_55_P2031611	A_55_P2031611	70057	2210008F06Rik	1.10753	0.856051		1.975	0.000198761	0.0149327
A_52_P581435	A_52_P581435	18597	Pdha1	1.04885	0.87875		1.95	0.000199545	0.0149514
A_55_P1964368	A_55_P1964368	233529	Kctd14	1.59856	0.834096		2.324	0.000199317	0.0149514
A_52_P407280	A_52_P407280	66548	Adamtsl5	-0.949472	-0.9473		-1.9305	0.000200223	0.0149821
A_55_P2180916	A_55_P2180916	NA	NA	1.02737	0.887554		1.942	0.000201875	0.0150855
A_55_P2142830	A_55_P2142830	18081	Ninj1	-0.856894	-1.09492		-1.9685	0.000202635	0.015112
A_55_P2064876	A_55_P2064876	17826	Fam89b	0.997601	0.904859		1.934	0.000202771	0.015112
A_55_P1970596	A_55_P1970596	NA	NA	0.925826	0.967167		1.927	0.000204605	0.0152081
A_55_P2239317	A_55_P2239317	106877	Afap1l1	1.94555	0.884296		2.666	0.000204595	0.0152081
A_55_P2012599	A_55_P2012599	NA	NA	1.02946	0.883111		1.94	0.000205232	0.0152344
A_30_P01020189	A_30_P01020189	NA	NA	0.918169	0.974806		1.927	0.000205865	0.0152611
A_51_P175580	A_51_P175580	60599	Trp53inp1	1.21315	0.824946		2.027	0.000207491	0.0153612
A_55_P2067842	A_55_P2067842	69104	42799	1.01928	0.885485		1.935	0.00020859	0.0154221
A_52_P411376	A_52_P411376	228677	Sptlc3	0.876363	1.03549		1.94	0.000209004	0.0154323
A_55_P2116160	A_55_P2116160	232821	Ccdc106	-0.932013	-0.953472		-1.92308	0.00020963	0.0154377
A_30_P01025039	A_30_P01025039	NA	NA	1.56821	0.823693		2.291	0.000209448	0.0154377
A_52_P361534	A_52_P361534	22415	Wnt3	-1.49101	-0.814854		-2.22222	0.000213028	0.0156673
A_51_P106527	A_51_P106527	68241	Fam195a	-0.980896	-0.904645		-1.92308	0.000214168	0.0157097
A_51_P161086	A_51_P161086	19038	Ppic	0.93421	0.945702		1.918	0.00021397	0.0157097
A_51_P333622	A_51_P333622	72097	2010300C02Rik	-1.00703	-0.886496		-1.92678	0.000214979	0.0157485
A_66_P106808	A_66_P106808	20269	Scn3a	0.991812	0.895283		1.923	0.00021589	0.0157945
A_55_P2111355	A_55_P2111355	353156	Egfl7	-0.81248	-1.25887		-2.04918	0.000217221	0.0158711
A_30_P01028865	A_30_P01028865	NA	NA	0.904174	0.974302		1.918	0.000219377	0.0159867
A_55_P1956418	A_55_P1956418	668212	Efr3b	1.44207	0.807958		2.181	0.00021929	0.0159867
A_55_P1980826	A_55_P1980826	328424	Kcnrg	1.27336	0.80876		2.058	0.000220835	0.016072
A_55_P2316612	A_55_P2316612	77890	6720407P12Rik	-1.07999	-0.845699		-1.94932	0.00022229	0.016094
A_52_P435670	A_52_P435670	228961	Npepl1	-0.852864	-1.06155		-1.94175	0.000222218	0.016094
A_51_P354272	A_51_P354272	74148	Cluh	-1.02617	-0.869597		-1.9305	0.000221723	0.016094
A_30_P01017723	A_30_P01017723	NA	NA	1.15883	0.824103		1.988	0.000221483	0.016094
A_55_P2114863	A_55_P2114863	23945	Mgll	-1.35406	-0.804028		-2.11416	0.000222923	0.0160997
A_55_P2293434	A_55_P2293434	100169880	5830419E12Rik	-0.853845	-1.05772		-1.93798	0.000222946	0.0160997
A_55_P2165854	A_55_P2165854	69731	Gemin7	1.0219	0.86985		1.926	0.000223972	0.0161113
A_52_P81478	A_52_P81478	264134	Ttc26	1.07496	0.846374		1.946	0.000223753	0.0161113
A_55_P1984625	A_55_P1984625	20588	Smarcc1	1.07763	0.845553		1.947	0.000223547	0.0161113
A_55_P2001028	A_55_P2001028	59032	Ppp2r3c	0.992134	0.886546		1.918	0.000224747	0.0161158
A_51_P330630	A_51_P330630	235441	Usp3	1.35866	0.802681		2.115	0.000224901	0.0161158
A_55_P1978103	A_55_P1978103	227399	Ppip5k2	0.802834	1.38847		2.137	0.000224799	0.0161158
A_51_P137388	A_51_P137388	225791	Zadh2	-0.910191	-0.957666		-1.91205	0.000226272	0.0161933
A_55_P2170737	A_55_P2170737	319765	Igf2bp2	1.06664	0.847239		1.941	0.000226641	0.0161988
A_30_P01027049	A_30_P01027049	NA	NA	0.956493	0.90964		1.909	0.000227759	0.016258
A_55_P2156304	A_55_P2156304	16517	Kcnj16	-1.73739	-0.830545		-2.43309	0.000230627	0.0163998
A_55_P1974827	A_55_P1974827	18574	Pde1b	1.01494	0.86826		1.921	0.000230092	0.0163998
A_52_P554267	A_52_P554267	16201	Ilf3	1.15162	0.819173		1.98	0.00023044	0.0163998
A_66_P114102	A_66_P114102	12193	Zfp36l2	-0.79874	-1.29013		-2.06186	0.000234233	0.016635
A_55_P1979863	A_55_P1979863	319565	Syne2	0.970438	0.89105		1.906	0.000235822	0.0167105
A_55_P2051701	A_55_P2051701	18514	Pbx1	1.04599	0.848409		1.928	0.000235895	0.0167105
A_51_P206251	A_51_P206251	229709	Ahcyl1	1.05681	0.843566		1.932	0.000236296	0.0167178
A_55_P1997766	A_55_P1997766	11433	Acp5	-1.3691	-0.794704		-2.11864	0.000237336	0.0167488
A_55_P1990944	A_55_P1990944	12362	Casp1	0.928882	0.924271		1.901	0.000237635	0.0167488
A_52_P464437	A_52_P464437	27223	Trp53bp1	0.811631	1.16423		1.983	0.000237573	0.0167488
A_51_P221362	A_51_P221362	74493	Tnks2	0.866072	1.00271		1.911	0.000240709	0.016944
A_51_P221428	A_51_P221428	494448	Cbx6	-0.865124	-1.00379		-1.91205	0.000241119	0.0169515
A_55_P1991505	A_55_P1991505	14431	Gamt	-1.24026	-0.797518		-2.0284	0.000242288	0.0169696
A_55_P1983368	A_55_P1983368	66938	Sh3d21	-0.869535	-0.994719		-1.9084	0.000242136	0.0169696
A_52_P660477	A_52_P660477	26972	Spo11	1.13008	0.816283		1.963	0.000241737	0.0169696
A_55_P1976017	A_55_P1976017	98417	Cnih4	0.886591	0.966063		1.9	0.000244197	0.0170818
A_55_P2023762	A_55_P2023762	13838	Epha4	0.877629	0.978211		1.903	0.00024483	0.0171047
A_55_P1990067	A_55_P1990067	NA	NA	-0.799761	-1.20311		-2	0.000245799	0.0171509
A_55_P2160383	A_55_P2160383	NA	NA	1.02155	0.851515		1.914	0.000246416	0.0171725
A_55_P2050688	A_55_P2050688	223773	Zbed4	0.852375	1.01809		1.912	0.000247524	0.0172283
A_52_P161297	A_52_P161297	21401	Tcea3	-0.907714	-0.934671		-1.89394	0.000248697	0.0172297
A_51_P341177	A_51_P341177	51793	Ddah2	0.830299	1.06731		1.93	0.00024878	0.0172297
A_52_P222350	A_52_P222350	286940	Flnb	1.32667	0.788769		2.082	0.000247902	0.0172297
A_51_P215995	A_51_P215995	67263	Zswim6	0.78843	1.40244		2.137	0.000248385	0.0172297
A_51_P140237	A_51_P140237	14200	Fhl2	1.46612	0.78871		2.185	0.000252197	0.0174447
A_55_P1968628	A_55_P1968628	101055715	LOC101055715	0.889465	0.951161		1.893	0.00025355	0.0175166
A_55_P2084631	A_55_P2084631	319170	Hist1h2an	-0.909556	-0.926592		-1.89036	0.00025449	0.0175598
A_55_P2180744	A_55_P2180744	232370	Clstn3	-0.942634	-0.894558		-1.89036	0.000255498	0.0175953
A_51_P216219	A_51_P216219	14083	Ptk2	0.974349	0.871104		1.896	0.000255634	0.0175953
A_51_P256549	A_51_P256549	100041818	Gm3527	-0.899029	-0.935775		-1.89036	0.000256944	0.0175986
A_30_P01027916	A_30_P01027916	NA	NA	-0.898213	-0.936892		-1.89036	0.000256787	0.0175986
A_51_P501803	A_51_P501803	15399	Hoxa2	0.898342	0.937027		1.889	0.000256518	0.0175986
A_30_P01030755	A_30_P01030755	NA	NA	0.881667	0.958091		1.892	0.000256501	0.0175986
A_55_P2003746	A_55_P2003746	20248	Serpinb3a	1.03786	0.835813		1.914	0.00025743	0.0176103
A_55_P2101920	A_55_P2101920	70967	Eva1c	-0.782522	-1.33528		-2.08333	0.000258252	0.0176449
A_51_P392928	A_51_P392928	108156	Mthfd1	-0.797718	-1.16349		-1.97239	0.000259366	0.0176777
A_52_P258218	A_52_P258218	212127	Proser1	0.961668	0.876809		1.891	0.000259211	0.0176777
A_55_P2011943	A_55_P2011943	52857	Gramd1a	0.801632	1.13906		1.959	0.00026101	0.0177681
A_55_P2108094	A_55_P2108094	NA	NA	-0.932801	-0.897245		-1.88679	0.000261769	0.017798
A_55_P2175160	A_55_P2175160	544810	Gm11536	0.781526	1.44156		2.161	0.000262739	0.0178423
A_55_P2113837	A_55_P2113837	57915	Tbc1d1	0.799081	1.14007		1.958	0.000264795	0.0179601
A_51_P363525	A_51_P363525	381668	Fbrsl1	0.855491	0.986343		1.893	0.000266027	0.0180217
A_30_P01018564	A_30_P01018564	NA	NA	0.890214	0.934747		1.882	0.0002679	0.0181047
A_55_P2015605	A_55_P2015605	74123	Foxp4	0.879691	0.948106		1.884	0.000267754	0.0181047
A_55_P2107362	A_55_P2107362	14615	Gjc1	0.77696	1.40015		2.127	0.000268549	0.0181265
A_55_P2017826	A_55_P2017826	17863	Myb	0.881038	0.941643		1.881	0.00027218	0.0183494
A_55_P1960216	A_55_P1960216	12476	Cd151	1.09364	0.805372		1.931	0.000273559	0.0184202
A_30_P01021733	A_30_P01021733	NA	NA	0.96682	0.860469		1.884	0.000275449	0.0185251
A_52_P486279	A_52_P486279	78977	Popdc3	-1.09213	-0.80444		-1.9305	0.000275792	0.0185258
A_30_P01029896	A_30_P01029896	NA	NA	1.17362	0.785788		1.972	0.000276586	0.0185568
A_55_P2041320	A_55_P2041320	NA	NA	1.02954	0.825837		1.902	0.000277216	0.0185768
A_51_P413785	A_51_P413785	12238	Commd3	0.930215	0.884262		1.875	0.000279511	0.0186684
A_55_P1978642	A_55_P1978642	83767	Wasf1	1.02736	0.825572		1.901	0.000279055	0.0186684
A_52_P89477	A_52_P89477	77578	Bcl9	1.14129	0.790068		1.953	0.000279586	0.0186684
A_52_P564413	A_52_P564413	18705	Pik3c2g	-1.19682	-0.779213		-1.98413	0.000282153	0.0187118
A_51_P330369	A_51_P330369	99167	Ssx2ip	-1.12002	-0.793293		-1.94175	0.000282194	0.0187118
A_55_P2137548	A_55_P2137548	NA	NA	-0.858964	-0.961395		-1.8797	0.000282248	0.0187118
A_52_P495553	A_52_P495553	229055	Zbtb10	0.865215	0.953239		1.878	0.000281332	0.0187118
A_51_P131442	A_51_P131442	29861	Dpf1	1.11643	0.794753		1.939	0.000281173	0.0187118
A_55_P2184796	A_55_P2184796	93889	Pcdhb18	0.772791	1.46863		2.175	0.000281585	0.0187118
A_51_P144264	A_51_P144264	16598	Klf2	-1.27671	-0.770755		-2.03252	0.000283783	0.0187913
A_52_P207335	A_52_P207335	67063	Tmem246	-1.29125	-0.769549		-2.04082	0.000284619	0.018802
A_66_P122860	A_66_P122860	245527	Eda2r	1.27246	0.770623		2.03	0.00028452	0.018802
A_55_P2233373	A_55_P2233373	320608	D930023I05Rik	0.837864	0.992659		1.886	0.000285758	0.018855
A_55_P2043062	A_55_P2043062	328779	Hs3st6	-2.38158	-0.921034		-3.14465	0.000287521	0.018934
A_30_P01023701	A_30_P01023701	NA	NA	0.918464	0.887711		1.87	0.000287634	0.018934
A_55_P2176731	A_55_P2176731	11758	Prdx6	0.861987	0.950452		1.874	0.000288269	0.0189534
A_51_P284946	A_51_P284946	74194	Rnd3	1.1278	0.787742		1.942	0.000288808	0.0189665
A_55_P2007802	A_55_P2007802	67155	Smarca2	0.865962	0.942886		1.872	0.000290244	0.0189938
A_55_P2086835	A_55_P2086835	NA	NA	1.1517	0.78224		1.955	0.000289899	0.0189938
A_55_P2161958	A_55_P2161958	628709	Gm10324	1.31658	0.765868		2.058	0.000289931	0.0189938
A_51_P253803	A_51_P253803	17345	Mki67	-0.919748	-0.882592		-1.86916	0.000292609	0.0190854
A_52_P504421	A_52_P504421	56515	Rnf138	0.921695	0.88034		1.867	0.000293353	0.0190854
A_55_P2002757	A_55_P2002757	17060	Blnk	0.830186	0.997954		1.884	0.000293191	0.0190854
A_55_P2050944	A_55_P2050944	56183	Nmu	0.804684	1.05845		1.907	0.000293221	0.0190854
A_51_P173709	A_51_P173709	64297	Gprc5b	1.74928	0.796357		2.416	0.000293124	0.0190854
A_55_P2167269	A_55_P2167269	18551	Pcsk4	-0.792269	-1.0927		-1.92308	0.000296334	0.0191899
A_55_P1972490	A_55_P1972490	100042834	Gm4055	0.868914	0.933577		1.868	0.000295704	0.0191899
A_66_P100561	A_66_P100561	12175	Bnip2	0.95284	0.854767		1.871	0.000295991	0.0191899
A_55_P1984173	A_55_P1984173	83679	Pde4dip	0.762173	1.35326		2.082	0.000296186	0.0191899
A_51_P383270	A_51_P383270	231470	Fras1	-1.8925	-0.816307		-2.55754	0.00029817	0.0192232
A_52_P117352	A_52_P117352	14612	Gja4	-1.19272	-0.770515		-1.97628	0.000299603	0.0192232
A_51_P293269	A_51_P293269	18583	Pde7a	0.902745	0.892882		1.863	0.000299094	0.0192232
A_52_P485766	A_52_P485766	320150	Zdhhc17	0.887705	0.909872		1.864	0.00029722	0.0192232
A_55_P1954774	A_55_P1954774	NA	NA	0.935685	0.865298		1.867	0.000298416	0.0192232
A_55_P1978028	A_55_P1978028	20370	Sez6	0.832357	0.986717		1.878	0.000298899	0.0192232
A_55_P2114993	A_55_P2114993	11465	Actg1	1.01033	0.8207		1.886	0.000298708	0.0192232
A_51_P459108	A_51_P459108	27356	Insl6	0.771151	1.56572		2.248	0.000299483	0.0192232
A_55_P2091284	A_55_P2091284	16998	Ltbp3	-0.759315	-1.40573		-2.11864	0.000303364	0.0194421
A_66_P111562	A_66_P111562	12443	Ccnd1	-0.778408	-1.66726		-2.33645	0.000307224	0.0196253
A_51_P271503	A_51_P271503	16177	Il1r1	-0.775441	-1.14006		-1.94175	0.000306917	0.0196253
A_55_P1965154	A_55_P1965154	66442	Spc25	-1.04999	-0.799542		-1.89753	0.000307277	0.0196253
A_55_P2143885	A_55_P2143885	208618	Etl4	0.910868	0.878437		1.859	0.000307992	0.0196276
A_30_P01019468	A_30_P01019468	NA	NA	1.15722	0.771689		1.951	0.000308017	0.0196276
A_55_P2085186	A_55_P2085186	NA	NA	1.05987	0.794939		1.902	0.000309454	0.0196967
A_55_P2086423	A_55_P2086423	79456	Recql4	-0.872019	-0.91566		-1.85874	0.000311073	0.0197099
A_30_P01018189	A_30_P01018189	NA	NA	0.932654	0.859266		1.861	0.000310036	0.0197099
A_55_P2011137	A_55_P2011137	67211	Armc10	1.09248	0.78458		1.917	0.000310545	0.0197099
A_30_P01029756	A_30_P01029756	NA	NA	1.75896	0.788923		2.418	0.000310805	0.0197099
A_51_P395555	A_51_P395555	27973	Vkorc1	-1.03776	-0.801389		-1.89036	0.000311954	0.0197433
A_51_P171200	A_51_P171200	105348	Golm1	0.913811	0.871348		1.856	0.000314133	0.0198587
A_51_P455946	A_51_P455946	170758	Rac3	-0.836641	-0.961631		-1.86567	0.000314609	0.0198663
A_55_P2082203	A_55_P2082203	217578	Baz1a	0.951089	0.842055		1.862	0.000316506	0.0199635
A_51_P293688	A_51_P293688	67844	Rab32	1.26689	0.754685		2.015	0.000317362	0.0199949
A_55_P2010843	A_55_P2010843	68636	Fahd1	-1.13924	-0.769106		-1.93798	0.000319774	0.0200563
A_66_P113556	A_66_P113556	93735	Wnt16	-0.810347	-1.0057		-1.87617	0.000319656	0.0200563
A_55_P2102390	A_55_P2102390	70834	Spag9	0.980391	0.823208		1.868	0.000319022	0.0200563
A_55_P2109122	A_55_P2109122	68024	Hist1h2bc	1.16889	0.764166		1.954	0.000319277	0.0200563
A_55_P2032258	A_55_P2032258	54132	Pdlim1	1.00397	0.80836		1.874	0.00032454	0.0203096
A_55_P2109589	A_55_P2109589	55963	Slc1a4	0.794326	1.03867		1.888	0.000324194	0.0203096
A_51_P174681	A_51_P174681	66912	Bzw2	0.991152	0.813098		1.869	0.000326872	0.0204326
A_55_P2048769	A_55_P2048769	237758	Zfp454	1.20572	0.754599		1.973	0.000329013	0.0205205
A_51_P486810	A_51_P486810	14776	Gpx2	2.44583	0.911563		3.201	0.000328849	0.0205205
A_55_P1973838	A_55_P1973838	14664	Slc6a9	-0.940046	-0.840974		-1.85529	0.000329683	0.0205393
A_55_P1995173	A_55_P1995173	18263	Odc1	0.799833	1.0157		1.876	0.000330713	0.0205805
A_51_P201721	A_51_P201721	56693	Crtap	-0.895115	-0.875157		-1.84843	0.000331832	0.0206272
A_52_P423364	A_52_P423364	448987	Fbxl7	0.857048	0.915712		1.849	0.000332468	0.0206437
A_51_P481920	A_51_P481920	12428	Ccna2	-0.829339	-0.955001		-1.85529	0.000332972	0.020652
A_55_P1983558	A_55_P1983558	17083	Tmed1	-0.817284	-0.974823		-1.8622	0.000334205	0.0206826
A_55_P1970597	A_55_P1970597	11465	Actg1	1.05731	0.782755		1.892	0.000334095	0.0206826
A_55_P1955183	A_55_P1955183	546024	Crxos1	0.831692	0.948606		1.853	0.000335665	0.0207499
A_52_P372151	A_52_P372151	54366	Ctnnal1	1.15891	0.757188		1.943	0.000337443	0.0208368
A_55_P2115691	A_55_P2115691	NA	NA	0.809088	0.985451		1.863	0.000339041	0.0209123
A_55_P2154645	A_55_P2154645	75772	Pnpla5	-1.02993	-0.788102		-1.87617	0.000342338	0.0210874
A_55_P2017709	A_55_P2017709	93842	Igsf9	0.95946	0.821032		1.853	0.000342635	0.0210874
A_55_P2074982	A_55_P2074982	17089	Lyar	-0.750391	-1.18536		-1.95695	0.000343866	0.0211398
A_55_P2068066	A_55_P2068066	268480	Rapgefl1	-1.19164	-0.749037		-1.96078	0.0003451	0.0211702
A_55_P1980214	A_55_P1980214	NA	NA	0.785454	1.03329		1.878	0.000345119	0.0211702
A_55_P2099695	A_55_P2099695	78100	Msantd4	0.832503	0.937542		1.847	0.000346315	0.0212203
A_51_P181746	A_51_P181746	217695	Zfyve1	0.83327	0.93592		1.846	0.000346845	0.0212294
A_55_P2147686	A_55_P2147686	209588	Sectm1a	-1.05128	-0.777737		-1.88324	0.000348172	0.0212442
A_30_P01032535	A_30_P01032535	NA	NA	0.807891	0.977883		1.857	0.000348228	0.0212442
A_55_P2187067	A_55_P2187067	NA	NA	1.23249	0.743424		1.983	0.000348137	0.0212442
A_30_P01023532	A_30_P01023532	NA	NA	0.775171	1.05752		1.887	0.000349361	0.02129
A_55_P2099448	A_55_P2099448	20496	Slc12a2	-1.14297	-0.753385		-1.9305	0.00035193	0.0213999
A_65_P11853	A_65_P11853	268970	Arhgap28	0.929711	0.834587		1.843	0.000351758	0.0213999
A_55_P2143522	A_55_P2143522	83554	Fstl3	-1.12315	-0.757007		-1.91939	0.000352325	0.0214006
A_55_P2033500	A_55_P2033500	108075	Ltbp4	-1.05804	-0.773132		-1.88679	0.0003533	0.0214132
A_55_P2082688	A_55_P2082688	11636	Ak1	-0.828094	-0.938215		-1.84502	0.000353108	0.0214132
A_55_P2098354	A_55_P2098354	435684	Shf	1.24195	0.739637		1.987	0.000355253	0.0215082
A_55_P2157307	A_55_P2157307	NA	NA	1.00739	0.789507		1.864	0.000357332	0.0215406
A_55_P1984541	A_55_P1984541	NA	NA	1.0827	0.764257		1.897	0.000357195	0.0215406
A_51_P461877	A_51_P461877	21826	Thbs2	0.752276	1.13722		1.925	0.000356825	0.0215406
A_55_P2119957	A_55_P2119957	58805	Mlxipl	0.746862	1.17133		1.944	0.000356396	0.0215406
A_66_P101393	A_66_P101393	328265	A530001N23Rik	0.96587	0.809057		1.85	0.000357831	0.0215475
A_55_P2053497	A_55_P2053497	26447	Poli	-1.16736	-0.745532		-1.94175	0.00036087	0.021707
A_52_P422859	A_52_P422859	15530	Hspg2	-0.735078	-1.45743		-2.13675	0.000363447	0.0218358
A_55_P1993955	A_55_P1993955	18830	Pltp	-0.913498	-0.839167		-1.83486	0.000363793	0.0218358
A_30_P01029359	A_30_P01029359	NA	NA	2.03057	0.807004		2.674	0.000368633	0.0221025
A_66_P116373	A_66_P116373	101631	Pwwp2b	-0.762856	-1.06786		-1.88679	0.000369344	0.0221214
A_52_P190973	A_52_P190973	22330	Vcl	1.00854	0.782898		1.861	0.000369928	0.0221327
A_55_P1966749	A_55_P1966749	74134	Cyp2s1	-1.28992	-0.730058		-2.01207	0.000372068	0.0222369
A_55_P2031786	A_55_P2031786	234730	Fuk	0.822772	0.929112		1.835	0.00037328	0.0222616
A_55_P2081398	A_55_P2081398	NA	NA	1.05487	0.765076		1.879	0.000372966	0.0222616
A_55_P2068366	A_55_P2068366	101055823	LOC101055823	0.941599	0.814349		1.838	0.000374159	0.0222902
A_55_P1964518	A_55_P1964518	NA	NA	-1.021	-0.774912		-1.8622	0.000376614	0.0224126
A_51_P414115	A_51_P414115	223646	Naprt1	-1.23897	-0.730824		-1.9802	0.00037754	0.0224137
A_55_P2209046	A_55_P2209046	101646	B830008H07Rik	-0.858045	-0.880503		-1.82815	0.000377945	0.0224137
A_55_P2319035	A_55_P2319035	105332	AW011956	-0.879617	-0.858183		-1.82482	0.000379043	0.0224137
A_52_P20966	A_52_P20966	15384	Hnrnpab	0.896355	0.844001		1.828	0.000378454	0.0224137
A_55_P2101281	A_55_P2101281	NA	NA	0.962834	0.799802		1.842	0.000378951	0.0224137
A_55_P2017710	A_55_P2017710	93842	Igsf9	0.790607	0.982237		1.849	0.000377914	0.0224137
A_55_P2080163	A_55_P2080163	52502	Carhsp1	0.840303	0.899623		1.828	0.000380279	0.022463
A_55_P2012999	A_55_P2012999	11735	Ank3	0.933061	0.816166		1.834	0.000380814	0.0224708
A_52_P626780	A_52_P626780	NA	NA	-0.735894	-1.17119		-1.93798	0.000383005	0.0225715
A_51_P185175	A_51_P185175	14228	Fkbp4	0.930996	0.816166		1.832	0.000383329	0.0225715
A_52_P73620	A_52_P73620	241197	Serpinb10	-1.38456	-0.724626		-2.079	0.000383875	0.0225798
A_52_P151320	A_52_P151320	66443	Tnfaip8l1	1.04698	0.762121		1.872	0.000385286	0.022639
A_52_P379337	A_52_P379337	68585	Rtn4	1.03229	0.766444		1.865	0.000386474	0.0226849
A_55_P2395911	A_55_P2395911	51901	D2Ertd295e	0.934805	0.811389		1.832	0.000387904	0.022745
A_55_P2030524	A_55_P2030524	22359	Vldlr	-0.892606	-0.840329		-1.82482	0.000390164	0.0227652
A_55_P2123012	A_55_P2123012	100503467	AA667203	0.873617	0.857393		1.822	0.000389485	0.0227652
A_66_P125257	A_66_P125257	225523	Cep120	0.930868	0.812835		1.83	0.000389913	0.0227652
A_55_P2168431	A_55_P2168431	72345	Amer1	1.09517	0.746738		1.893	0.000390696	0.0227652
A_55_P2128283	A_55_P2128283	11819	Nr2f2	0.739494	1.13286		1.913	0.000389367	0.0227652
A_55_P2138150	A_55_P2138150	17344	Pias2	1.28886	0.723029		2.008	0.000390454	0.0227652
A_55_P2106150	A_55_P2106150	60411	Cenpk	-0.944708	-0.803667		-1.8315	0.000391426	0.0227839
A_55_P2054132	A_55_P2054132	56734	Tulp2	0.721916	1.29342		2.011	0.000392987	0.022851
A_55_P2074771	A_55_P2074771	66446	Exosc7	-1.05728	-0.754431		-1.87266	0.000396066	0.0230048
A_51_P270949	A_51_P270949	56702	Hist1h1b	-0.844365	-0.883456		-1.82149	0.0003966	0.0230048
A_55_P1957747	A_55_P1957747	66209	Inip	0.900765	0.830038		1.822	0.000397108	0.0230048
A_52_P179238	A_52_P179238	26914	H2afy	0.907555	0.824659		1.823	0.000397692	0.0230048
A_30_P01022640	A_30_P01022640	NA	NA	0.796661	0.951833		1.833	0.000397556	0.0230048
A_55_P2185332	A_55_P2185332	171095	Il17rc	-1.32719	-0.718324		-2.03252	0.000400536	0.0230406
A_66_P108770	A_66_P108770	67041	Oxct1	-1.09126	-0.744043		-1.89036	0.000399659	0.0230406
A_55_P2068812	A_55_P2068812	NA	NA	0.941327	0.801263		1.829	0.00040036	0.0230406
A_30_P01019473	A_30_P01019473	NA	NA	0.760818	1.03094		1.861	0.000400655	0.0230406
A_55_P2068391	A_55_P2068391	668525	Gm9222	1.35748	0.718683		2.053	0.000399136	0.0230406
A_52_P325477	A_52_P325477	94092	Trim16	1.57608	0.729365		2.223	0.000400788	0.0230406
A_30_P01026822	A_30_P01026822	NA	NA	0.729008	1.16334		1.927	0.00040368	0.023183
A_30_P01027805	A_30_P01027805	NA	NA	-0.822335	-0.90512		-1.81818	0.000405533	0.0232029
A_55_P2417212	A_55_P2417212	102243	AU024581	0.81144	0.920709		1.823	0.000405691	0.0232029
A_55_P2052330	A_55_P2052330	NA	NA	0.954272	0.791867		1.832	0.000404917	0.0232029
A_55_P2107686	A_55_P2107686	319953	Ttll1	0.754985	1.04277		1.865	0.000405388	0.0232029
A_51_P442719	A_51_P442719	98910	Usp6nl	0.847044	0.873915		1.816	0.000406714	0.0232376
A_55_P2058165	A_55_P2058165	226123	Morn4	1.41821	0.716289		2.095	0.000408993	0.023344
A_55_P2019312	A_55_P2019312	76459	Car12	0.738624	1.09652		1.889	0.000410412	0.023401
A_55_P2099961	A_55_P2099961	319167	Hist1h2ag	-0.858057	-0.859695		-1.81488	0.000410988	0.02341
A_55_P2020461	A_55_P2020461	15331	Hmgn2	-0.838768	-0.879929		-1.81488	0.000412099	0.0234493
A_51_P380432	A_51_P380432	20289	Scx	-0.72687	-1.59875		-2.23714	0.000413571	0.0235091
A_30_P01024159	A_30_P01024159	NA	NA	-0.786438	-0.956004		-1.82815	0.000414795	0.0235321
A_55_P2047310	A_55_P2047310	18591	Pdgfb	-0.930003	-0.80111		-1.82149	0.000414819	0.0235321
A_51_P249360	A_51_P249360	211389	Suox	-1.30042	-0.712687		-2.00803	0.000417974	0.0236871
A_30_P01033657	A_30_P01033657	NA	NA	2.15106	0.808235		2.789	0.000418711	0.0237047
A_55_P2065562	A_55_P2065562	11670	Aldh3a1	-0.756201	-1.02121		-1.85185	0.000420039	0.0237558
A_52_P23604	A_52_P23604	396184	Flrt1	-0.891767	-0.823638		-1.81159	0.000422573	0.0238508
A_55_P2351779	A_55_P2351779	320854	9030203C11Rik	0.898342	0.818869		1.813	0.000422162	0.0238508
A_55_P2128668	A_55_P2128668	268697	Ccnb1	-0.810357	-0.909463		-1.81488	0.000423344	0.0238702
A_55_P1977633	A_55_P1977633	238330	Irf2bpl	-0.713317	-1.24253		-1.9685	0.000424255	0.0238891
A_51_P290576	A_51_P290576	20620	Plk2	0.895424	0.819864		1.812	0.000424535	0.0238891
A_66_P105843	A_66_P105843	19158	Cyth2	0.865377	0.843747		1.808	0.00042673	0.0238972
A_55_P2248315	A_55_P2248315	71930	2310043M15Rik	0.799728	0.923165		1.817	0.00042682	0.0238972
A_55_P2087876	A_55_P2087876	56218	Patz1	0.793232	0.934817		1.82	0.00042563	0.0238972
A_55_P2132894	A_55_P2132894	53378	Sdcbp	0.968174	0.775565		1.83	0.000425795	0.0238972
A_55_P1984881	A_55_P1984881	242594	1700024P16Rik	0.741032	1.06257		1.868	0.000426104	0.0238972
A_51_P280437	A_51_P280437	107723	Slc12a6	0.859039	0.846918		1.806	0.000431839	0.0241443
A_52_P179178	A_52_P179178	331623	Bend3	1.00991	0.755462		1.844	0.000432098	0.0241443
A_55_P2037101	A_55_P2037101	66482	Exoc2	0.720025	1.15099		1.913	0.000433425	0.0241942
A_52_P575668	A_52_P575668	NA	NA	0.867007	0.838412		1.806	0.000433939	0.0241987
A_52_P413623	A_52_P413623	216825	Usp22	0.834651	0.870896		1.806	0.000434547	0.0242084
A_55_P2291185	A_55_P2291185	71357	5430435K18Rik	0.905039	0.807608		1.81	0.000435526	0.0242388
A_55_P2024075	A_55_P2024075	18749	Prkacb	0.904348	0.807032		1.81	0.000437777	0.0243151
A_55_P2025368	A_55_P2025368	67149	Nkain1	1.06244	0.736552		1.865	0.000438203	0.0243151
A_30_P01031593	A_30_P01031593	NA	NA	1.06566	0.735861		1.867	0.00043776	0.0243151
A_55_P2048767	A_55_P2048767	216616	Efemp1	-1.08366	-0.730063		-1.87617	0.000441416	0.024469
A_55_P2026214	A_55_P2026214	NA	NA	-0.764431	-0.977131		-1.82815	0.000442829	0.0245182
A_51_P337089	A_51_P337089	69270	Gins1	0.824268	0.878018		1.804	0.000443181	0.0245182
A_55_P2025468	A_55_P2025468	22117	Tst	-0.889189	-0.814707		-1.80505	0.000444786	0.0245812
A_52_P508974	A_52_P508974	140488	Igf2bp3	0.902008	0.805218		1.807	0.000445202	0.0245812
A_55_P2096933	A_55_P2096933	338349	Cntln	-0.76805	-0.966041		-1.82482	0.000446365	0.0245961
DCP_1_4	NA	NA	NA	-0.789038	-0.926509		-1.81159	0.000446145	0.0245961
A_51_P174854	A_51_P174854	94275	Maged1	1.04798	0.737436		1.857	0.000446793	0.0245961
A_55_P1983638	A_55_P1983638	50772	Mapk6	1.11983	0.720261		1.892	0.000447815	0.024628
A_51_P334308	A_51_P334308	52588	Tspan14	0.820699	0.879214		1.802	0.000448507	0.0246418
A_55_P2004205	A_55_P2004205	NA	NA	-0.757793	-0.986172		-1.8315	0.000449876	0.0246928
A_51_P284426	A_51_P284426	78617	Cstad	-2.00533	-0.76947		-2.6178	0.000451855	0.0247042
A_52_P226348	A_52_P226348	NA	NA	-0.757735	-0.984728		-1.82815	0.000451576	0.0247042
A_55_P2039038	A_55_P2039038	269704	Zfp664	0.834151	0.861818		1.8	0.000451258	0.0247042
A_55_P2116272	A_55_P2116272	13097	Cyp2c38	1.31059	0.701452		2.008	0.000450703	0.0247042
A_51_P487308	A_51_P487308	214580	Pstk	-0.931304	-0.783384		-1.81159	0.000452837	0.0247337
A_51_P470079	A_51_P470079	16178	Il1r2	-0.700732	-1.28124		-1.98807	0.000455748	0.0248428
A_55_P2020472	A_55_P2020472	70432	Rufy2	-1.01173	-0.745622		-1.83824	0.000456169	0.0248428
A_55_P2109152	A_55_P2109152	319181	Hist1h2bg	0.890927	0.808231		1.802	0.000455899	0.0248428
A_55_P2128929	A_55_P2128929	231214	Cc2d2a	-1.01966	-0.74247		-1.84162	0.000457287	0.0248793
A_52_P344376	A_52_P344376	13682	Eif4a2	-0.835966	-0.855819		-1.79856	0.000458542	0.0249144
A_52_P206613	A_52_P206613	11566	Adss	0.96261	0.764602		1.82	0.000459099	0.0249144
A_55_P1984622	A_55_P1984622	20588	Smarcc1	0.732532	1.04951		1.854	0.000459271	0.0249144
A_51_P198835	A_51_P198835	27362	Dnajb9	0.856363	0.834652		1.797	0.000460158	0.0249383
A_55_P2028159	A_55_P2028159	73205	3110043O21Rik	0.847294	0.841346		1.795	0.000463962	0.0251201
A_55_P2177697	A_55_P2177697	381546	Ccdc24	-0.746772	-0.999814		-1.8315	0.000464857	0.0251442
A_52_P518182	A_52_P518182	99470	Magi3	0.878483	0.813029		1.797	0.000466036	0.0251835
A_51_P430082	A_51_P430082	22117	Tst	-0.757957	-0.969608		-1.81818	0.000468044	0.0252676
A_55_P2034067	A_55_P2034067	242702	Myom3	-1.17826	-0.703795		-1.91939	0.000471104	0.0253348
A_55_P2103536	A_55_P2103536	238330	Irf2bpl	-0.703861	-1.17878		-1.91939	0.000470696	0.0253348
A_55_P2124110	A_55_P2124110	225049	Ttc7	-1.09743	-0.717098		-1.87617	0.000470255	0.0253348
A_55_P2139587	A_55_P2139587	NA	NA	-0.859806	-0.826737		-1.79533	0.000469972	0.0253348
A_51_P467448	A_51_P467448	208084	Pif1	0.803624	0.885407		1.796	0.00047527	0.0255342
A_55_P2042612	A_55_P2042612	50908	C1s	-1.25542	-0.695311		-1.96464	0.00047702	0.0256036
A_51_P255387	A_51_P255387	67279	Med31	0.854637	0.827156		1.791	0.000478783	0.0256243
A_30_P01030004	A_30_P01030004	NA	NA	0.732013	1.02943		1.841	0.000477908	0.0256243
A_55_P1988010	A_55_P1988010	100038847	Gm10406	1.36713	0.692469		2.042	0.000478439	0.0256243
A_30_P01023712	A_30_P01023712	NA	NA	1.18134	0.700509		1.92	0.000480434	0.025688
A_55_P2060547	A_55_P2060547	NA	NA	0.893277	0.794952		1.795	0.000482352	0.0257659
A_55_P2083874	A_55_P2083874	78789	Vsig1	0.947361	0.762627		1.809	0.000483475	0.0258012
A_51_P422124	A_51_P422124	84652	Fam126a	0.722831	1.05113		1.849	0.000486432	0.0259342
A_30_P01019745	A_30_P01019745	NA	NA	-0.78596	-0.903062		-1.79533	0.000488252	0.0260064
A_55_P1961863	A_55_P1961863	93717	Pcdhga9	0.794617	0.889118		1.792	0.000490102	0.0260552
A_55_P2103284	A_55_P2103284	23999	Twf2	0.738167	0.998946		1.826	0.000490009	0.0260552
A_30_P01022641	A_30_P01022641	NA	NA	1.41021	0.689475		2.07	0.000491236	0.0260906
A_55_P2000127	A_55_P2000127	21804	Tgfb1i1	0.742337	0.985876		1.82	0.000492314	0.0261231
A_55_P2057720	A_55_P2057720	245174	Zfp937	0.841871	0.831599		1.786	0.00049455	0.0262168
A_51_P221651	A_51_P221651	67426	Adck3	-0.695114	-1.54343		-2.17391	0.00049656	0.0262984
A_30_P01033656	A_30_P01033656	NA	NA	-1.09214	-0.709407		-1.86567	0.000497671	0.0263073
A_51_P121302	A_51_P121302	75778	Them4	1.02376	0.727246		1.835	0.000497376	0.0263073
A_55_P2073935	A_55_P2073935	27416	Abcc5	-0.801908	-0.873457		-1.78571	0.000500207	0.0263914
A_55_P1998797	A_55_P1998797	NA	NA	0.898409	0.784259		1.792	0.000500063	0.0263914
A_51_P363719	A_51_P363719	53331	Stx7	1.00567	0.731965		1.826	0.00050124	0.0264209
A_52_P256817	A_52_P256817	22775	Zik1	0.816141	0.855081		1.785	0.000501975	0.0264347
A_55_P1974645	A_55_P1974645	12496	Entpd2	-1.5661	-0.694747		-2.18818	0.000503952	0.0264888
A_55_P2087561	A_55_P2087561	433182	Gm5506	0.999927	0.733142		1.823	0.000503801	0.0264888
A_51_P379775	A_51_P379775	106582	Nrm	-0.882076	-0.793687		-1.78891	0.000504562	0.0264959
A_55_P1985450	A_55_P1985450	100039681	Zcwpw2	-0.885536	-0.789603		-1.78571	0.00050858	0.0265819
A_55_P2118684	A_55_P2118684	269951	Idh2	0.764065	0.927074		1.797	0.000508091	0.0265819
A_51_P255565	A_51_P255565	13990	Smarcad1	0.735028	0.990856		1.819	0.000508156	0.0265819
A_66_P121745	A_66_P121745	110596	Arhgef28	1.44079	0.68565		2.09	0.000508094	0.0265819
A_55_P1955279	A_55_P1955279	432572	Specc1	1.47043	0.687045		2.112	0.00050805	0.0265819
A_55_P2028491	A_55_P2028491	15331	Hmgn2	-0.829106	-0.836223		-1.78253	0.000511678	0.0266938
A_51_P423976	A_51_P423976	12916	Crem	0.747632	0.957549		1.806	0.000511643	0.0266938
A_55_P2142226	A_55_P2142226	238393	Serpina3f	-1.19818	-0.689143		-1.92308	0.000512502	0.0267118
A_55_P2007693	A_55_P2007693	NA	NA	1.22193	0.686759		1.938	0.000513538	0.0267409
A_51_P197116	A_51_P197116	54159	Ear5	0.795924	0.873777		1.784	0.000514098	0.0267412
A_55_P2000853	A_55_P2000853	72543	Mvb12b	1.16054	0.692846		1.901	0.000514502	0.0267412
A_55_P2052172	A_55_P2052172	NA	NA	0.883514	0.788404		1.785	0.000515184	0.0267517
A_55_P2064702	A_55_P2064702	320352	Lrrc31	0.797952	0.869888		1.783	0.000516377	0.0267638
A_52_P436238	A_52_P436238	18263	Odc1	1.00371	0.727701		1.822	0.000516346	0.0267638
A_52_P189005	A_52_P189005	235533	Gk5	-0.905233	-0.772106		-1.78891	0.000520508	0.026848
A_51_P292490	A_51_P292490	140810	Ttbk2	0.85603	0.807712		1.78	0.000519662	0.026848
A_30_P01021031	A_30_P01021031	NA	NA	0.724632	1.00845		1.823	0.000520887	0.026848
A_55_P2074154	A_55_P2074154	106794	Dhx57	0.719134	1.02679		1.831	0.000519765	0.026848
A_30_P01030259	A_30_P01030259	NA	NA	0.680683	1.39214		2.051	0.000520361	0.026848
A_55_P1973683	A_55_P1973683	226123	Morn4	1.7047	0.703897		2.304	0.000520164	0.026848
A_30_P01023465	A_30_P01023465	NA	NA	-0.879648	-0.788198		-1.78253	0.000522703	0.0269168
A_66_P113059	A_66_P113059	16412	Itgb1	0.906177	0.769591		1.787	0.000525787	0.0270107
A_55_P2034320	A_55_P2034320	NA	NA	0.995169	0.727639		1.817	0.000525977	0.0270107
A_51_P464738	A_51_P464738	20525	Slc2a1	0.680539	1.27117		1.967	0.000525066	0.0270107
A_55_P2023732	A_55_P2023732	77569	Limch1	-1.57424	-0.688343		-2.18818	0.000528689	0.0271
A_30_P01030631	A_30_P01030631	NA	NA	-0.693795	-1.12641		-1.8797	0.000528623	0.0271
A_55_P2311208	A_55_P2311208	319457	C130045F17Rik	-0.815159	-0.84199		-1.7762	0.00053101	0.0271691
A_51_P129464	A_51_P129464	20250	Scd2	0.686268	1.55587		2.175	0.000530773	0.0271691
A_51_P199608	A_51_P199608	319953	Ttll1	0.760786	0.91666		1.788	0.000533315	0.0272352
A_55_P1992430	A_55_P1992430	228139	P2rx3	0.975588	0.732761		1.808	0.00053324	0.0272352
A_51_P477121	A_51_P477121	58801	Pmaip1	0.999599	0.723618		1.817	0.000533766	0.0272352
A_55_P2056496	A_55_P2056496	21877	Tk1	-0.712977	-1.02923		-1.82815	0.000537512	0.0273265
A_30_P01021789	A_30_P01021789	NA	NA	0.836421	0.81754		1.774	0.000537463	0.0273265
A_66_P138462	A_66_P138462	20762	Sprr2h	0.765712	0.906044		1.785	0.00053678	0.0273265
A_55_P2060107	A_55_P2060107	18746	Pkm	0.994923	0.724204		1.814	0.00053719	0.0273265
A_52_P229316	A_52_P229316	14426	Galnt4	0.678414	1.48027		2.113	0.000540973	0.0274774
A_51_P380078	A_51_P380078	215384	Fcgbp	-1.6679	-0.693447		-2.26757	0.000542487	0.0275239
A_55_P1956557	A_55_P1956557	19339	Rab3a	-0.697668	-1.08402		-1.85529	0.000542875	0.0275239
A_55_P1982762	A_55_P1982762	101502	Hsd3b7	-1.35293	-0.672443		-2.01613	0.000549132	0.0276246
A_51_P279552	A_51_P279552	12390	Cav2	-0.989075	-0.723794		-1.81159	0.000545368	0.0276246
A_55_P2319717	A_55_P2319717	18988	Pou2f3	-0.974773	-0.728841		-1.80505	0.000546676	0.0276246
A_51_P335460	A_51_P335460	20259	Scin	-0.944064	-0.741422		-1.79211	0.000548903	0.0276246
A_51_P292757	A_51_P292757	67131	Acbd4	-0.903352	-0.763179		-1.78253	0.000548562	0.0276246
A_55_P2005440	A_55_P2005440	19347	Dennd5a	0.782729	0.8737		1.775	0.000548254	0.0276246
A_55_P2165314	A_55_P2165314	223435	Trio	0.911805	0.757992		1.784	0.000549315	0.0276246
A_52_P13730	A_52_P13730	12416	Cbx2	1.00062	0.718814		1.815	0.000548308	0.0276246
A_55_P2046443	A_55_P2046443	213696	Duoxa1	1.10153	0.692369		1.862	0.000549244	0.0276246
A_30_P01030220	A_30_P01030220	NA	NA	0.968953	0.729845		1.802	0.000550975	0.0276832
A_51_P521374	A_51_P521374	67725	Nudt13	-1.09594	-0.692734		-1.85874	0.0005518	0.0276997
A_30_P01026715	A_30_P01026715	NA	NA	0.736156	0.952878		1.796	0.000552731	0.0277215
A_55_P2032079	A_55_P2032079	13170	Dbp	-1.12293	-0.686976		-1.87266	0.000555122	0.0278164
A_55_P2030638	A_55_P2030638	68440	Dusp23	-0.769231	-0.888669		-1.7762	0.000557388	0.0278647
A_30_P01031292	A_30_P01031292	NA	NA	0.692842	1.08778		1.854	0.000557311	0.0278647
A_52_P276792	A_52_P276792	108655	Foxp1	1.32559	0.670359		1.997	0.000557584	0.0278647
A_51_P435588	A_51_P435588	20758	Sprr2d	0.763128	0.897406		1.778	0.000559129	0.027917
A_55_P2122935	A_55_P2122935	258952	Olfr341	-0.977013	-0.723797		-1.8018	0.000560274	0.0279479
A_55_P2154430	A_55_P2154430	54219	Cd320	0.750395	0.918616		1.783	0.000560751	0.0279479
A_55_P2040529	A_55_P2040529	67472	Mtfr1	0.93495	0.74177		1.788	0.000561457	0.0279582
A_51_P291417	A_51_P291417	21824	Thbd	-0.782146	-0.865315		-1.76991	0.000566487	0.0281835
A_52_P410732	A_52_P410732	18983	Cnot7	0.898591	0.759736		1.777	0.000566997	0.0281838
A_51_P188033	A_51_P188033	67663	4930549C01Rik	-0.781489	-0.864533		-1.76991	0.0005699	0.0283028
A_55_P2081303	A_55_P2081303	214133	Tet2	0.71248	0.999813		1.81	0.000570749	0.0283198
A_55_P1993503	A_55_P1993503	11541	Adora2b	-1.13336	-0.680711		-1.87617	0.000572436	0.0283767
A_51_P259009	A_51_P259009	12297	Cacnb3	0.953485	0.729641		1.792	0.000572913	0.0283767
A_55_P2121877	A_55_P2121877	83924	Gpr137b	0.939358	0.735312		1.787	0.000575316	0.0284705
A_51_P299287	A_51_P299287	114663	Impa2	-0.669126	-1.2152		-1.92308	0.000581359	0.0286235
A_30_P01019580	A_30_P01019580	NA	NA	-1.11191	-0.68138		-1.8622	0.000583202	0.0286235
A_52_P171212	A_52_P171212	16367	Irs1	-0.962976	-0.72315		-1.79533	0.00058122	0.0286235
A_52_P417859	A_52_P417859	66771	Gid4	-0.723053	-0.961899		-1.79211	0.000583059	0.0286235
A_66_P106789	A_66_P106789	NA	NA	-0.781052	-0.859731		-1.76678	0.000581134	0.0286235
A_51_P377948	A_51_P377948	317758	Gimap9	0.794023	0.842329		1.763	0.000583535	0.0286235
A_55_P1994608	A_55_P1994608	16443	Itsn1	0.794895	0.841916		1.763	0.000582124	0.0286235
A_55_P2052775	A_55_P2052775	74522	Morc2a	0.784349	0.855476		1.765	0.000580994	0.0286235
A_55_P2059695	A_55_P2059695	215690	Nav1	1.12479	0.679637		1.869	0.00058168	0.0286235
A_55_P1985984	A_55_P1985984	11465	Actg1	1.18101	0.67219		1.901	0.000581804	0.0286235
A_51_P181891	A_51_P181891	72125	Amer2	0.88244	0.763138		1.769	0.000587052	0.0287656
A_55_P2136890	A_55_P2136890	NA	NA	1.54272	0.6703		2.153	0.000587464	0.0287656
A_52_P625277	A_52_P625277	329470	Accs	1.44549	0.664406		2.078	0.000588818	0.0288066
A_55_P2040455	A_55_P2040455	102566	Ano10	0.83502	0.797495		1.761	0.000591051	0.0288653
A_55_P1999463	A_55_P1999463	11698	Ambn	0.918812	0.740704		1.777	0.000590935	0.0288653
A_55_P2251181	A_55_P2251181	73002	2900076A13Rik	-0.798263	-0.833703		-1.76056	0.000592091	0.0288796
A_55_P2368710	A_55_P2368710	30910	C230037E05Rik	0.8748	0.766425		1.766	0.000592379	0.0288796
A_55_P2112500	A_55_P2112500	NA	NA	-0.842968	-0.79006		-1.76056	0.000592898	0.0288797
A_55_P2038101	A_55_P2038101	75974	Dock11	0.882027	0.76108		1.767	0.000594101	0.0289131
A_55_P2003211	A_55_P2003211	72058	Igsf5	-0.762319	-0.879546		-1.76678	0.000595241	0.0289383
A_55_P2032388	A_55_P2032388	21848	Trim24	0.90031	0.749403		1.771	0.000595657	0.0289383
A_51_P260871	A_51_P260871	66925	Sdhd	-0.797365	-0.832159		-1.75747	0.000598178	0.0290103
A_55_P2111429	A_55_P2111429	70533	Btf3l4	0.842893	0.788335		1.76	0.000597863	0.0290103
A_52_P467930	A_52_P467930	NA	NA	0.726577	0.942698		1.783	0.000599365	0.0290426
A_52_P460957	A_52_P460957	12916	Crem	0.673513	1.13462		1.871	0.000599895	0.0290431
A_55_P1958554	A_55_P1958554	11835	Ar	-0.714609	-0.969292		-1.79211	0.000602221	0.0290801
A_30_P01030031	A_30_P01030031	NA	NA	0.839685	0.789568		1.759	0.000601849	0.0290801
A_30_P01020515	A_30_P01020515	NA	NA	0.668798	1.16726		1.89	0.000601573	0.0290801
A_51_P265806	A_51_P265806	80797	Clca2	-2.56835	-0.823591		-3.23625	0.000603002	0.0290926
A_30_P01018226	A_30_P01018226	NA	NA	0.810921	0.814769		1.757	0.000605276	0.0291771
A_66_P112551	A_66_P112551	435684	Shf	0.993952	0.7045		1.802	0.00060648	0.0291873
A_55_P1970474	A_55_P1970474	329795	Tmem67	0.663218	1.50704		2.122	0.000606533	0.0291873
A_55_P2279225	A_55_P2279225	NA	NA	0.66496	1.18777		1.9	0.000608239	0.0292442
A_55_P1999953	A_55_P1999953	18705	Pik3c2g	-1.57654	-0.667603		-2.17865	0.00060881	0.0292464
A_52_P558859	A_52_P558859	66922	Rras2	0.998568	0.702048		1.803	0.000609892	0.0292732
A_55_P2059640	A_55_P2059640	76491	Abhd14b	-1.77643	-0.687634		-2.34742	0.000611385	0.029313
A_55_P2006008	A_55_P2006008	66222	Serpinb1a	0.672243	1.63734		2.227	0.00061177	0.029313
A_52_P193555	A_52_P193555	22062	Trp73	-0.677513	-1.69531		-2.2779	0.000614317	0.0293651
A_66_P113749	A_66_P113749	16186	Il2rg	0.726021	0.934447		1.778	0.000614435	0.0293651
A_55_P2086605	A_55_P2086605	70713	Gpr137c	0.686821	1.04819		1.825	0.000613829	0.0293651
A_51_P125260	A_51_P125260	52538	Acaa2	-0.828167	-0.794583		-1.75439	0.00061553	0.02939
A_66_P123186	A_66_P123186	218975	Mapk1ip1l	0.757083	0.877066		1.762	0.000616537	0.02939
A_52_P516034	A_52_P516034	19243	Ptp4a1	0.898016	0.744298		1.767	0.000616498	0.02939
A_55_P2173506	A_55_P2173506	100042480	Nhsl2	0.816884	0.804221		1.754	0.000617593	0.0294152
A_55_P2118037	A_55_P2118037	19261	Sirpa	-0.999714	-0.699474		-1.8018	0.000618204	0.0294193
A_55_P1989296	A_55_P1989296	81877	Tnxb	-1.38695	-0.655118		-2.0284	0.000620409	0.029499
A_55_P2034415	A_55_P2034415	231549	Lrrc8d	0.800579	0.818926		1.753	0.000622253	0.0295615
A_55_P2073709	A_55_P2073709	211586	Tfdp2	0.660868	1.191		1.9	0.00062411	0.0296245
A_55_P1973259	A_55_P1973259	14431	Gamt	-1.26057	-0.655191		-1.94175	0.000627346	0.0297024
A_51_P340355	A_51_P340355	272396	Tarsl2	-0.883628	-0.749856		-1.76056	0.000626435	0.0297024
A_51_P134972	A_51_P134972	192192	Shkbp1	0.771054	0.852294		1.755	0.000626847	0.0297024
A_55_P2110335	A_55_P2110335	258068	Olfr804	-0.828346	-0.789971		-1.75131	0.000628131	0.0297143
A_55_P2056876	A_55_P2056876	75547	Akap13	0.712943	0.954764		1.782	0.000629435	0.0297508
A_55_P1995572	A_55_P1995572	17268	Meis1	0.66241	1.16277		1.882	0.000630442	0.0297732
A_55_P1963863	A_55_P1963863	207212	Arhgef17	1.13401	0.665917		1.866	0.000631623	0.0297977
A_55_P1972040	A_55_P1972040	50490	Nox4	0.653892	1.2654		1.945	0.000632029	0.0297977
A_52_P275354	A_52_P275354	71240	Osbpl7	-0.890818	-0.743597		-1.76056	0.000632818	0.0298097
A_51_P174696	A_51_P174696	12373	Casq2	0.740106	0.896503		1.763	0.000633487	0.0298161
A_52_P322181	A_52_P322181	11554	Adrb1	-1.20609	-0.656061		-1.9084	0.000639024	0.0298733
A_51_P137452	A_51_P137452	13108	Cyp2g1	-1.15699	-0.661028		-1.87617	0.000639395	0.0298733
A_66_P102879	A_66_P102879	21833	Thra	-1.00449	-0.692724		-1.8018	0.000638563	0.0298733
A_51_P180974	A_51_P180974	109042	Prkcdbp	-0.75913	-0.863279		-1.75439	0.00063952	0.0298733
A_52_P498208	A_52_P498208	319169	Hist1h2ak	-0.776248	-0.841082		-1.75131	0.000637359	0.0298733
A_55_P2235970	A_55_P2235970	402752	C130068B02Rik	0.86059	0.761623		1.755	0.000637523	0.0298733
A_55_P2008053	A_55_P2008053	13385	Dlg4	0.757822	0.866558		1.756	0.000636502	0.0298733
A_51_P487360	A_51_P487360	53602	Hpcal1	0.90832	0.732039		1.766	0.000638956	0.0298733
A_30_P01018968	A_30_P01018968	NA	NA	0.975666	0.702652		1.789	0.000637716	0.0298733
A_51_P332676	A_51_P332676	72960	Top1mt	-1.16365	-0.659994		-1.8797	0.000640406	0.0298897
A_55_P2011942	A_55_P2011942	52857	Gramd1a	0.911672	0.729694		1.766	0.000641038	0.0298942
A_55_P2040893	A_55_P2040893	21953	Tnni2	-0.951757	-0.710909		-1.77936	0.000641679	0.0298991
A_51_P441286	A_51_P441286	219022	Ttc5	1.26845	0.650936		1.945	0.000644476	0.0300044
A_52_P569549	A_52_P569549	319583	Lig4	0.767314	0.848497		1.751	0.000647333	0.0301123
A_55_P2008651	A_55_P2008651	110391	Qdpr	-0.855919	-0.760511		-1.75131	0.000651758	0.0302929
A_55_P2117411	A_55_P2117411	NA	NA	0.827435	0.782509		1.747	0.000652423	0.0302986
A_55_P2183208	A_55_P2183208	666317	Prl2c1	1.0432	0.678196		1.816	0.00065394	0.0303438
A_55_P1993864	A_55_P1993864	16923	Sh2b3	-1.02544	-0.681616		-1.80832	0.000658973	0.0303897
A_55_P1966774	A_55_P1966774	628900	Serpina3i	-0.78137	-0.827363		-1.7452	0.000656067	0.0303897
A_55_P2180944	A_55_P2180944	77056	Tmco4	-0.777055	-0.831338		-1.7452	0.000659095	0.0303897
A_55_P2154690	A_55_P2154690	20586	Smarca4	0.791183	0.81582		1.745	0.000657187	0.0303897
A_51_P203474	A_51_P203474	22088	Tsg101	0.758278	0.856251		1.75	0.000658302	0.0303897
A_55_P2129944	A_55_P2129944	100861614	LOC100861614	0.967433	0.70018		1.782	0.000659284	0.0303897
A_55_P2017561	A_55_P2017561	73061	3110007F17Rik	0.674408	1.05567		1.821	0.000657359	0.0303897
A_55_P2056789	A_55_P2056789	73381	Cmtm2a	1.09771	0.666113		1.843	0.00065608	0.0303897
A_55_P2167803	A_55_P2167803	320712	Abi3bp	-0.664831	-1.0989		-1.84162	0.000660751	0.0304159
A_55_P2094964	A_55_P2094964	100503799	Gm7931	-0.728278	-0.90385		-1.76056	0.000660943	0.0304159
A_55_P2061338	A_55_P2061338	216867	Slc16a11	-0.7078	-0.945366		-1.77305	0.000663847	0.0304443
A_30_P01027337	A_30_P01027337	NA	NA	-0.733781	-0.892344		-1.75747	0.000663927	0.0304443
A_51_P332355	A_51_P332355	228421	Kif18a	-0.867636	-0.748502		-1.75131	0.000665144	0.0304443
A_55_P2418581	A_55_P2418581	75208	4930539C22Rik	-0.807343	-0.796603		-1.74216	0.000664639	0.0304443
A_55_P2367463	A_55_P2367463	230379	Acer2	0.755742	0.856832		1.749	0.000665377	0.0304443
A_51_P155313	A_51_P155313	14873	Gsto1	0.860733	0.753609		1.75	0.000663486	0.0304443
A_55_P1992045	A_55_P1992045	76626	Msi2	0.867051	0.749515		1.751	0.000662993	0.0304443
A_52_P190405	A_52_P190405	15976	Ifnar2	0.933668	0.712345		1.769	0.000665961	0.030446
A_51_P423091	A_51_P423091	14251	Flot1	-0.824019	-0.780459		-1.7452	0.000667614	0.0304717
A_55_P2071271	A_55_P2071271	73112	Abracl	1.03853	0.676259		1.812	0.00066712	0.0304717
A_30_P01027378	A_30_P01027378	NA	NA	0.653	1.16834		1.88	0.00066915	0.0305168
A_52_P222073	A_52_P222073	59289	Ackr2	-2.19682	-0.735112		-2.76243	0.000670472	0.0305273
A_30_P01033038	A_30_P01033038	NA	NA	-0.744364	-0.871822		-1.75131	0.000670117	0.0305273
A_51_P465473	A_51_P465473	70533	Btf3l4	1.12439	0.658019		1.855	0.000672445	0.0305921
A_52_P116973	A_52_P116973	381405	Zfp663	-0.675846	-1.03422		-1.80832	0.000673613	0.0306203
A_55_P1957876	A_55_P1957876	NA	NA	0.86682	0.745781		1.749	0.00067642	0.0307229
A_55_P2053320	A_55_P2053320	103406	Zfr2	-1.06197	-0.668241		-1.82149	0.000678002	0.0307697
A_55_P1978576	A_55_P1978576	74198	Dtx2	-0.95246	-0.70116		-1.77305	0.000678606	0.0307721
A_51_P245631	A_51_P245631	74013	Rftn2	0.783215	0.816283		1.741	0.000679998	0.030798
A_30_P01031427	A_30_P01031427	NA	NA	0.867191	0.744442		1.748	0.00068028	0.030798
A_51_P376347	A_51_P376347	15199	Hebp1	-0.805583	-0.792442		-1.73913	0.000681946	0.0308177
A_30_P01017830	A_30_P01017830	NA	NA	-0.79311	-0.805039		-1.73913	0.000681503	0.0308177
A_51_P491987	A_51_P491987	56532	Ripk3	0.717642	0.913422		1.76	0.000682371	0.0308177
A_55_P2150179	A_55_P2150179	317677	Gm5077	-0.897282	-0.725425		-1.75439	0.000684602	0.0308934
A_55_P2130565	A_55_P2130565	100042784	Prdm11	0.84395	0.759067		1.743	0.000685398	0.0309044
A_66_P139196	A_66_P139196	217578	Baz1a	0.738546	0.872715		1.748	0.000688837	0.0310344
A_51_P189985	A_51_P189985	235036	Ppan	-0.72033	-0.90254		-1.75439	0.000693363	0.0312089
A_30_P01029682	A_30_P01029682	NA	NA	0.687452	0.97952		1.782	0.00069383	0.0312089
A_55_P1963036	A_55_P1963036	170719	Oxr1	0.667958	1.04545		1.811	0.000696158	0.0312885
A_55_P2109429	A_55_P2109429	19719	Rfng	-1.0241	-0.67295		-1.8018	0.000697987	0.0313454
A_30_P01018090	A_30_P01018090	NA	NA	0.860959	0.743023		1.744	0.000699898	0.0314059
A_55_P2124941	A_55_P2124941	56710	Brinp1	-1.03525	-0.669275		-1.80505	0.000701492	0.0314084
A_55_P2100968	A_55_P2100968	227058	Dnah7b	-0.701681	-0.93757		-1.76367	0.000701641	0.0314084
A_55_P1953252	A_55_P1953252	12388	Ctnnd1	0.684543	0.98311		1.782	0.000701109	0.0314084
A_55_P2060198	A_55_P2060198	17207	Mcf2l	0.740476	0.863242		1.743	0.000703724	0.0314261
A_55_P1987914	A_55_P1987914	26921	Map4k4	0.90604	0.715984		1.754	0.000703297	0.0314261
A_51_P468464	A_51_P468464	233552	Gdpd5	2.0753	0.707077		2.623	0.000703188	0.0314261
A_55_P2109569	A_55_P2109569	20759	Sprr2e	0.885386	0.726376		1.748	0.000706105	0.031482
A_55_P2114994	A_55_P2114994	NA	NA	0.945005	0.697531		1.767	0.000705957	0.031482
A_55_P1970494	A_55_P1970494	NA	NA	0.886736	0.725449		1.748	0.000706729	0.0314847
A_51_P410918	A_51_P410918	227612	Tor4a	-1.07341	-0.659147		-1.82149	0.000708427	0.0315213
A_30_P01033414	A_30_P01033414	NA	NA	1.01739	0.672394		1.796	0.000708681	0.0315213
A_52_P80944	A_52_P80944	22695	Zfp36	0.679041	0.992921		1.785	0.000711274	0.0316115
A_51_P382512	A_51_P382512	232854	Zfp418	0.790923	0.796206		1.733	0.0007144	0.0316747
A_30_P01032222	A_30_P01032222	NA	NA	0.765102	0.825192		1.735	0.000714273	0.0316747
A_30_P01033159	A_30_P01033159	NA	NA	0.724329	0.885473		1.747	0.000713821	0.0316747
A_51_P129100	A_51_P129100	140740	Sec63	0.781119	0.806098		1.733	0.000715737	0.0317089
A_55_P1996518	A_55_P1996518	71544	Arhgap42	0.634465	1.42839		2.044	0.000720205	0.0318815
A_55_P2429480	A_55_P2429480	70472	Atad2	-0.956859	-0.689143		-1.76991	0.00072182	0.0318997
A_55_P1958350	A_55_P1958350	66536	Nipsnap3b	0.76732	0.819614		1.733	0.00072233	0.0318997
A_55_P1982585	A_55_P1982585	230674	Kdm4a	0.883999	0.723243		1.745	0.00072133	0.0318997
A_30_P01019105	A_30_P01019105	NA	NA	-0.796349	-0.787581		-1.7301	0.00072449	0.0319698
A_30_P01020704	A_30_P01020704	NA	NA	0.811277	0.773349		1.732	0.000726026	0.0319997
A_55_P1961477	A_55_P1961477	16514	Kcnj11	1.78997	0.662277		2.339	0.000726315	0.0319997
A_55_P2080774	A_55_P2080774	110391	Qdpr	-0.771727	-0.811941		-1.7301	0.000729535	0.0320449
A_51_P105847	A_51_P105847	245026	Col6a6	0.77726	0.806134		1.731	0.000728248	0.0320449
A_55_P1960074	A_55_P1960074	18476	Pafah1b3	0.879663	0.723617		1.743	0.000729636	0.0320449
A_30_P01023804	A_30_P01023804	NA	NA	0.721491	0.883418		1.744	0.000729564	0.0320449
A_55_P2211341	A_55_P2211341	26407	Map3k4	-0.79166	-0.790255		-1.7301	0.000730634	0.0320635
A_55_P1988708	A_55_P1988708	14874	Gstz1	-0.886604	-0.719211		-1.7452	0.00073155	0.0320784
A_30_P01032495	A_30_P01032495	NA	NA	0.70587	0.911947		1.752	0.000732567	0.0320978
A_55_P1956807	A_55_P1956807	665001	Gm14391	-0.818942	-0.764344		-1.7301	0.000734497	0.0321319
A_51_P476209	A_51_P476209	56223	Fscn3	0.778943	0.802264		1.73	0.000734377	0.0321319
A_55_P2068520	A_55_P2068520	NA	NA	0.684409	0.961378		1.769	0.000735269	0.0321405
A_30_P01026904	A_30_P01026904	NA	NA	0.764428	0.817424		1.73	0.000738593	0.0322606
A_51_P214187	A_51_P214187	13162	Slc6a3	0.747167	0.837217		1.732	0.000745186	0.0324723
A_55_P2160381	A_55_P2160381	NA	NA	0.920691	0.698848		1.753	0.00074506	0.0324723
A_55_P2341468	A_55_P2341468	207181	Rbms3	1.08896	0.648644		1.826	0.000744719	0.0324723
A_30_P01017515	A_30_P01017515	NA	NA	0.678329	0.971602		1.771	0.00074632	0.0324964
A_52_P302587	A_52_P302587	69993	Chn2	0.692212	0.934458		1.757	0.000747733	0.0325072
A_52_P312467	A_52_P312467	15410	Hoxb3	0.642619	1.12273		1.844	0.000747243	0.0325072
A_30_P01019822	A_30_P01019822	NA	NA	-0.936371	-0.691275		-1.75747	0.000748333	0.0325079
A_52_P66226	A_52_P66226	19337	Rab33a	0.861097	0.729319		1.735	0.000751439	0.0326047
A_66_P112482	A_66_P112482	234463	Tmem184c	0.913194	0.700644		1.749	0.000752314	0.0326047
A_55_P2172201	A_55_P2172201	22715	Zfp57	0.700331	0.914097		1.75	0.00075183	0.0326047
A_51_P196207	A_51_P196207	75568	Capsl	0.764229	0.812755		1.727	0.000753052	0.0326114
A_55_P2072656	A_55_P2072656	12716	Ckmt1	-1.23256	-0.629917		-1.9084	0.000754978	0.0326695
A_55_P2136204	A_55_P2136204	73469	Rnf38	0.775228	0.798845		1.726	0.000757498	0.0327278
A_55_P2117130	A_55_P2117130	245174	Zfp937	0.684384	0.948439		1.761	0.000757496	0.0327278
A_55_P2266880	A_55_P2266880	170643	Kirrel	1.30055	0.626286		1.95	0.000758788	0.0327582
A_30_P01021999	A_30_P01021999	NA	NA	0.854462	0.730826		1.732	0.000762335	0.032877
A_51_P459350	A_51_P459350	56431	Dstn	1.02647	0.658531		1.793	0.000762719	0.032877
A_55_P2156016	A_55_P2156016	79456	Recql4	-0.712306	-0.884095		-1.73913	0.000765731	0.0329814
A_55_P2106584	A_55_P2106584	353235	Pcdha8	0.715676	0.877192		1.737	0.000767764	0.0330434
A_55_P2002752	A_55_P2002752	67263	Zswim6	0.764805	0.806908		1.724	0.000768803	0.0330627
A_30_P01024931	A_30_P01024931	NA	NA	0.73672	0.841715		1.728	0.000772934	0.0332147
A_51_P213030	A_51_P213030	107227	Macrod1	-0.802915	-0.766923		-1.72414	0.000773708	0.0332184
A_55_P2034968	A_55_P2034968	237353	Sh3rf3	-0.771721	-0.797421		-1.72117	0.00077421	0.0332184
A_52_P635271	A_52_P635271	399566	Btbd6	-0.643419	-1.08196		-1.81818	0.000777761	0.0333452
A_55_P2093679	A_55_P2093679	235048	Zfp599	0.63233	1.15154		1.856	0.000780741	0.0334472
A_52_P30989	A_52_P30989	72391	Cdkn3	-1.00941	-0.659254		-1.78253	0.000781653	0.0334606
A_55_P2127557	A_55_P2127557	73112	Abracl	1.04067	0.650718		1.797	0.000784582	0.0335176
A_55_P2132781	A_55_P2132781	20502	Slc16a2	0.634163	1.13286		1.845	0.000783687	0.0335176
A_55_P2040863	A_55_P2040863	71994	Cnn3	1.73948	0.644452		2.285	0.000784785	0.0335176
A_55_P2167999	A_55_P2167999	16835	Ldlr	-1.3075	-0.620468		-1.94932	0.000789139	0.0336521
A_55_P1989865	A_55_P1989865	230753	Thrap3	-0.811784	-0.75524		-1.72117	0.000788833	0.0336521
A_55_P1954006	A_55_P1954006	16832	Ldhb	1.01193	0.656714		1.783	0.00079098	0.0337048
A_55_P1989312	A_55_P1989312	75292	Prkd3	0.844962	0.729482		1.726	0.000793158	0.0337461
A_51_P317181	A_51_P317181	93892	Pcdhb21	0.621082	1.26506		1.923	0.000793149	0.0337461
A_55_P1958246	A_55_P1958246	21453	Tcof1	-0.670826	-0.96314		-1.76056	0.000796015	0.0337857
A_52_P528463	A_52_P528463	69572	Mfsd3	-0.77752	-0.785038		-1.71821	0.000794927	0.0337857
A_55_P2143015	A_55_P2143015	20360	Sema6c	0.784234	0.778183		1.719	0.000795356	0.0337857
A_55_P1972187	A_55_P1972187	20523	Slc25a14	0.74594	0.820939		1.721	0.00079651	0.0337857
A_65_P13527	A_65_P13527	237542	Osbpl8	0.855815	0.721269		1.727	0.000798043	0.033825
A_55_P1983768	A_55_P1983768	11799	Birc5	-0.696292	-0.90048		-1.73913	0.000798889	0.0338352
A_55_P2141479	A_55_P2141479	19848	Rnu2-10	-0.655568	-1.0095		-1.77936	0.000800216	0.0338657
A_30_P01018208	A_30_P01018208	NA	NA	0.792592	0.768338		1.718	0.000802188	0.0339153
A_51_P234728	A_51_P234728	67168	Lpar6	1.25661	0.619754		1.916	0.000802604	0.0339153
A_55_P1994229	A_55_P1994229	15464	Hrc	0.997718	0.657996		1.775	0.000804844	0.0339843
A_55_P2011061	A_55_P2011061	269831	Tspan12	0.724166	0.848467		1.725	0.000805656	0.0339928
A_55_P2130178	A_55_P2130178	14268	Fn1	2.11609	0.689584		2.644	0.000806925	0.0340207
A_51_P338485	A_51_P338485	104776	Aldh6a1	-1.08981	-0.636311		-1.81818	0.000807973	0.0340391
A_30_P01029783	A_30_P01029783	NA	NA	0.84077	0.727825		1.722	0.000811774	0.0341735
A_55_P2394490	A_55_P2394490	103210	D630004K10Rik	-0.638412	-1.74285		-2.28311	0.000817546	0.0342205
A_51_P140942	A_51_P140942	55934	Rp9	-0.647134	-1.02878		-1.78891	0.000818205	0.0342205
A_51_P394802	A_51_P394802	107373	Fam111a	-0.80633	-0.752712		-1.71527	0.000815758	0.0342205
A_55_P1993708	A_55_P1993708	239393	Lrp12	0.703444	0.878434		1.73	0.000818234	0.0342205
A_52_P381929	A_52_P381929	54609	Ubqln2	0.692026	0.901216		1.737	0.000817034	0.0342205
A_30_P01022349	A_30_P01022349	NA	NA	0.675827	0.937982		1.749	0.000817617	0.0342205
A_55_P2112185	A_55_P2112185	215819	Nhsl1	0.672938	0.945007		1.752	0.000818407	0.0342205
A_51_P296608	A_51_P296608	13197	Gadd45a	1.13233	0.627878		1.841	0.000818325	0.0342205
A_55_P1991016	A_55_P1991016	70350	Basp1	1.44353	0.616922		2.042	0.000814874	0.0342205
A_55_P2082837	A_55_P2082837	20729	Spin1	0.71719	0.853394		1.723	0.000822143	0.0343509
A_51_P154842	A_51_P154842	243262	Oas1f	-1.42565	-0.614751		-2.0284	0.000823987	0.0344022
A_55_P2146520	A_55_P2146520	107239	Carns1	-1.03933	-0.643269		-1.79211	0.000825501	0.034414
A_51_P406008	A_51_P406008	59053	Fam203a	-0.700467	-0.88119		-1.7301	0.000825064	0.034414
A_30_P01029324	A_30_P01029324	NA	NA	1.03875	0.642921		1.791	0.000828117	0.0344972
A_55_P2021861	A_55_P2021861	227717	Qrfp	-0.730424	-0.830287		-1.71821	0.000831468	0.034611
A_55_P2135064	A_55_P2135064	14990	H2-M2	-1.4046	-0.612553		-2.01207	0.000833674	0.0346657
A_55_P2094966	A_55_P2094966	319154	Hist2h3b	-0.839339	-0.723574		-1.71821	0.000834023	0.0346657
A_51_P438821	A_51_P438821	66824	Pycard	-1.37818	-0.611891		-1.99203	0.000835261	0.0346736
A_55_P1998115	A_55_P1998115	16621	Klkb1	0.684179	0.909776		1.737	0.000835456	0.0346736
A_55_P1997106	A_55_P1997106	228366	Gyltl1b	-0.678222	-0.921042		-1.74216	0.000840346	0.0347486
A_55_P2052799	A_55_P2052799	12361	Cask	0.78385	0.766704		1.712	0.000838473	0.0347486
A_55_P2034979	A_55_P2034979	22325	Vav2	0.875214	0.700192		1.726	0.000841368	0.0347486
A_55_P2015074	A_55_P2015074	75750	Slc10a6	0.891235	0.69176		1.731	0.000841621	0.0347486
A_52_P357181	A_52_P357181	74201	Cep97	0.670507	0.940137		1.748	0.000840091	0.0347486
A_55_P2044627	A_55_P2044627	75019	Rnase10	0.64828	1.00906		1.776	0.000839294	0.0347486
A_55_P2119772	A_55_P2119772	20269	Scn3a	0.643019	1.02841		1.785	0.000840966	0.0347486
A_55_P2103055	A_55_P2103055	14782	Gsr	-1.0805	-0.630712		-1.80832	0.000848298	0.0349984
A_51_P240594	A_51_P240594	223669	Zfp7	0.855776	0.709726		1.72	0.000849009	0.0350019
A_51_P463428	A_51_P463428	216505	Pik3ip1	1.57311	0.617329		2.136	0.000850759	0.0350481
A_55_P1954393	A_55_P1954393	96935	Susd4	-0.644693	-1.01118		-1.7762	0.000855838	0.0351795
A_55_P1972981	A_55_P1972981	74189	Phactr3	-0.8347	-0.721842		-1.71527	0.000855365	0.0351795
A_55_P1983944	A_55_P1983944	224090	Tmem44	0.874255	0.697882		1.724	0.000854769	0.0351795
A_55_P2163238	A_55_P2163238	242100	Pglyrp3	0.820486	0.730916		1.712	0.000859691	0.0353032
A_55_P1979295	A_55_P1979295	239037	Lrit1	0.856146	0.7071		1.719	0.000860112	0.0353032
A_55_P2154987	A_55_P2154987	71623	Krtap5-2	2.06819	0.670849		2.584	0.00086273	0.0353846
A_55_P2011390	A_55_P2011390	21676	Tead1	0.705565	0.857172		1.719	0.000864428	0.0354282
A_30_P01027230	A_30_P01027230	NA	NA	0.843468	0.71381		1.716	0.000865462	0.0354319
A_51_P427530	A_51_P427530	66681	Pgm1	0.693085	0.878948		1.724	0.000865788	0.0354319
A_30_P01029408	A_30_P01029408	NA	NA	0.65924	0.956533		1.751	0.00086755	0.035478
A_30_P01023147	A_30_P01023147	NA	NA	0.658481	0.95741		1.751	0.000869993	0.0355259
A_51_P383032	A_51_P383032	17474	Clec4d	0.641526	1.01378		1.775	0.000869747	0.0355259
A_55_P1987499	A_55_P1987499	30939	Pttg1	0.690686	0.8813		1.724	0.000871532	0.0355627
A_51_P196629	A_51_P196629	329739	Fam102b	0.783741	0.758052		1.706	0.000872488	0.0355757
A_66_P105075	A_66_P105075	17385	Mmp11	1.01951	0.638965		1.777	0.000875997	0.0356927
A_52_P255804	A_52_P255804	12412	Cbx1	0.773559	0.766319		1.705	0.000877872	0.0357135
A_30_P01024962	A_30_P01024962	NA	NA	0.716152	0.835566		1.712	0.000878426	0.0357135
A_51_P502614	A_51_P502614	67603	Dusp6	1.12455	0.618699		1.83	0.000877461	0.0357135
A_55_P1958280	A_55_P1958280	215705	Arrdc1	-0.782431	-0.756859		-1.70358	0.000882112	0.0358355
A_52_P638895	A_52_P638895	22339	Vegfa	0.604033	1.32149		1.949	0.000882712	0.0358355
A_55_P1958517	A_55_P1958517	67287	Parp6	0.66629	0.929138		1.738	0.00088477	0.035893
A_55_P1962602	A_55_P1962602	NA	NA	-0.984313	-0.646568		-1.76056	0.000887779	0.035943
A_52_P18816	A_52_P18816	56494	Gosr2	0.708255	0.844638		1.713	0.000887912	0.035943
A_55_P2400691	A_55_P2400691	71435	Arhgap21	0.929593	0.665519		1.738	0.000887934	0.035943
A_55_P2175915	A_55_P2175915	56838	Ccl28	-1.19595	-0.608499		-1.86916	0.000891762	0.0359776
A_55_P1962603	A_55_P1962603	12890	Cplx2	-1.03375	-0.632696		-1.78253	0.000892451	0.0359776
A_55_P2008609	A_55_P2008609	20182	Rxrb	-0.689251	-0.875542		-1.72117	0.000893758	0.0359776
A_51_P283292	A_51_P283292	665211	Gm14326	-0.72123	-0.823318		-1.7094	0.000893694	0.0359776
A_51_P173224	A_51_P173224	211468	Kcnh8	0.763679	0.772665		1.703	0.000891709	0.0359776
A_66_P114295	A_66_P114295	NA	NA	0.726575	0.815848		1.707	0.000893945	0.0359776
A_30_P01020315	A_30_P01020315	NA	NA	0.629458	1.04951		1.789	0.000890949	0.0359776
A_51_P286488	A_51_P286488	15937	Ier3	1.051	0.629062		1.79	0.00089143	0.0359776
A_55_P1999172	A_55_P1999172	98956	Nat10	-0.722133	-0.821635		-1.70648	0.000895031	0.0359953
A_55_P2139375	A_55_P2139375	NA	NA	-1.18044	-0.609005		-1.85874	0.000897166	0.0360552
A_52_P45834	A_52_P45834	18475	Pafah1b2	0.711538	0.835818		1.71	0.00089919	0.0361106
A_55_P2070331	A_55_P2070331	381232	5830416P10Rik	0.791073	0.744843		1.703	0.00090023	0.0361263
A_55_P2394308	A_55_P2394308	14313	Fst	-0.604357	-1.23264		-1.89036	0.000901035	0.0361326
A_55_P2049429	A_55_P2049429	68770	Phtf2	0.718184	0.823876		1.706	0.00090596	0.0363041
A_55_P2061909	A_55_P2061909	22381	Wbp5	0.762422	0.769314		1.7	0.000909863	0.0364343
A_30_P01033406	A_30_P01033406	NA	NA	0.747684	0.78422		1.7	0.000913542	0.036553
A_51_P214423	A_51_P214423	21676	Tead1	0.684035	0.877683		1.718	0.00091479	0.036553
A_30_P01019861	A_30_P01019861	NA	NA	0.664953	0.918923		1.731	0.000914631	0.036553
A_51_P248387	A_51_P248387	240334	Pcyox1l	0.600274	1.26567		1.909	0.000916036	0.0365766
A_55_P2148400	A_55_P2148400	NA	NA	-0.94931	-0.652092		-1.74216	0.000921386	0.0367006
A_55_P2185794	A_55_P2185794	50721	Sirt6	0.743033	0.787644		1.7	0.000920722	0.0367006
A_51_P438479	A_51_P438479	226442	Zfp281	0.802798	0.730133		1.701	0.000922779	0.0367006
A_52_P341886	A_52_P341886	211134	Lzts1	0.652034	0.948429		1.741	0.000923505	0.0367006
A_55_P2128326	A_55_P2128326	74383	Ubap2l	0.650467	0.953575		1.744	0.000922145	0.0367006
A_66_P130612	A_66_P130612	70419	2810408A11Rik	0.637104	0.995635		1.761	0.000923745	0.0367006
A_52_P196105	A_52_P196105	78339	Ttyh3	1.3041	0.597878		1.933	0.000923268	0.0367006
A_55_P2062444	A_55_P2062444	76890	Memo1	0.863178	0.689748		1.713	0.000925397	0.0367401
A_52_P1831	A_52_P1831	22718	Zfp60	0.667648	0.907084		1.726	0.000927631	0.0368026
A_30_P01024607	A_30_P01024607	NA	NA	0.611251	1.11835		1.821	0.000928677	0.0368179
A_52_P329451	A_52_P329451	17196	Mbp	0.636472	0.992921		1.759	0.000932081	0.0369267
A_55_P2175451	A_55_P2175451	NA	NA	0.774626	0.751227		1.697	0.000935507	0.0370361
A_51_P426739	A_51_P426739	76282	Gpt	-1.15999	-0.604281		-1.84162	0.000940165	0.037116
A_51_P289889	A_51_P289889	114249	Npnt	-0.771472	-0.753438		-1.69779	0.000938633	0.037116
A_51_P158388	A_51_P158388	78334	Cdk19	0.828026	0.708318		1.703	0.000939716	0.037116
A_55_P2094262	A_55_P2094262	21990	Tph1	0.594798	1.38904		1.989	0.000940185	0.037116
A_55_P1994487	A_55_P1994487	381352	Mamdc4	-0.719059	-0.81191		-1.70068	0.000942275	0.0371723
A_55_P1959595	A_55_P1959595	14263	Fmo5	-0.753651	-0.77016		-1.69492	0.000943017	0.0371752
A_55_P2388040	A_55_P2388040	100048897	4731419I09Rik	1.04785	0.621064		1.783	0.00094431	0.0371999
A_51_P269084	A_51_P269084	103172	Chchd10	-1.04116	-0.622353		-1.77936	0.000945202	0.0372088
A_52_P576720	A_52_P576720	80796	Calm4	0.872538	0.680813		1.713	0.000946	0.037214
A_55_P2052555	A_55_P2052555	65254	Dpysl5	0.773758	0.749429		1.695	0.000946736	0.0372167
A_55_P2126192	A_55_P2126192	14160	Lgr5	-0.64766	-2.01955		-2.51889	0.000948906	0.0372624
A_51_P252199	A_51_P252199	236792	Mmgt1	0.636732	0.982196		1.753	0.000949232	0.0372624
A_51_P390285	A_51_P390285	67557	Larp6	-0.594194	-1.2859		-1.91939	0.000950474	0.0372847
A_55_P2116054	A_55_P2116054	53872	Caprin1	0.848134	0.693413		1.706	0.000951136	0.0372847
A_51_P125842	A_51_P125842	214359	Tmem51	-0.8279	-0.705316		-1.70068	0.000955108	0.0374141
A_55_P1958097	A_55_P1958097	13806	Eno1	0.822801	0.708317		1.7	0.000957223	0.0374706
A_55_P2262593	A_55_P2262593	74633	4930429F24Rik	0.625607	1.01607		1.766	0.000961387	0.0376073
A_55_P2186648	A_55_P2186648	12021	Bard1	-0.651848	-0.928119		-1.7301	0.000968528	0.0376492
A_52_P180565	A_52_P180565	69662	2310061I04Rik	-0.872333	-0.677219		-1.71233	0.000966189	0.0376492
A_55_P1981296	A_55_P1981296	445007	Nup85	-0.720421	-0.802812		-1.69492	0.000968386	0.0376492
A_51_P184353	A_51_P184353	13864	Nr2f6	-0.774252	-0.744481		-1.69205	0.000966607	0.0376492
A_30_P01023606	A_30_P01023606	NA	NA	0.766836	0.751167		1.692	0.000967445	0.0376492
A_55_P2084496	A_55_P2084496	72475	Ssbp3	0.760049	0.757626		1.692	0.000967992	0.0376492
A_55_P2152956	A_55_P2152956	241075	Plekhm3	0.77149	0.746844		1.693	0.000967315	0.0376492
A_30_P01019321	A_30_P01019321	NA	NA	0.715933	0.809057		1.696	0.000967573	0.0376492
A_55_P1987944	A_55_P1987944	19377	Rai1	0.848983	0.690064		1.705	0.000966133	0.0376492
A_55_P2156155	A_55_P2156155	73748	Gadl1	-1.61323	-0.600002		-2.15517	0.000972052	0.0377427
A_55_P2105457	A_55_P2105457	223669	Zfp7	0.811626	0.713117		1.696	0.000972286	0.0377427
A_51_P294807	A_51_P294807	13830	Stom	0.837797	0.694998		1.701	0.000975656	0.0378472
A_51_P488739	A_51_P488739	80885	Niacr1	-1.00994	-0.624035		-1.76056	0.000981165	0.0379768
A_55_P2003803	A_55_P2003803	107815	Scml2	-0.941371	-0.644573		-1.7331	0.000982659	0.0379768
A_55_P2030771	A_55_P2030771	14269	Fnbp1	-0.890866	-0.665611		-1.71527	0.000980468	0.0379768
A_55_P2133427	A_55_P2133427	27973	Vkorc1	-0.730803	-0.785397		-1.69205	0.000985069	0.0379768
A_55_P2130448	A_55_P2130448	NA	NA	0.687693	0.847282		1.702	0.000984219	0.0379768
A_30_P01029326	A_30_P01029326	NA	NA	0.675854	0.86896		1.708	0.000983536	0.0379768
A_51_P367310	A_51_P367310	110749	Chaf1b	0.985826	0.62991		1.751	0.00098512	0.0379768
A_55_P2007955	A_55_P2007955	545732	4933402N22Rik	1.20059	0.59381		1.862	0.000984554	0.0379768
A_55_P1958919	A_55_P1958919	258383	Olfr1347	1.69974	0.605662		2.223	0.000981081	0.0379768
A_51_P393067	A_51_P393067	11781	Ap4m1	0.689002	0.844373		1.701	0.000986412	0.0380003
A_55_P2011490	A_55_P2011490	NA	NA	-0.630106	-0.983291		-1.74825	0.000988511	0.0380082
A_55_P2112737	A_55_P2112737	11461	Actb	0.813921	0.708379		1.695	0.000987966	0.0380082
A_30_P01032460	A_30_P01032460	NA	NA	1.06815	0.610104		1.789	0.00098934	0.0380082
A_52_P539434	A_52_P539434	77889	Lbh	1.20063	0.59313		1.862	0.00098918	0.0380082
A_55_P2037712	A_55_P2037712	70099	Smc4	-0.851067	-0.684312		-1.70358	0.000990754	0.0380364
A_55_P1982593	A_55_P1982593	19364	Rad51d	-0.893087	-0.662299		-1.71527	0.0009938	0.0381137
A_55_P1961458	A_55_P1961458	70896	Speer1-ps1	0.807825	0.71152		1.693	0.000994135	0.0381137
A_51_P220896	A_51_P220896	68942	Chmp2b	0.738271	0.773633		1.689	0.000997616	0.0382209
A_30_P01032549	A_30_P01032549	NA	NA	0.858017	0.678373		1.703	0.00100223	0.0383715
A_55_P1999197	A_55_P1999197	76707	Clasp1	0.800801	0.713615		1.69	0.00100982	0.0386356
A_30_P01023082	A_30_P01023082	NA	NA	-0.592842	-1.16855		-1.84162	0.00101111	0.0386583
A_55_P2009217	A_55_P2009217	19858	Rnu3b1	-0.858918	-0.675903		-1.70358	0.00101351	0.0387235
A_55_P1984272	A_55_P1984272	NA	NA	-0.951415	-0.635931		-1.7331	0.00101492	0.0387508
A_55_P2074942	A_55_P2074942	15567	Slc6a4	0.584033	1.28873		1.914	0.00101915	0.038886
A_52_P675530	A_52_P675530	329628	Fat4	0.91803	0.647128		1.72	0.00102136	0.0389434
A_52_P203560	A_52_P203560	93897	Fzd10	-0.638264	-0.93887		-1.72712	0.00102782	0.0391632
A_30_P01031572	A_30_P01031572	NA	NA	-0.607455	-1.04901		-1.7762	0.00103261	0.0393189
A_55_P1957188	A_55_P1957188	333588	Gm15104	0.624009	0.979507		1.743	0.00103549	0.0394015
A_52_P536735	A_52_P536735	53602	Hpcal1	0.820693	0.694074		1.69	0.0010396	0.0395311
A_55_P2154709	A_55_P2154709	19212	Pter	-0.766468	-0.734828		-1.6835	0.00104477	0.039678
A_30_P01029172	A_30_P01029172	NA	NA	0.67165	0.856832		1.698	0.00104489	0.039678
A_30_P01018663	A_30_P01018663	NA	NA	-1.0073	-0.614888		-1.75439	0.00104648	0.0397115
A_30_P01022373	A_30_P01022373	NA	NA	-0.751659	-0.747369		-1.68067	0.00105156	0.0398502
A_55_P2017183	A_55_P2017183	234730	Fuk	0.715536	0.787883		1.684	0.00105111	0.0398502
A_55_P2071601	A_55_P2071601	19013	Ppara	-1.06508	-0.601099		-1.78253	0.00105538	0.0399676
A_55_P2106235	A_55_P2106235	20973	Syngr2	-1.01188	-0.612134		-1.75439	0.00105771	0.0400286
A_55_P2312654	A_55_P2312654	101028	BB070754	0.815447	0.693866		1.687	0.00106014	0.0400935
A_30_P01022032	A_30_P01022032	NA	NA	0.7308	0.766497		1.68	0.00106459	0.0402286
A_30_P01019706	A_30_P01019706	NA	NA	0.653686	0.886318		1.705	0.00106523	0.0402286
A_51_P169255	A_51_P169255	258392	Olfr190	0.948705	0.62909		1.728	0.00106587	0.0402286
A_55_P1956284	A_55_P1956284	22718	Zfp60	0.614972	0.995532		1.747	0.00106692	0.0402411
A_65_P19149	A_65_P19149	75805	Nln	0.796894	0.704747		1.683	0.00107208	0.0404082
A_55_P1971599	A_55_P1971599	12032	Bcan	-0.575335	-1.39482		-1.9802	0.00107476	0.0404275
A_52_P260994	A_52_P260994	26382	Fgd2	0.755441	0.739117		1.679	0.0010737	0.0404275
A_55_P2054511	A_55_P2054511	NA	NA	1.17722	0.583254		1.841	0.00107415	0.0404275
A_51_P352968	A_51_P352968	17118	Marcks	0.767958	0.727093		1.679	0.00107686	0.040479
A_30_P01021431	A_30_P01021431	NA	NA	0.779992	0.716742		1.68	0.00107796	0.040493
A_55_P2212498	A_55_P2212498	78695	C030005K06Rik	-1.2389	-0.577491		-1.87617	0.00108278	0.04051
A_65_P01418	A_65_P01418	75607	Wnk2	-1.07801	-0.59464		-1.78571	0.00108553	0.04051
A_51_P317433	A_51_P317433	17293	Mesp2	-1.07773	-0.595403		-1.78571	0.00108027	0.04051
A_55_P2052495	A_55_P2052495	66958	Tmx2	-0.98358	-0.616051		-1.74216	0.00108215	0.04051
A_52_P680710	A_52_P680710	16648	Kpna3	0.791906	0.70586		1.68	0.00108639	0.04051
A_30_P01020865	A_30_P01020865	NA	NA	0.661462	0.86411		1.697	0.0010838	0.04051
A_52_P646979	A_52_P646979	67102	D16Ertd472e	0.64374	0.901979		1.709	0.00108513	0.04051
A_51_P193490	A_51_P193490	231670	Fbxo21	0.992945	0.613004		1.745	0.00108563	0.04051
A_55_P2079471	A_55_P2079471	NA	NA	0.610895	1.00074		1.748	0.00108614	0.04051
A_51_P161946	A_51_P161946	103551	E130012A19Rik	1.00338	0.61083		1.75	0.00108181	0.04051
[truncated: 54,325 more rows]

## Sheet: Figure 3c,d
Figure 3c, d	Lists of differentially expressed genes (presented as Entrez Gene IDs)
[truncated: 3,751 more rows]

[truncated: 28 more sheets: Figure 4a, Figure 4d, Figure 4e, Figure 4f, Figures 5a 9d S5b, Figure 5b, Figure 5c, Figure 5d, Figure 5e 5f, Figure 6a, Figure 6b, Figure 6h, Figure 6i, Figure 7a, Figure 8b, Figure 8c, Figure 8f, Figure 8g, Figure 9h, Figure 9i …]
